# Supplementary material for: Context-Specific Coordinately Regulatory Network Prioritize Breast Cancer Genetic Risk Factors
Source: Front Genet. 2020 Mar 26;11:255. doi: 10.3389/fgene.2020.00255 (PMC7113376; doi:10.3389/fgene.2020.00255)
Supplement: TABLE S1 — The list of common CRN. [file Table_1.XLSX]

## Sheet: Sheet1
Supplementary Table S1: the list of common coordinately regulatory network (CRN).
Source	Type	Target
ENSG00000001167	T2G	ENSG00000075624
ENSG00000001167	T2G	ENSG00000143878
ENSG00000001167	T2G	ENSG00000160200
ENSG00000001167	T2G	ENSG00000145386
ENSG00000001167	T2G	ENSG00000134057
ENSG00000001167	T2G	ENSG00000170312
ENSG00000001167	T2G	ENSG00000158402
ENSG00000001167	T2G	ENSG00000135047
ENSG00000001167	T2G	ENSG00000140465
ENSG00000001167	T2G	ENSG00000116717
ENSG00000001167	T2G	ENSG00000243364
ENSG00000001167	T2G	ENSG00000143819
ENSG00000001167	T2G	ENSG00000160752
ENSG00000001167	T2G	ENSG00000136877
ENSG00000001167	T2G	ENSG00000167468
ENSG00000001167	T2G	ENSG00000206172
ENSG00000001167	T2G	ENSG00000244734
ENSG00000001167	T2G	ENSG00000277263
ENSG00000001167	T2G	ENSG00000076242
ENSG00000001167	T2G	ENSG00000099810
ENSG00000001167	T2G	ENSG00000185697
ENSG00000001167	T2G	ENSG00000115758
ENSG00000001167	T2G	ENSG00000106366
ENSG00000001167	T2G	ENSG00000085563
ENSG00000001167	T2G	ENSG00000184500
ENSG00000001167	T2G	ENSG00000134595
ENSG00000001167	T2G	ENSG00000118046
ENSG00000001167	T2G	ENSG00000121068
ENSG00000001167	T2G	ENSG00000163513
ENSG00000001167	T2G	ENSG00000167900
ENSG00000001167	T2G	ENSG00000077097
ENSG00000001167	T2G	ENSG00000124795
ENSG00000001167	T2G	ENSG00000164611
ENSG00000001167	T2G	ENSG00000089057
ENSG00000001167	T2G	ENSG00000185947
ENSG00000001167	T2G	ENSG00000265972
ENSG00000001167	T2G	ENSG00000146278
ENSG00000001167	T2G	ENSG00000183765
ENSG00000001167	T2G	ENSG00000134324
ENSG00000001167	T2G	ENSG00000080573
ENSG00000001167	T2G	ENSG00000280549
ENSG00000001167	T2M	MIMAT0000091
ENSG00000001167	T2M	MIMAT0004506
ENSG00000001626	T2M	MIMAT0002819
ENSG00000001626	T2M	MIMAT0004767
ENSG00000004487	T2M	MIMAT0000617
ENSG00000004487	T2M	MIMAT0003232
ENSG00000004487	T2M	MIMAT0004657
ENSG00000005339	T2M	MIMAT0000076
ENSG00000005339	T2M	MIMAT0004494
ENSG00000006125	T2G	ENSG00000181092
ENSG00000006468	T2G	ENSG00000142515
ENSG00000006468	T2G	ENSG00000080815
ENSG00000006704	T2G	ENSG00000037965
ENSG00000006704	T2G	ENSG00000159173
ENSG00000007372	T2G	ENSG00000115232
ENSG00000007372	T2G	ENSG00000161638
ENSG00000007372	T2G	ENSG00000150093
ENSG00000007372	T2G	ENSG00000105976
ENSG00000007372	T2G	ENSG00000189056
ENSG00000007372	T2M	MIMAT0000758
ENSG00000007372	T2M	MIMAT0004698
ENSG00000007866	T2G	ENSG00000136488
ENSG00000007866	T2G	ENSG00000203857
ENSG00000007866	T2G	ENSG00000092054
ENSG00000008196	T2G	ENSG00000135218
ENSG00000008196	T2G	ENSG00000163207
ENSG00000008196	T2G	ENSG00000167768
ENSG00000008196	T2G	ENSG00000186847
ENSG00000008196	T2G	ENSG00000107317
ENSG00000008196	T2G	ENSG00000124067
ENSG00000008196	T2G	ENSG00000173638
ENSG00000008196	T2G	ENSG00000164362
ENSG00000008196	T2G	ENSG00000285348
ENSG00000008197	T2G	ENSG00000124067
ENSG00000008197	T2G	ENSG00000143127
ENSG00000008441	T2G	ENSG00000091409
ENSG00000009950	T2G	ENSG00000265972
ENSG00000009950	T2G	ENSG00000100253
ENSG00000010030	T2G	ENSG00000254087
ENSG00000012048	T2G	ENSG00000111276
ENSG00000012048	T2M	MIMAT0000266
ENSG00000012048	T2M	MIMAT0000438
ENSG00000012048	T2M	MIMAT0000449
ENSG00000012048	T2M	MIMAT0000646
ENSG00000012048	T2M	MIMAT0000689
ENSG00000012048	T2M	MIMAT0002809
ENSG00000012048	T2M	MIMAT0003261
ENSG00000012048	T2M	MIMAT0004608
ENSG00000012048	T2M	MIMAT0004658
ENSG00000012048	T2M	MIMAT0004766
ENSG00000012048	T2M	MIMAT0004802
ENSG00000012048	T2M	MIMAT0004678
ENSG00000012048	T2M	MIMAT0009197
ENSG00000012048	T2M	MIMAT0026479
ENSG00000012223	T2G	ENSG00000196611
ENSG00000012223	T2G	ENSG00000113558
ENSG00000012504	T2G	ENSG00000118137
ENSG00000012504	T2G	ENSG00000136881
ENSG00000012504	T2G	ENSG00000152804
ENSG00000012504	T2G	ENSG00000203859
ENSG00000012504	T2G	ENSG00000181856
ENSG00000012504	T2G	ENSG00000111700
ENSG00000012504	T2M	MIMAT0000086
ENSG00000012504	T2M	MIMAT0000231
ENSG00000012504	T2M	MIMAT0000232
ENSG00000012504	T2M	MIMAT0000255
ENSG00000012504	T2M	MIMAT0000421
ENSG00000012504	T2M	MIMAT0000436
ENSG00000012504	T2M	MIMAT0001631
ENSG00000012504	T2M	MIMAT0004503
ENSG00000012504	T2M	MIMAT0004557
ENSG00000012504	T2M	MIMAT0004590
ENSG00000012504	T2M	MIMAT0004600
ENSG00000016082	T2G	ENSG00000070193
ENSG00000019549	T2G	ENSG00000139618
ENSG00000019549	T2G	ENSG00000039068
ENSG00000019549	T2G	ENSG00000164120
ENSG00000019549	T2G	ENSG00000198910
ENSG00000019549	T2M	MIMAT0000099
ENSG00000019549	T2M	MIMAT0000255
ENSG00000019549	T2M	MIMAT0000264
ENSG00000019549	T2M	MIMAT0000278
ENSG00000019549	T2M	MIMAT0000279
ENSG00000019549	T2M	MIMAT0000318
ENSG00000019549	T2M	MIMAT0000416
ENSG00000019549	T2M	MIMAT0000432
ENSG00000019549	T2M	MIMAT0000437
ENSG00000019549	T2M	MIMAT0000617
ENSG00000019549	T2M	MIMAT0000682
ENSG00000019549	T2M	MIMAT0001536
ENSG00000019549	T2M	MIMAT0004284
ENSG00000019549	T2M	MIMAT0004513
ENSG00000019549	T2M	MIMAT0004557
ENSG00000019549	T2M	MIMAT0004568
ENSG00000019549	T2M	MIMAT0004598
ENSG00000019549	T2M	MIMAT0004601
ENSG00000019549	T2M	MIMAT0006790
ENSG00000019549	T2M	MIMAT0000429
ENSG00000019549	T2M	MIMAT0001620
ENSG00000019549	T2M	MIMAT0004569
ENSG00000019549	T2M	MIMAT0004571
ENSG00000019549	T2M	MIMAT0004657
ENSG00000019549	T2M	MIMAT0031892
ENSG00000019549	T2M	MIMAT0037310
ENSG00000020633	T2G	ENSG00000171791
ENSG00000020633	T2G	ENSG00000284044
ENSG00000020633	T2G	ENSG00000284013
ENSG00000020633	T2G	ENSG00000284342
ENSG00000020633	T2G	ENSG00000278183
ENSG00000020633	T2G	ENSG00000085563
ENSG00000020633	T2M	MIMAT0000087
ENSG00000020633	T2M	MIMAT0000088
ENSG00000020633	T2M	MIMAT0000455
ENSG00000020633	T2M	MIMAT0000456
ENSG00000020633	T2M	MIMAT0002809
ENSG00000020633	T2M	MIMAT0004611
ENSG00000020633	T2M	MIMAT0004612
ENSG00000020633	T2M	MIMAT0004766
ENSG00000020633	T2M	MIMAT0027460
ENSG00000020633	T2M	MIMAT0027461
ENSG00000023734	T2G	ENSG00000278843
ENSG00000025156	T2G	ENSG00000171428
ENSG00000025156	T2G	ENSG00000109846
ENSG00000025156	T2G	ENSG00000204389
ENSG00000025156	T2G	ENSG00000120659
ENSG00000025156	T2M	MIMAT0000095
ENSG00000025156	T2M	MIMAT0000259
ENSG00000025156	T2M	MIMAT0000261
ENSG00000025156	T2M	MIMAT0000260
ENSG00000025156	T2M	MIMAT0004510
ENSG00000025156	T2M	MIMAT0004560
ENSG00000025434	T2G	ENSG00000143839
ENSG00000025434	T2M	MIMAT0000100
ENSG00000025434	T2M	MIMAT0000425
ENSG00000025434	T2M	MIMAT0000462
ENSG00000025434	T2M	MIMAT0004593
ENSG00000028277	T2G	ENSG00000171791
ENSG00000028277	T2G	ENSG00000177628
ENSG00000028277	T2G	ENSG00000213934
ENSG00000028277	T2G	ENSG00000277263
ENSG00000028277	T2G	ENSG00000113525
ENSG00000028277	T2G	ENSG00000254087
ENSG00000028277	T2G	ENSG00000122861
ENSG00000028277	T2G	ENSG00000118785
ENSG00000028277	T2G	ENSG00000006638
ENSG00000028277	T2G	ENSG00000162692
ENSG00000028277	T2G	ENSG00000146469
ENSG00000028277	T2G	ENSG00000110799
ENSG00000028277	T2G	ENSG00000124635
ENSG00000028277	T2M	MIMAT0000228
ENSG00000029153	T2G	ENSG00000106366
ENSG00000029363	T2M	MIMAT0000275
ENSG00000037474	T2M	MIMAT0004603
ENSG00000043039	T2G	ENSG00000110680
ENSG00000043355	T2G	ENSG00000130203
ENSG00000048052	T2M	MIMAT0000729
ENSG00000048052	T2M	MIMAT0003386
ENSG00000049768	T2G	ENSG00000164400
ENSG00000049768	T2G	ENSG00000118271
ENSG00000049768	T2G	ENSG00000174123
ENSG00000049768	T2M	MIMAT0000252
ENSG00000049768	T2M	MIMAT0000261
ENSG00000049768	T2M	MIMAT0000433
ENSG00000049768	T2M	MIMAT0000434
ENSG00000049768	T2M	MIMAT0000449
ENSG00000049768	T2M	MIMAT0000646
ENSG00000049768	T2M	MIMAT0002809
ENSG00000049768	T2M	MIMAT0004608
ENSG00000049768	T2M	MIMAT0004658
ENSG00000049768	T2M	MIMAT0004766
ENSG00000049768	T2M	MIMAT0004560
ENSG00000057657	T2G	ENSG00000283060
ENSG00000057657	T2G	ENSG00000134321
ENSG00000057657	T2G	ENSG00000142405
ENSG00000057657	T2M	MIMAT0000064
ENSG00000057657	T2M	MIMAT0000076
ENSG00000057657	T2M	MIMAT0000099
ENSG00000057657	T2M	MIMAT0000279
ENSG00000057657	T2M	MIMAT0000280
ENSG00000057657	T2M	MIMAT0000423
ENSG00000057657	T2M	MIMAT0004494
ENSG00000057657	T2M	MIMAT0004513
ENSG00000057657	T2M	MIMAT0004569
ENSG00000057657	T2M	MIMAT0004570
ENSG00000057657	T2M	MIMAT0026472
ENSG00000059728	T2G	ENSG00000164362
ENSG00000064195	T2G	ENSG00000135346
ENSG00000064835	T2G	ENSG00000259384
ENSG00000064835	T2G	ENSG00000172179
ENSG00000064835	T2G	ENSG00000143839
ENSG00000064835	T2G	ENSG00000134200
ENSG00000065029	T2G	ENSG00000156970
ENSG00000065029	T2G	ENSG00000089250
ENSG00000065029	T2G	ENSG00000124333
ENSG00000065029	T2G	ENSG00000177156
ENSG00000065970	T2G	ENSG00000123838
ENSG00000065978	T2G	ENSG00000107796
ENSG00000065978	T2G	ENSG00000026103
ENSG00000065978	T2G	ENSG00000145386
ENSG00000065978	T2G	ENSG00000134057
ENSG00000065978	T2G	ENSG00000061918
ENSG00000065978	T2G	ENSG00000277263
ENSG00000065978	T2G	ENSG00000105976
ENSG00000065978	T2G	ENSG00000137745
ENSG00000065978	T2G	ENSG00000085563
ENSG00000065978	T2G	ENSG00000121879
ENSG00000065978	T2G	ENSG00000271503
ENSG00000065978	T2G	ENSG00000108576
ENSG00000065978	T2G	ENSG00000013364
ENSG00000065978	T2M	MIMAT0004515
ENSG00000066135	T2M	MIMAT0000255
ENSG00000066135	T2M	MIMAT0004557
ENSG00000066136	T2G	ENSG00000185697
ENSG00000066136	T2G	ENSG00000164611
ENSG00000066136	T2G	ENSG00000146278
ENSG00000066136	T2G	ENSG00000080573
ENSG00000066336	T2G	ENSG00000129226
ENSG00000066336	T2G	ENSG00000133048
ENSG00000066336	T2G	ENSG00000133063
ENSG00000066336	T2G	ENSG00000184371
ENSG00000066336	T2G	ENSG00000182578
ENSG00000066336	T2G	ENSG00000198223
ENSG00000066336	T2G	ENSG00000119535
ENSG00000066336	T2G	ENSG00000165168
ENSG00000066336	T2G	ENSG00000284983
ENSG00000066336	T2G	ENSG00000197561
ENSG00000066336	T2G	ENSG00000106991
ENSG00000066336	T2G	ENSG00000141736
ENSG00000066336	T2G	ENSG00000179639
ENSG00000066336	T2G	ENSG00000198019
ENSG00000066336	T2G	ENSG00000182511
ENSG00000066336	T2G	ENSG00000113302
ENSG00000066336	T2G	ENSG00000005961
ENSG00000066336	T2G	ENSG00000169896
ENSG00000066336	T2G	ENSG00000160255
ENSG00000066336	T2G	ENSG00000196549
ENSG00000066336	T2G	ENSG00000116701
ENSG00000066336	T2G	ENSG00000275990
ENSG00000066336	T2G	ENSG00000163736
ENSG00000066336	T2G	ENSG00000196415
ENSG00000066336	T2G	ENSG00000160013
ENSG00000066336	T2G	ENSG00000111679
ENSG00000066336	T2G	ENSG00000227345
ENSG00000066336	T2G	ENSG00000121858
ENSG00000066336	T2G	ENSG00000144791
ENSG00000066336	T2G	ENSG00000115602
ENSG00000066336	T2G	ENSG00000187608
ENSG00000066336	T2G	ENSG00000183484
ENSG00000066336	T2G	ENSG00000276065
ENSG00000066336	T2G	ENSG00000158517
ENSG00000066336	T2M	MIMAT0000070
ENSG00000066336	T2M	MIMAT0000071
ENSG00000066336	T2M	MIMAT0000072
ENSG00000066336	T2M	MIMAT0000073
ENSG00000066336	T2M	MIMAT0000075
ENSG00000066336	T2M	MIMAT0000076
ENSG00000066336	T2M	MIMAT0000077
ENSG00000066336	T2M	MIMAT0000078
ENSG00000066336	T2M	MIMAT0000280
ENSG00000066336	T2M	MIMAT0000433
ENSG00000066336	T2M	MIMAT0000434
ENSG00000066336	T2M	MIMAT0000449
ENSG00000066336	T2M	MIMAT0000646
ENSG00000066336	T2M	MIMAT0000753
ENSG00000066336	T2M	MIMAT0000763
ENSG00000066336	T2M	MIMAT0001341
ENSG00000066336	T2M	MIMAT0002891
ENSG00000066336	T2M	MIMAT0003283
ENSG00000066336	T2M	MIMAT0004490
ENSG00000066336	T2M	MIMAT0004491
ENSG00000066336	T2M	MIMAT0004493
ENSG00000066336	T2M	MIMAT0004494
ENSG00000066336	T2M	MIMAT0004495
ENSG00000066336	T2M	MIMAT0004507
ENSG00000066336	T2M	MIMAT0004608
ENSG00000066336	T2M	MIMAT0004658
ENSG00000066336	T2M	MIMAT0004701
ENSG00000066336	T2M	MIMAT0004749
ENSG00000066336	T2M	MIMAT0004804
ENSG00000066336	T2M	MIMAT0004496
ENSG00000066336	T2M	MIMAT0004570
ENSG00000066336	T2M	MIMAT0004694
ENSG00000067082	T2G	ENSG00000007171
ENSG00000067082	T2G	ENSG00000197249
ENSG00000067082	T2G	ENSG00000204941
ENSG00000067082	T2G	ENSG00000105825
ENSG00000067082	T2G	ENSG00000164611
ENSG00000067225	T2M	MIMAT0000266
ENSG00000067225	T2M	MIMAT0000422
ENSG00000067225	T2M	MIMAT0004591
ENSG00000067225	T2M	MIMAT0009197
ENSG00000067955	T2G	ENSG00000134982
ENSG00000067955	T2G	ENSG00000164400
ENSG00000067955	T2M	MIMAT0000278
ENSG00000067955	T2M	MIMAT0004568
ENSG00000068024	T2M	MIMAT0000086
ENSG00000068024	T2M	MIMAT0000255
ENSG00000068024	T2M	MIMAT0000318
ENSG00000068024	T2M	MIMAT0000455
ENSG00000068024	T2M	MIMAT0000646
ENSG00000068024	T2M	MIMAT0000681
ENSG00000068024	T2M	MIMAT0000682
ENSG00000068024	T2M	MIMAT0001536
ENSG00000068024	T2M	MIMAT0004503
ENSG00000068024	T2M	MIMAT0004557
ENSG00000068024	T2M	MIMAT0004611
ENSG00000068024	T2M	MIMAT0004658
ENSG00000068024	T2M	MIMAT0001620
ENSG00000068024	T2M	MIMAT0004514
ENSG00000068024	T2M	MIMAT0004571
ENSG00000068024	T2M	MIMAT0004673
ENSG00000068305	T2G	ENSG00000108515
ENSG00000068305	T2G	ENSG00000136487
ENSG00000068305	T2G	ENSG00000198125
ENSG00000068305	T2M	MIMAT0000078
ENSG00000068305	T2M	MIMAT0000084
ENSG00000068305	T2M	MIMAT0001341
ENSG00000068305	T2M	MIMAT0001627
ENSG00000068305	T2M	MIMAT0002171
ENSG00000068305	T2M	MIMAT0002874
ENSG00000068305	T2M	MIMAT0003218
ENSG00000068305	T2M	MIMAT0004497
ENSG00000068305	T2M	MIMAT0004501
ENSG00000068305	T2M	MIMAT0004749
ENSG00000068305	T2M	MIMAT0004496
ENSG00000068305	T2M	MIMAT0004792
ENSG00000068305	T2M	MIMAT0022925
ENSG00000068305	T2M	MIMAT0026554
ENSG00000068305	T2M	MIMAT0026558
ENSG00000068323	T2G	ENSG00000106366
ENSG00000068323	T2G	ENSG00000177575
ENSG00000069667	T2G	ENSG00000012779
ENSG00000069667	T2G	ENSG00000110245
ENSG00000069667	T2G	ENSG00000138115
ENSG00000069667	T2G	ENSG00000137869
ENSG00000069667	T2G	ENSG00000171564
ENSG00000069667	T2G	ENSG00000029559
ENSG00000069667	T2G	ENSG00000113140
ENSG00000069812	T2G	ENSG00000136487
ENSG00000070444	T2M	MIMAT0000070
ENSG00000070444	T2M	MIMAT0000071
ENSG00000070444	T2M	MIMAT0000072
ENSG00000070444	T2M	MIMAT0000073
ENSG00000070444	T2M	MIMAT0000075
ENSG00000070444	T2M	MIMAT0002891
ENSG00000070444	T2M	MIMAT0004490
ENSG00000070444	T2M	MIMAT0004491
ENSG00000070444	T2M	MIMAT0004493
ENSG00000070444	T2M	MIMAT0004507
ENSG00000071564	T2G	ENSG00000091879
ENSG00000071564	T2G	ENSG00000117322
ENSG00000071564	T2G	ENSG00000137869
ENSG00000071564	T2G	ENSG00000107562
ENSG00000071564	T2M	MIMAT0000510
ENSG00000071564	T2M	MIMAT0001631
ENSG00000071564	T2M	MIMAT0002817
ENSG00000071564	T2M	MIMAT0022924
ENSG00000071564	T2M	MIMAT0037311
ENSG00000071794	T2G	ENSG00000106366
ENSG00000072310	T2G	ENSG00000076555
ENSG00000072310	T2G	ENSG00000131473
ENSG00000072310	T2G	ENSG00000173208
ENSG00000072310	T2G	ENSG00000106144
ENSG00000072310	T2G	ENSG00000105974
ENSG00000072310	T2G	ENSG00000001630
ENSG00000072310	T2G	ENSG00000155368
ENSG00000072310	T2G	ENSG00000170231
ENSG00000072310	T2G	ENSG00000284967
ENSG00000072310	T2G	ENSG00000160752
ENSG00000072310	T2G	ENSG00000159399
ENSG00000072310	T2G	ENSG00000138413
ENSG00000072310	T2G	ENSG00000130164
ENSG00000072310	T2G	ENSG00000073756
ENSG00000072310	T2G	ENSG00000181856
ENSG00000072310	T2G	ENSG00000100075
ENSG00000072310	T2G	ENSG00000147465
ENSG00000072310	T2G	ENSG00000185950
ENSG00000072310	T2G	ENSG00000134324
ENSG00000072310	T2G	ENSG00000132196
ENSG00000072310	T2G	ENSG00000110243
ENSG00000072310	T2G	ENSG00000169174
ENSG00000072310	T2M	MIMAT0000100
ENSG00000072310	T2M	MIMAT0000104
ENSG00000072310	T2M	MIMAT0000455
ENSG00000072310	T2M	MIMAT0003281
ENSG00000072310	T2M	MIMAT0004611
ENSG00000072736	T2G	ENSG00000120937
ENSG00000072736	T2M	MIMAT0000078
ENSG00000072736	T2M	MIMAT0000083
ENSG00000072736	T2M	MIMAT0000084
ENSG00000072736	T2M	MIMAT0000263
ENSG00000072736	T2M	MIMAT0004497
ENSG00000072736	T2M	MIMAT0004500
ENSG00000072736	T2M	MIMAT0004501
ENSG00000072736	T2M	MIMAT0004563
ENSG00000072736	T2M	MIMAT0004496
ENSG00000072736	T2M	MIMAT0004499
ENSG00000072736	T2M	MIMAT0004681
ENSG00000073282	T2G	ENSG00000175793
ENSG00000073282	T2G	ENSG00000186847
ENSG00000073282	T2G	ENSG00000135679
ENSG00000073282	T2M	MIMAT0000255
ENSG00000073282	T2M	MIMAT0000256
ENSG00000073282	T2M	MIMAT0000266
ENSG00000073282	T2M	MIMAT0000270
ENSG00000073282	T2M	MIMAT0000318
ENSG00000073282	T2M	MIMAT0000459
ENSG00000073282	T2M	MIMAT0000646
ENSG00000073282	T2M	MIMAT0000682
ENSG00000073282	T2M	MIMAT0000691
ENSG00000073282	T2M	MIMAT0000727
ENSG00000073282	T2M	MIMAT0000770
ENSG00000073282	T2M	MIMAT0001536
ENSG00000073282	T2M	MIMAT0002811
ENSG00000073282	T2M	MIMAT0002869
ENSG00000073282	T2M	MIMAT0003299
ENSG00000073282	T2M	MIMAT0004557
ENSG00000073282	T2M	MIMAT0004614
ENSG00000073282	T2M	MIMAT0004658
ENSG00000073282	T2M	MIMAT0004680
ENSG00000073282	T2M	MIMAT0004688
ENSG00000073282	T2M	MIMAT0004987
ENSG00000073282	T2M	MIMAT0005898
ENSG00000073282	T2M	MIMAT0001620
ENSG00000073282	T2M	MIMAT0002810
ENSG00000073282	T2M	MIMAT0004571
ENSG00000073282	T2M	MIMAT0004596
ENSG00000073282	T2M	MIMAT0005452
ENSG00000073282	T2M	MIMAT0005868
ENSG00000073282	T2M	MIMAT0009197
ENSG00000074047	T2G	ENSG00000171791
ENSG00000074181	T2M	MIMAT0000280
ENSG00000074181	T2M	MIMAT0004570
ENSG00000074219	T2M	MIMAT0000425
ENSG00000074219	T2M	MIMAT0004593
ENSG00000074266	T2M	MIMAT0000318
ENSG00000074266	T2M	MIMAT0000432
ENSG00000074266	T2M	MIMAT0000449
ENSG00000074266	T2M	MIMAT0000617
ENSG00000074266	T2M	MIMAT0000646
ENSG00000074266	T2M	MIMAT0000682
ENSG00000074266	T2M	MIMAT0001536
ENSG00000074266	T2M	MIMAT0004598
ENSG00000074266	T2M	MIMAT0004608
ENSG00000074266	T2M	MIMAT0004658
ENSG00000074266	T2M	MIMAT0001620
ENSG00000074266	T2M	MIMAT0004571
ENSG00000074266	T2M	MIMAT0004657
ENSG00000074800	T2G	ENSG00000203857
ENSG00000074800	T2G	ENSG00000203859
ENSG00000074966	T2G	ENSG00000160791
ENSG00000075426	T2G	ENSG00000181019
ENSG00000075426	T2G	ENSG00000029559
ENSG00000075426	T2G	ENSG00000090339
ENSG00000075426	T2G	ENSG00000113525
ENSG00000075426	T2G	ENSG00000169429
ENSG00000075426	T2G	ENSG00000095752
ENSG00000075426	T2G	ENSG00000163207
ENSG00000075426	T2G	ENSG00000058085
ENSG00000075426	T2G	ENSG00000137673
ENSG00000075426	T2G	ENSG00000137745
ENSG00000075426	T2G	ENSG00000197632
ENSG00000075426	T2G	ENSG00000011422
ENSG00000075426	T2G	ENSG00000169469
ENSG00000075426	T2G	ENSG00000133112
ENSG00000077092	T2G	ENSG00000117054
ENSG00000077092	T2G	ENSG00000248144
ENSG00000077092	T2G	ENSG00000118137
ENSG00000077092	T2G	ENSG00000138207
ENSG00000077092	T2G	ENSG00000178726
ENSG00000077150	T2G	ENSG00000172724
ENSG00000077150	T2G	ENSG00000156234
ENSG00000077150	T2G	ENSG00000102524
ENSG00000077150	T2M	MIMAT0000278
ENSG00000077150	T2M	MIMAT0004568
ENSG00000077463	T2M	MIMAT0003888
ENSG00000077463	T2M	MIMAT0022714
ENSG00000078399	T2G	ENSG00000007908
ENSG00000078399	T2M	MIMAT0000076
ENSG00000078399	T2M	MIMAT0001080
ENSG00000078399	T2M	MIMAT0004494
ENSG00000078399	T2M	MIMAT0009201
ENSG00000078725	L2T	ENSG00000130816
ENSG00000078900	T2G	ENSG00000196839
ENSG00000078900	T2G	ENSG00000087088
ENSG00000078900	T2G	ENSG00000077238
ENSG00000078900	T2M	MIMAT0000255
ENSG00000078900	T2M	MIMAT0000266
ENSG00000078900	T2M	MIMAT0000318
ENSG00000078900	T2M	MIMAT0000435
ENSG00000078900	T2M	MIMAT0000437
ENSG00000078900	T2M	MIMAT0000459
ENSG00000078900	T2M	MIMAT0000682
ENSG00000078900	T2M	MIMAT0001536
ENSG00000078900	T2M	MIMAT0002811
ENSG00000078900	T2M	MIMAT0004557
ENSG00000078900	T2M	MIMAT0004599
ENSG00000078900	T2M	MIMAT0004601
ENSG00000078900	T2M	MIMAT0004614
ENSG00000078900	T2M	MIMAT0005898
ENSG00000078900	T2M	MIMAT0015032
ENSG00000078900	T2M	MIMAT0001620
ENSG00000078900	T2M	MIMAT0002810
ENSG00000078900	T2M	MIMAT0004571
ENSG00000078900	T2M	MIMAT0005868
ENSG00000078900	T2M	MIMAT0009197
ENSG00000078900	T2M	MIMAT0019211
ENSG00000079102	T2M	MIMAT0000278
ENSG00000079102	T2M	MIMAT0000280
ENSG00000079102	T2M	MIMAT0004568
ENSG00000079102	T2M	MIMAT0004570
ENSG00000079246	T2G	ENSG00000123191
ENSG00000079246	T2G	ENSG00000140465
ENSG00000079246	T2G	ENSG00000211452
ENSG00000079246	T2G	ENSG00000158125
ENSG00000080298	T2G	ENSG00000231389
ENSG00000080298	T2G	ENSG00000225824
ENSG00000080298	T2G	ENSG00000277263
ENSG00000080298	T2G	ENSG00000091181
ENSG00000080503	T2G	ENSG00000085563
ENSG00000080839	T2G	ENSG00000100479
ENSG00000080839	T2G	ENSG00000124574
ENSG00000081059	T2G	ENSG00000198851
ENSG00000081059	T2G	ENSG00000153563
ENSG00000081059	T2G	ENSG00000182866
ENSG00000081059	T2G	ENSG00000135318
ENSG00000081189	T2G	ENSG00000205560
ENSG00000081189	T2G	ENSG00000184489
ENSG00000081189	T2G	ENSG00000135697
ENSG00000081189	T2M	MIMAT0001341
ENSG00000081189	T2M	MIMAT0002874
ENSG00000081189	T2M	MIMAT0004749
ENSG00000081189	T2M	MIMAT0022925
ENSG00000082175	T2G	ENSG00000143153
ENSG00000082175	T2G	ENSG00000171791
ENSG00000082175	T2G	ENSG00000096060
ENSG00000082175	T2G	ENSG00000159224
ENSG00000082175	T2G	ENSG00000109163
ENSG00000082175	T2G	ENSG00000235680
ENSG00000082175	T2G	ENSG00000196549
ENSG00000082175	T2G	ENSG00000118777
ENSG00000082175	T2G	ENSG00000167749
ENSG00000082641	T2G	ENSG00000181019
ENSG00000082641	T2G	ENSG00000023909
ENSG00000082641	T2G	ENSG00000100983
ENSG00000082641	T2G	ENSG00000244734
ENSG00000083307	T2M	MIMAT0000264
ENSG00000083307	T2M	MIMAT0000318
ENSG00000083307	T2M	MIMAT0000432
ENSG00000083307	T2M	MIMAT0000617
ENSG00000083307	T2M	MIMAT0000682
ENSG00000083307	T2M	MIMAT0001536
ENSG00000083307	T2M	MIMAT0004598
ENSG00000083307	T2M	MIMAT0001620
ENSG00000083307	T2M	MIMAT0004571
ENSG00000083307	T2M	MIMAT0004657
ENSG00000083307	T2M	MIMAT0031890
ENSG00000084093	T2G	ENSG00000101200
ENSG00000084093	T2G	ENSG00000160716
ENSG00000084093	T2G	ENSG00000160882
ENSG00000084093	T2G	ENSG00000178394
ENSG00000084093	T2G	ENSG00000198910
ENSG00000084093	T2G	ENSG00000140538
ENSG00000084093	T2G	ENSG00000112038
ENSG00000084093	T2G	ENSG00000008056
ENSG00000084093	T2G	ENSG00000006128
ENSG00000084093	T2G	ENSG00000099250
ENSG00000084093	T2G	ENSG00000121653
ENSG00000084093	T2G	ENSG00000159248
ENSG00000084093	T2L	ENSG00000176840
ENSG00000084093	T2L	ENSG00000241388
ENSG00000084093	T2L	ENSG00000269900
ENSG00000084093	T2L	ENSG00000225465
ENSG00000084093	T2L	ENSG00000225640
ENSG00000084093	T2L	ENSG00000227356
ENSG00000084093	T2L	ENSG00000229797
ENSG00000084093	T2L	ENSG00000230126
ENSG00000084093	T2L	ENSG00000230970
ENSG00000084093	T2L	ENSG00000231918
ENSG00000084093	T2L	ENSG00000235024
ENSG00000084093	T2L	ENSG00000235628
ENSG00000084093	T2L	ENSG00000236255
ENSG00000084093	T2L	ENSG00000249898
ENSG00000084093	T2L	ENSG00000251239
ENSG00000084093	T2L	ENSG00000253535
ENSG00000084093	T2L	ENSG00000254254
ENSG00000084093	T2L	ENSG00000256746
ENSG00000084093	T2L	ENSG00000258169
ENSG00000084093	T2L	ENSG00000259235
ENSG00000084093	T2L	ENSG00000260565
ENSG00000084093	T2L	ENSG00000260874
ENSG00000084093	T2L	ENSG00000261824
ENSG00000084093	T2L	ENSG00000271978
ENSG00000084093	T2L	ENSG00000275248
ENSG00000084093	T2L	ENSG00000279663
ENSG00000084093	T2M	MIMAT0000076
ENSG00000084093	T2M	MIMAT0000242
ENSG00000084093	T2M	MIMAT0000250
ENSG00000084093	T2M	MIMAT0000264
ENSG00000084093	T2M	MIMAT0000269
ENSG00000084093	T2M	MIMAT0000422
ENSG00000084093	T2M	MIMAT0000426
ENSG00000084093	T2M	MIMAT0000751
ENSG00000084093	T2M	MIMAT0004494
ENSG00000084093	T2M	MIMAT0004594
ENSG00000084093	T2M	MIMAT0004605
ENSG00000084093	T2M	MIMAT0004693
ENSG00000084093	T2M	MIMAT0022695
ENSG00000084093	T2M	MIMAT0000429
ENSG00000084093	T2M	MIMAT0004552
ENSG00000084093	T2M	MIMAT0004591
ENSG00000084093	T2M	MIMAT0037310
ENSG00000084676	T2G	ENSG00000277263
ENSG00000085276	T2M	MIMAT0000422
ENSG00000085276	T2M	MIMAT0004591
ENSG00000087510	T2G	ENSG00000170558
ENSG00000087510	T2G	ENSG00000121552
ENSG00000087510	T2G	ENSG00000141736
ENSG00000087510	T2G	ENSG00000163207
ENSG00000087510	T2G	ENSG00000167768
ENSG00000087510	T2G	ENSG00000186847
ENSG00000087510	T2G	ENSG00000076706
ENSG00000087510	T2G	ENSG00000087245
ENSG00000087510	T2G	ENSG00000125148
ENSG00000087510	T2G	ENSG00000124067
ENSG00000087510	T2G	ENSG00000164362
ENSG00000087510	T2G	ENSG00000285348
ENSG00000087510	T2G	ENSG00000173083
ENSG00000087510	T2G	ENSG00000144847
ENSG00000087510	T2M	MIMAT0004987
ENSG00000087903	T2G	ENSG00000231389
ENSG00000087903	T2G	ENSG00000225824
ENSG00000087903	T2G	ENSG00000277263
ENSG00000087903	T2G	ENSG00000091181
ENSG00000087903	T2G	ENSG00000116127
ENSG00000088247	T2M	MIMAT0000063
ENSG00000088247	T2M	MIMAT0000064
ENSG00000088247	T2M	MIMAT0004482
ENSG00000088247	T2M	MIMAT0026472
ENSG00000088305	T2M	MIMAT0000086
ENSG00000088305	T2M	MIMAT0000100
ENSG00000088305	T2M	MIMAT0004503
ENSG00000088305	T2M	MIMAT0000274
ENSG00000088305	T2M	MIMAT0004514
ENSG00000088305	T2M	MIMAT0037308
ENSG00000089094	T2M	MIMAT0000063
ENSG00000089094	T2M	MIMAT0000099
ENSG00000089094	T2M	MIMAT0004513
ENSG00000089094	T2M	MIMAT0004482
ENSG00000089225	T2G	ENSG00000175206
ENSG00000089280	T2G	ENSG00000128059
ENSG00000089280	T2G	ENSG00000128050
ENSG00000089280	T2M	MIMAT0000432
ENSG00000089280	T2M	MIMAT0000682
ENSG00000089280	T2M	MIMAT0004598
ENSG00000089280	T2M	MIMAT0001620
ENSG00000090447	T2G	ENSG00000123454
ENSG00000090447	T2G	ENSG00000125787
ENSG00000090447	T2G	ENSG00000125148
ENSG00000090447	T2G	ENSG00000181195
ENSG00000090447	T2G	ENSG00000080293
ENSG00000090447	T2G	ENSG00000139546
ENSG00000090447	T2G	ENSG00000166224
ENSG00000090447	T2G	ENSG00000161405
ENSG00000090447	T2G	ENSG00000117362
ENSG00000091831	T2G	ENSG00000130203
ENSG00000091831	T2G	ENSG00000171552
ENSG00000091831	T2G	ENSG00000125730
ENSG00000091831	T2G	ENSG00000138764
ENSG00000091831	T2G	ENSG00000135346
ENSG00000091831	T2G	ENSG00000145708
ENSG00000091831	T2G	ENSG00000117984
ENSG00000091831	T2G	ENSG00000138061
ENSG00000091831	T2G	ENSG00000255974
ENSG00000091831	T2G	ENSG00000165841
ENSG00000091831	T2G	ENSG00000138109
ENSG00000091831	T2G	ENSG00000137869
ENSG00000091831	T2G	ENSG00000080166
ENSG00000091831	T2G	ENSG00000181019
ENSG00000091831	T2G	ENSG00000157514
ENSG00000091831	T2G	ENSG00000183087
ENSG00000091831	T2G	ENSG00000198353
ENSG00000091831	T2G	ENSG00000106211
ENSG00000091831	T2G	ENSG00000167779
ENSG00000091831	T2G	ENSG00000205810
ENSG00000091831	T2G	ENSG00000196549
ENSG00000091831	T2G	ENSG00000087245
ENSG00000091831	T2G	ENSG00000106366
ENSG00000091831	T2G	ENSG00000172179
ENSG00000091831	T2G	ENSG00000184500
ENSG00000091831	T2G	ENSG00000160013
ENSG00000091831	T2G	ENSG00000187514
ENSG00000091831	T2G	ENSG00000164362
ENSG00000091831	T2G	ENSG00000091513
ENSG00000091831	T2G	ENSG00000160182
ENSG00000091831	T2G	ENSG00000163235
ENSG00000091831	T2G	ENSG00000163794
ENSG00000091831	T2G	ENSG00000196620
ENSG00000091831	T2G	ENSG00000112715
ENSG00000091831	T2G	ENSG00000170836
ENSG00000091831	T2G	ENSG00000064205
ENSG00000091831	T2G	ENSG00000147654
ENSG00000091831	T2G	ENSG00000115944
ENSG00000091831	T2G	ENSG00000109062
ENSG00000091831	T2G	ENSG00000118777
ENSG00000091831	T2G	ENSG00000196208
ENSG00000091831	T2G	ENSG00000133315
ENSG00000091831	T2G	ENSG00000141376
ENSG00000091831	T2G	ENSG00000111732
ENSG00000091831	T2G	ENSG00000183566
ENSG00000091831	T2L	ENSG00000214248
ENSG00000091831	T2L	ENSG00000224794
ENSG00000091831	T2L	ENSG00000225768
ENSG00000091831	T2L	ENSG00000227398
ENSG00000091831	T2L	ENSG00000227733
ENSG00000091831	T2L	ENSG00000228265
ENSG00000091831	T2L	ENSG00000228420
ENSG00000091831	T2L	ENSG00000230550
ENSG00000091831	T2L	ENSG00000230710
ENSG00000091831	T2L	ENSG00000231597
ENSG00000091831	T2L	ENSG00000232309
ENSG00000091831	T2L	ENSG00000232860
ENSG00000091831	T2L	ENSG00000234973
ENSG00000091831	T2L	ENSG00000235185
ENSG00000091831	T2L	ENSG00000236117
ENSG00000091831	T2L	ENSG00000237461
ENSG00000091831	T2L	ENSG00000244620
ENSG00000091831	T2L	ENSG00000249346
ENSG00000091831	T2L	ENSG00000249955
ENSG00000091831	T2L	ENSG00000253702
ENSG00000091831	T2L	ENSG00000255774
ENSG00000091831	T2L	ENSG00000255966
ENSG00000091831	T2L	ENSG00000256152
ENSG00000091831	T2L	ENSG00000257634
ENSG00000091831	T2L	ENSG00000258820
ENSG00000091831	T2L	ENSG00000259182
ENSG00000091831	T2L	ENSG00000259354
ENSG00000091831	T2L	ENSG00000260009
ENSG00000091831	T2L	ENSG00000260910
ENSG00000091831	T2L	ENSG00000261065
ENSG00000091831	T2L	ENSG00000261078
ENSG00000091831	T2L	ENSG00000261420
ENSG00000091831	T2L	ENSG00000261664
ENSG00000091831	T2L	ENSG00000262050
ENSG00000091831	T2L	ENSG00000263089
ENSG00000091831	T2L	ENSG00000263443
ENSG00000091831	T2L	ENSG00000263860
ENSG00000091831	T2L	ENSG00000267723
ENSG00000091831	T2L	ENSG00000271020
ENSG00000091831	T2L	ENSG00000273137
ENSG00000091831	T2L	ENSG00000273245
ENSG00000091831	T2L	ENSG00000278642
ENSG00000091831	T2L	ENSG00000279268
ENSG00000091831	T2M	MIMAT0000064
ENSG00000091831	T2M	MIMAT0000070
ENSG00000091831	T2M	MIMAT0000071
ENSG00000091831	T2M	MIMAT0000072
ENSG00000091831	T2M	MIMAT0000073
ENSG00000091831	T2M	MIMAT0000074
ENSG00000091831	T2M	MIMAT0000075
ENSG00000091831	T2M	MIMAT0000076
ENSG00000091831	T2M	MIMAT0000077
ENSG00000091831	T2M	MIMAT0000092
ENSG00000091831	T2M	MIMAT0000097
ENSG00000091831	T2M	MIMAT0000103
ENSG00000091831	T2M	MIMAT0000252
ENSG00000091831	T2M	MIMAT0000278
ENSG00000091831	T2M	MIMAT0000279
ENSG00000091831	T2M	MIMAT0000423
ENSG00000091831	T2M	MIMAT0000431
ENSG00000091831	T2M	MIMAT0000435
ENSG00000091831	T2M	MIMAT0000437
ENSG00000091831	T2M	MIMAT0000440
ENSG00000091831	T2M	MIMAT0000707
ENSG00000091831	T2M	MIMAT0001412
ENSG00000091831	T2M	MIMAT0001413
ENSG00000091831	T2M	MIMAT0002820
ENSG00000091831	T2M	MIMAT0002891
ENSG00000091831	T2M	MIMAT0003385
ENSG00000091831	T2M	MIMAT0003393
ENSG00000091831	T2M	MIMAT0004490
ENSG00000091831	T2M	MIMAT0004493
ENSG00000091831	T2M	MIMAT0004494
ENSG00000091831	T2M	MIMAT0004495
ENSG00000091831	T2M	MIMAT0004568
ENSG00000091831	T2M	MIMAT0004597
ENSG00000091831	T2M	MIMAT0004599
ENSG00000091831	T2M	MIMAT0004601
ENSG00000091831	T2M	MIMAT0004768
ENSG00000091831	T2M	MIMAT0001343
ENSG00000091831	T2M	MIMAT0001618
ENSG00000091831	T2M	MIMAT0004492
ENSG00000091831	T2M	MIMAT0004508
ENSG00000091831	T2M	MIMAT0004511
ENSG00000091831	T2M	MIMAT0004517
ENSG00000091831	T2M	MIMAT0004569
ENSG00000091831	T2M	MIMAT0004751
ENSG00000091831	T2M	MIMAT0004752
ENSG00000091831	T2M	MIMAT0026472
ENSG00000092067	T2G	ENSG00000132965
ENSG00000092067	T2G	ENSG00000184371
ENSG00000092067	T2G	ENSG00000108342
ENSG00000092067	T2G	ENSG00000057593
ENSG00000092067	T2G	ENSG00000167468
ENSG00000092067	T2G	ENSG00000087245
ENSG00000094804	T2G	ENSG00000039068
ENSG00000095794	T2G	ENSG00000145386
ENSG00000095794	T2G	ENSG00000158477
ENSG00000095794	T2G	ENSG00000135346
ENSG00000095794	T2G	ENSG00000179142
ENSG00000095794	T2G	ENSG00000211448
ENSG00000095794	T2G	ENSG00000126010
ENSG00000095794	T2G	ENSG00000132475
ENSG00000095794	T2G	ENSG00000112115
ENSG00000095794	T2G	ENSG00000254647
ENSG00000095794	T2G	ENSG00000196611
ENSG00000095794	T2G	ENSG00000277943
ENSG00000095794	T2G	ENSG00000165025
ENSG00000095794	T2G	ENSG00000112116
ENSG00000096717	T2M	MIMAT0000255
ENSG00000096717	T2M	MIMAT0001341
ENSG00000096717	T2M	MIMAT0002874
ENSG00000096717	T2M	MIMAT0004557
ENSG00000096717	T2M	MIMAT0004749
ENSG00000096717	T2M	MIMAT0022925
ENSG00000099326	T2G	ENSG00000108578
ENSG00000099326	T2G	ENSG00000160200
ENSG00000099326	T2G	ENSG00000170458
ENSG00000099326	T2G	ENSG00000174059
ENSG00000099326	T2G	ENSG00000170558
ENSG00000099326	T2G	ENSG00000124491
ENSG00000099326	T2G	ENSG00000149534
ENSG00000099326	T2G	ENSG00000244734
ENSG00000099326	T2G	ENSG00000169896
ENSG00000099326	T2G	ENSG00000089250
ENSG00000099326	T2G	ENSG00000164867
ENSG00000099326	T2G	ENSG00000173638
ENSG00000099326	T2G	ENSG00000136840
ENSG00000099326	T2G	ENSG00000086232
ENSG00000099326	T2G	ENSG00000167775
ENSG00000100029	T2G	ENSG00000100292
ENSG00000100146	T2G	ENSG00000136160
ENSG00000100146	T2G	ENSG00000169562
ENSG00000100146	T2M	MIMAT0000763
ENSG00000100146	T2M	MIMAT0000765
ENSG00000100146	T2M	MIMAT0004701
ENSG00000100146	T2M	MIMAT0004703
ENSG00000100219	T2G	ENSG00000223865
ENSG00000100219	T2G	ENSG00000277263
ENSG00000100219	T2M	MIMAT0000773
ENSG00000100219	T2M	MIMAT0005938
ENSG00000100393	T2G	ENSG00000029559
ENSG00000100393	T2G	ENSG00000152266
ENSG00000100393	T2M	MIMAT0000076
ENSG00000100393	T2M	MIMAT0000432
ENSG00000100393	T2M	MIMAT0000451
ENSG00000100393	T2M	MIMAT0000617
ENSG00000100393	T2M	MIMAT0004494
ENSG00000100393	T2M	MIMAT0004598
ENSG00000100393	T2M	MIMAT0004610
ENSG00000100393	T2M	MIMAT0004657
ENSG00000100462	T2M	MIMAT0000095
ENSG00000100462	T2M	MIMAT0004510
ENSG00000100644	T2G	ENSG00000132965
ENSG00000100644	T2G	ENSG00000171552
ENSG00000100644	T2G	ENSG00000015475
ENSG00000100644	T2G	ENSG00000159228
ENSG00000100644	T2G	ENSG00000110721
ENSG00000100644	T2G	ENSG00000047457
ENSG00000100644	T2G	ENSG00000078401
ENSG00000100644	T2G	ENSG00000106991
ENSG00000100644	T2G	ENSG00000130427
ENSG00000100644	T2G	ENSG00000100292
ENSG00000100644	T2G	ENSG00000169429
ENSG00000100644	T2G	ENSG00000168028
ENSG00000100644	T2G	ENSG00000100097
ENSG00000100644	T2G	ENSG00000168906
ENSG00000100644	T2G	ENSG00000240972
ENSG00000100644	T2G	ENSG00000113318
ENSG00000100644	T2G	ENSG00000120937
ENSG00000100644	T2G	ENSG00000148053
ENSG00000100644	T2G	ENSG00000106366
ENSG00000100644	T2G	ENSG00000170525
ENSG00000100644	T2G	ENSG00000011422
ENSG00000100644	T2G	ENSG00000073756
ENSG00000100644	T2G	ENSG00000196154
ENSG00000100644	T2G	ENSG00000271503
ENSG00000100644	T2G	ENSG00000164362
ENSG00000100644	T2G	ENSG00000091513
ENSG00000100644	T2G	ENSG00000160180
ENSG00000100644	T2G	ENSG00000072274
ENSG00000100644	T2G	ENSG00000112715
ENSG00000100644	T2G	ENSG00000121966
ENSG00000100644	T2G	ENSG00000141526
ENSG00000100644	T2G	ENSG00000276070
ENSG00000100644	T2G	ENSG00000135766
ENSG00000100644	T2G	ENSG00000161544
ENSG00000100644	T2M	MIMAT0000062
ENSG00000100644	T2M	MIMAT0000066
ENSG00000100644	T2M	MIMAT0000075
ENSG00000100644	T2M	MIMAT0000076
ENSG00000100644	T2M	MIMAT0000078
ENSG00000100644	T2M	MIMAT0000080
ENSG00000100644	T2M	MIMAT0000084
ENSG00000100644	T2M	MIMAT0000095
ENSG00000100644	T2M	MIMAT0000099
ENSG00000100644	T2M	MIMAT0000101
ENSG00000100644	T2M	MIMAT0000104
ENSG00000100644	T2M	MIMAT0000245
ENSG00000100644	T2M	MIMAT0000258
ENSG00000100644	T2M	MIMAT0000259
ENSG00000100644	T2M	MIMAT0000261
ENSG00000100644	T2M	MIMAT0000265
ENSG00000100644	T2M	MIMAT0000266
ENSG00000100644	T2M	MIMAT0000267
ENSG00000100644	T2M	MIMAT0000270
ENSG00000100644	T2M	MIMAT0000271
ENSG00000100644	T2M	MIMAT0000281
ENSG00000100644	T2M	MIMAT0000418
ENSG00000100644	T2M	MIMAT0000420
ENSG00000100644	T2M	MIMAT0000425
ENSG00000100644	T2M	MIMAT0000435
ENSG00000100644	T2M	MIMAT0000437
ENSG00000100644	T2M	MIMAT0000440
ENSG00000100644	T2M	MIMAT0000444
ENSG00000100644	T2M	MIMAT0000445
ENSG00000100644	T2M	MIMAT0000446
ENSG00000100644	T2M	MIMAT0000449
ENSG00000100644	T2M	MIMAT0000455
ENSG00000100644	T2M	MIMAT0000459
ENSG00000100644	T2M	MIMAT0000646
ENSG00000100644	T2M	MIMAT0000681
ENSG00000100644	T2M	MIMAT0000688
ENSG00000100644	T2M	MIMAT0000703
ENSG00000100644	T2M	MIMAT0000720
ENSG00000100644	T2M	MIMAT0000724
ENSG00000100644	T2M	MIMAT0000726
ENSG00000100644	T2M	MIMAT0000737
ENSG00000100644	T2M	MIMAT0001341
ENSG00000100644	T2M	MIMAT0001536
ENSG00000100644	T2M	MIMAT0001635
ENSG00000100644	T2M	MIMAT0001636
ENSG00000100644	T2M	MIMAT0002820
ENSG00000100644	T2M	MIMAT0003884
ENSG00000100644	T2M	MIMAT0003885
ENSG00000100644	T2M	MIMAT0004485
ENSG00000100644	T2M	MIMAT0004493
ENSG00000100644	T2M	MIMAT0004494
ENSG00000100644	T2M	MIMAT0004497
ENSG00000100644	T2M	MIMAT0004501
ENSG00000100644	T2M	MIMAT0004513
ENSG00000100644	T2M	MIMAT0004515
ENSG00000100644	T2M	MIMAT0004551
ENSG00000100644	T2M	MIMAT0004559
ENSG00000100644	T2M	MIMAT0004564
ENSG00000100644	T2M	MIMAT0004566
ENSG00000100644	T2M	MIMAT0004587
ENSG00000100644	T2M	MIMAT0004589
ENSG00000100644	T2M	MIMAT0004593
ENSG00000100644	T2M	MIMAT0004599
ENSG00000100644	T2M	MIMAT0004601
ENSG00000100644	T2M	MIMAT0004608
ENSG00000100644	T2M	MIMAT0004611
ENSG00000100644	T2M	MIMAT0004614
ENSG00000100644	T2M	MIMAT0004658
ENSG00000100644	T2M	MIMAT0004682
ENSG00000100644	T2M	MIMAT0004749
ENSG00000100644	T2M	MIMAT0004768
ENSG00000100644	T2M	MIMAT0005796
ENSG00000100644	T2M	MIMAT0009198
ENSG00000100644	T2M	MIMAT0022693
ENSG00000100644	T2M	MIMAT0022696
ENSG00000100644	T2M	MIMAT0022697
ENSG00000100644	T2M	MIMAT0022712
ENSG00000100644	T2M	MIMAT0000260
ENSG00000100644	T2M	MIMAT0000725
ENSG00000100644	T2M	MIMAT0001618
ENSG00000100644	T2M	MIMAT0003270
ENSG00000100644	T2M	MIMAT0004481
ENSG00000100644	T2M	MIMAT0004496
ENSG00000100644	T2M	MIMAT0004510
ENSG00000100644	T2M	MIMAT0004560
ENSG00000100644	T2M	MIMAT0004604
ENSG00000100644	T2M	MIMAT0004673
ENSG00000100644	T2M	MIMAT0004681
ENSG00000100644	T2M	MIMAT0005929
ENSG00000100644	T2M	MIMAT0009197
ENSG00000100644	T2M	MIMAT0014982
ENSG00000100644	T2M	MIMAT0019198
ENSG00000100644	T2M	MIMAT0022861
ENSG00000100644	T2M	MIMAT0026475
ENSG00000100644	T2M	MIMAT0026477
ENSG00000100644	T2M	MIMAT0026484
ENSG00000100784	T2M	MIMAT0000256
ENSG00000100784	T2M	MIMAT0000270
ENSG00000100811	T2G	ENSG00000171428
ENSG00000100811	T2G	ENSG00000026103
ENSG00000100811	T2G	ENSG00000100739
ENSG00000100811	T2G	ENSG00000158402
ENSG00000100811	T2G	ENSG00000087237
ENSG00000100811	T2G	ENSG00000105205
ENSG00000100811	T2G	ENSG00000164400
ENSG00000100811	T2G	ENSG00000165168
ENSG00000100811	T2G	ENSG00000123454
ENSG00000100811	T2G	ENSG00000198947
ENSG00000100811	T2G	ENSG00000179639
ENSG00000100811	T2G	ENSG00000171298
ENSG00000100811	T2G	ENSG00000213931
ENSG00000100811	T2G	ENSG00000213934
ENSG00000100811	T2G	ENSG00000203857
ENSG00000100811	T2G	ENSG00000203859
ENSG00000100811	T2G	ENSG00000044574
ENSG00000100811	T2G	ENSG00000125968
ENSG00000100811	T2G	ENSG00000214042
ENSG00000100811	T2G	ENSG00000284342
ENSG00000100811	T2G	ENSG00000168906
ENSG00000100811	T2G	ENSG00000181163
ENSG00000100811	T2G	ENSG00000132646
ENSG00000100811	T2G	ENSG00000198300
ENSG00000100811	T2G	ENSG00000119383
ENSG00000100811	T2G	ENSG00000147465
ENSG00000100811	T2G	ENSG00000280627
ENSG00000100811	T2G	ENSG00000137801
ENSG00000100811	T2G	ENSG00000284238
ENSG00000100811	T2G	ENSG00000150991
ENSG00000100811	T2G	ENSG00000124795
ENSG00000100811	T2G	ENSG00000230624
ENSG00000100811	T2G	ENSG00000125965
ENSG00000100811	T2G	ENSG00000138078
ENSG00000100811	T2G	ENSG00000162616
ENSG00000100811	T2G	ENSG00000094916
ENSG00000100811	T2G	ENSG00000017260
ENSG00000100811	T2G	ENSG00000143919
ENSG00000100811	T2G	ENSG00000270276
ENSG00000100811	T2L	ENSG00000203684
ENSG00000100811	T2L	ENSG00000214401
ENSG00000100811	T2L	ENSG00000216895
ENSG00000100811	T2L	ENSG00000219410
ENSG00000100811	T2L	ENSG00000227598
ENSG00000100811	T2L	ENSG00000230424
ENSG00000100811	T2L	ENSG00000233223
ENSG00000100811	T2L	ENSG00000233538
ENSG00000100811	T2L	ENSG00000236088
ENSG00000100811	T2L	ENSG00000239523
ENSG00000100811	T2L	ENSG00000244184
ENSG00000100811	T2L	ENSG00000245025
ENSG00000100811	T2L	ENSG00000246422
ENSG00000100811	T2L	ENSG00000249502
ENSG00000100811	T2L	ENSG00000249825
ENSG00000100811	T2L	ENSG00000254762
ENSG00000100811	T2L	ENSG00000255135
ENSG00000100811	T2L	ENSG00000258458
ENSG00000100811	T2L	ENSG00000258922
ENSG00000100811	T2L	ENSG00000261758
ENSG00000100811	T2L	ENSG00000263212
ENSG00000100811	T2L	ENSG00000268093
ENSG00000100811	T2L	ENSG00000268362
ENSG00000100811	T2L	ENSG00000269038
ENSG00000100811	T2L	ENSG00000275294
ENSG00000100811	T2L	ENSG00000279879
ENSG00000100811	T2M	MIMAT0000086
ENSG00000100811	T2M	MIMAT0000089
ENSG00000100811	T2M	MIMAT0000100
ENSG00000100811	T2M	MIMAT0000253
ENSG00000100811	T2M	MIMAT0000416
ENSG00000100811	T2M	MIMAT0000646
ENSG00000100811	T2M	MIMAT0000681
ENSG00000100811	T2M	MIMAT0000724
ENSG00000100811	T2M	MIMAT0004503
ENSG00000100811	T2M	MIMAT0004504
ENSG00000100811	T2M	MIMAT0004658
ENSG00000100811	T2M	MIMAT0013517
ENSG00000100811	T2M	MIMAT0000429
ENSG00000100811	T2M	MIMAT0004555
ENSG00000100811	T2M	MIMAT0004673
ENSG00000100811	T2M	MIMAT0010195
ENSG00000100811	T2M	MIMAT0013518
ENSG00000100811	T2M	MIMAT0026484
ENSG00000100811	T2M	MIMAT0031892
ENSG00000100811	T2M	MIMAT0037310
ENSG00000100823	T2G	ENSG00000087088
ENSG00000100823	T2G	ENSG00000085563
ENSG00000100823	T2G	ENSG00000152266
ENSG00000100823	T2M	MIMAT0000770
ENSG00000100823	T2M	MIMAT0004603
ENSG00000100985	T2M	MIMAT0000268
ENSG00000100985	T2M	MIMAT0022694
ENSG00000101057	T2G	ENSG00000171791
ENSG00000101057	T2G	ENSG00000115461
ENSG00000101076	T2G	ENSG00000135744
ENSG00000101076	T2G	ENSG00000144891
ENSG00000101076	T2G	ENSG00000111275
ENSG00000101076	T2G	ENSG00000136872
ENSG00000101076	T2G	ENSG00000163295
ENSG00000101076	T2G	ENSG00000106927
ENSG00000101076	T2G	ENSG00000118137
ENSG00000101076	T2G	ENSG00000110244
ENSG00000101076	T2G	ENSG00000084674
ENSG00000101076	T2G	ENSG00000234906
ENSG00000101076	T2G	ENSG00000110245
ENSG00000101076	T2G	ENSG00000117601
ENSG00000101076	T2G	ENSG00000079385
ENSG00000101076	T2G	ENSG00000135404
ENSG00000101076	T2G	ENSG00000198610
ENSG00000101076	T2G	ENSG00000149554
ENSG00000101076	T2G	ENSG00000255974
ENSG00000101076	T2G	ENSG00000197408
ENSG00000101076	T2G	ENSG00000165841
ENSG00000101076	T2G	ENSG00000138115
ENSG00000101076	T2G	ENSG00000138109
ENSG00000101076	T2G	ENSG00000283284
ENSG00000101076	T2G	ENSG00000160868
ENSG00000101076	T2G	ENSG00000180432
ENSG00000101076	T2G	ENSG00000135929
ENSG00000101076	T2G	ENSG00000159640
ENSG00000101076	T2G	ENSG00000167986
ENSG00000101076	T2G	ENSG00000130427
ENSG00000101076	T2G	ENSG00000057593
ENSG00000101076	T2G	ENSG00000126218
ENSG00000101076	T2G	ENSG00000088926
ENSG00000101076	T2G	ENSG00000131187
ENSG00000101076	T2G	ENSG00000145384
ENSG00000101076	T2G	ENSG00000127554
ENSG00000101076	T2G	ENSG00000112964
ENSG00000101076	T2G	ENSG00000198814
ENSG00000101076	T2G	ENSG00000070019
ENSG00000101076	T2G	ENSG00000100292
ENSG00000101076	T2G	ENSG00000166035
ENSG00000101076	T2G	ENSG00000278183
ENSG00000101076	T2G	ENSG00000173531
ENSG00000101076	T2G	ENSG00000124253
ENSG00000101076	T2G	ENSG00000005471
ENSG00000101076	T2G	ENSG00000197249
ENSG00000101076	T2G	ENSG00000143627
ENSG00000101076	T2G	ENSG00000250722
ENSG00000101076	T2G	ENSG00000107295
ENSG00000101076	T2G	ENSG00000129214
ENSG00000101076	T2G	ENSG00000109193
ENSG00000101076	T2G	ENSG00000091513
ENSG00000101076	T2G	ENSG00000160181
ENSG00000101076	T2G	ENSG00000144935
ENSG00000101076	T2G	ENSG00000118271
ENSG00000101076	T2G	ENSG00000108830
ENSG00000101076	T2G	ENSG00000126231
ENSG00000101076	T2G	ENSG00000156222
ENSG00000101076	T2G	ENSG00000197901
ENSG00000101076	T2G	ENSG00000140396
ENSG00000101076	T2G	ENSG00000137204
ENSG00000101076	T2G	ENSG00000118094
ENSG00000101076	T2G	ENSG00000182621
ENSG00000101076	T2G	ENSG00000072133
ENSG00000101076	T2G	ENSG00000132196
ENSG00000101076	T2G	ENSG00000114446
ENSG00000101076	T2G	ENSG00000206409
ENSG00000101076	T2G	ENSG00000101349
ENSG00000101076	T2G	ENSG00000143375
ENSG00000101076	T2G	ENSG00000130234
ENSG00000101076	T2G	ENSG00000138075
ENSG00000101076	T2G	ENSG00000143921
ENSG00000101076	T2G	ENSG00000223953
ENSG00000101076	T2G	ENSG00000110243
ENSG00000101076	T2M	MIMAT0000095
ENSG00000101076	T2M	MIMAT0000222
ENSG00000101076	T2M	MIMAT0000255
ENSG00000101076	T2M	MIMAT0000259
ENSG00000101076	T2M	MIMAT0000261
ENSG00000101076	T2M	MIMAT0000318
ENSG00000101076	T2M	MIMAT0000421
ENSG00000101076	T2M	MIMAT0000422
ENSG00000101076	T2M	MIMAT0000447
ENSG00000101076	T2M	MIMAT0000451
ENSG00000101076	T2M	MIMAT0000452
ENSG00000101076	T2M	MIMAT0000460
ENSG00000101076	T2M	MIMAT0000617
ENSG00000101076	T2M	MIMAT0000682
ENSG00000101076	T2M	MIMAT0000687
ENSG00000101076	T2M	MIMAT0000720
ENSG00000101076	T2M	MIMAT0000721
ENSG00000101076	T2M	MIMAT0000729
ENSG00000101076	T2M	MIMAT0000730
ENSG00000101076	T2M	MIMAT0000733
ENSG00000101076	T2M	MIMAT0000734
ENSG00000101076	T2M	MIMAT0000736
ENSG00000101076	T2M	MIMAT0000737
ENSG00000101076	T2M	MIMAT0000755
ENSG00000101076	T2M	MIMAT0001621
ENSG00000101076	T2M	MIMAT0001630
ENSG00000101076	T2M	MIMAT0001639
ENSG00000101076	T2M	MIMAT0002171
ENSG00000101076	T2M	MIMAT0002172
ENSG00000101076	T2M	MIMAT0002175
ENSG00000101076	T2M	MIMAT0002176
ENSG00000101076	T2M	MIMAT0002178
ENSG00000101076	T2M	MIMAT0002816
ENSG00000101076	T2M	MIMAT0002817
ENSG00000101076	T2M	MIMAT0002890
ENSG00000101076	T2M	MIMAT0003163
ENSG00000101076	T2M	MIMAT0003164
ENSG00000101076	T2M	MIMAT0003180
ENSG00000101076	T2M	MIMAT0003331
ENSG00000101076	T2M	MIMAT0003332
ENSG00000101076	T2M	MIMAT0003386
ENSG00000101076	T2M	MIMAT0003879
ENSG00000101076	T2M	MIMAT0004543
ENSG00000101076	T2M	MIMAT0004554
ENSG00000101076	T2M	MIMAT0004557
ENSG00000101076	T2M	MIMAT0004610
ENSG00000101076	T2M	MIMAT0004671
ENSG00000101076	T2M	MIMAT0004689
ENSG00000101076	T2M	MIMAT0004814
ENSG00000101076	T2M	MIMAT0004954
ENSG00000101076	T2M	MIMAT0022697
ENSG00000101076	T2M	MIMAT0000260
ENSG00000101076	T2M	MIMAT0000453
ENSG00000101076	T2M	MIMAT0000735
ENSG00000101076	T2M	MIMAT0001620
ENSG00000101076	T2M	MIMAT0001638
ENSG00000101076	T2M	MIMAT0002170
ENSG00000101076	T2M	MIMAT0002818
ENSG00000101076	T2M	MIMAT0003329
ENSG00000101076	T2M	MIMAT0003330
ENSG00000101076	T2M	MIMAT0003881
ENSG00000101076	T2M	MIMAT0004510
ENSG00000101076	T2M	MIMAT0004560
ENSG00000101076	T2M	MIMAT0004571
ENSG00000101076	T2M	MIMAT0004590
ENSG00000101076	T2M	MIMAT0004591
ENSG00000101076	T2M	MIMAT0004657
ENSG00000101076	T2M	MIMAT0004690
ENSG00000101076	T2M	MIMAT0004696
ENSG00000101076	T2M	MIMAT0004813
ENSG00000101076	T2M	MIMAT0004921
ENSG00000101076	T2M	MIMAT0005955
ENSG00000101076	T2M	MIMAT0015049
ENSG00000101076	T2M	MIMAT0022705
ENSG00000101076	T2M	MIMAT0022861
ENSG00000101076	T2M	MIMAT0022862
ENSG00000101076	T2M	MIMAT0022923
ENSG00000101076	T2M	MIMAT0022924
ENSG00000101076	T2M	MIMAT0022929
ENSG00000101076	T2M	MIMAT0026481
ENSG00000101076	T2M	MIMAT0026557
ENSG00000101076	T2M	MIMAT0026558
ENSG00000101076	T2M	MIMAT0026559
ENSG00000101076	T2M	MIMAT0026607
ENSG00000101076	T2M	MIMAT0026614
ENSG00000101076	T2M	MIMAT0026626
ENSG00000101076	T2M	MIMAT0026627
ENSG00000101076	T2M	MIMAT0026636
ENSG00000101076	T2M	MIMAT0026719
ENSG00000101076	T2M	MIMAT0037312
ENSG00000101096	T2G	ENSG00000117560
ENSG00000101096	T2G	ENSG00000160654
ENSG00000101096	T2G	ENSG00000102245
ENSG00000101096	T2G	ENSG00000164400
ENSG00000101096	T2G	ENSG00000163599
ENSG00000101096	T2G	ENSG00000117525
ENSG00000101096	T2G	ENSG00000104921
ENSG00000101096	T2G	ENSG00000090339
ENSG00000101096	T2G	ENSG00000164399
ENSG00000101096	T2G	ENSG00000113525
ENSG00000101096	T2G	ENSG00000081985
ENSG00000101096	T2G	ENSG00000112115
ENSG00000101096	T2G	ENSG00000135679
ENSG00000101096	T2G	ENSG00000196611
ENSG00000101096	T2G	ENSG00000073756
ENSG00000101096	T2G	ENSG00000143184
ENSG00000101096	T2G	ENSG00000125735
ENSG00000101096	T2G	ENSG00000186318
ENSG00000101190	T2G	ENSG00000116824
ENSG00000101384	T2M	MIMAT0000435
ENSG00000101384	T2M	MIMAT0000437
ENSG00000101384	T2M	MIMAT0004599
ENSG00000101384	T2M	MIMAT0004601
ENSG00000101412	T2G	ENSG00000120868
ENSG00000101412	T2G	ENSG00000171791
ENSG00000101412	T2G	ENSG00000100290
ENSG00000101412	T2G	ENSG00000105173
ENSG00000101412	T2G	ENSG00000164045
ENSG00000101412	T2G	ENSG00000179091
ENSG00000101412	T2G	ENSG00000120875
ENSG00000101412	T2G	ENSG00000119969
ENSG00000101412	T2G	ENSG00000044574
ENSG00000101412	T2G	ENSG00000283965
ENSG00000101412	T2G	ENSG00000168906
ENSG00000101412	T2G	ENSG00000197442
ENSG00000101412	T2G	ENSG00000099860
ENSG00000101412	T2G	ENSG00000100479
ENSG00000101412	T2G	ENSG00000151490
ENSG00000101412	T2G	ENSG00000164362
ENSG00000101412	T2G	ENSG00000278677
ENSG00000101412	T2G	ENSG00000120659
ENSG00000101412	T2G	ENSG00000162595
ENSG00000101412	T2G	ENSG00000178999
ENSG00000101412	T2G	ENSG00000153094
ENSG00000101412	T2G	ENSG00000006634
ENSG00000101412	T2G	ENSG00000137804
ENSG00000101412	T2M	MIMAT0000062
ENSG00000101412	T2M	MIMAT0000068
ENSG00000101412	T2M	MIMAT0000069
ENSG00000101412	T2M	MIMAT0000070
ENSG00000101412	T2M	MIMAT0000071
ENSG00000101412	T2M	MIMAT0000072
ENSG00000101412	T2M	MIMAT0000073
ENSG00000101412	T2M	MIMAT0000074
ENSG00000101412	T2M	MIMAT0000075
ENSG00000101412	T2M	MIMAT0000079
ENSG00000101412	T2M	MIMAT0000081
ENSG00000101412	T2M	MIMAT0000086
ENSG00000101412	T2M	MIMAT0000092
ENSG00000101412	T2M	MIMAT0000093
ENSG00000101412	T2M	MIMAT0000103
ENSG00000101412	T2M	MIMAT0000252
ENSG00000101412	T2M	MIMAT0000264
ENSG00000101412	T2M	MIMAT0000280
ENSG00000101412	T2M	MIMAT0000281
ENSG00000101412	T2M	MIMAT0000415
ENSG00000101412	T2M	MIMAT0000417
ENSG00000101412	T2M	MIMAT0000418
ENSG00000101412	T2M	MIMAT0000419
ENSG00000101412	T2M	MIMAT0000454
ENSG00000101412	T2M	MIMAT0000461
ENSG00000101412	T2M	MIMAT0000680
ENSG00000101412	T2M	MIMAT0000686
ENSG00000101412	T2M	MIMAT0000707
ENSG00000101412	T2M	MIMAT0001412
ENSG00000101412	T2M	MIMAT0001413
ENSG00000101412	T2M	MIMAT0001541
ENSG00000101412	T2M	MIMAT0001635
ENSG00000101412	T2M	MIMAT0001636
ENSG00000101412	T2M	MIMAT0002811
ENSG00000101412	T2M	MIMAT0002853
ENSG00000101412	T2M	MIMAT0002891
ENSG00000101412	T2M	MIMAT0003327
ENSG00000101412	T2M	MIMAT0003385
ENSG00000101412	T2M	MIMAT0004488
ENSG00000101412	T2M	MIMAT0004489
ENSG00000101412	T2M	MIMAT0004490
ENSG00000101412	T2M	MIMAT0004491
ENSG00000101412	T2M	MIMAT0004493
ENSG00000101412	T2M	MIMAT0004503
ENSG00000101412	T2M	MIMAT0004507
ENSG00000101412	T2M	MIMAT0004509
ENSG00000101412	T2M	MIMAT0004518
ENSG00000101412	T2M	MIMAT0004587
ENSG00000101412	T2M	MIMAT0004588
ENSG00000101412	T2M	MIMAT0004677
ENSG00000101412	T2M	MIMAT0009198
ENSG00000101412	T2M	MIMAT0010251
ENSG00000101412	T2M	MIMAT0019031
ENSG00000101412	T2M	MIMAT0002810
ENSG00000101412	T2M	MIMAT0004481
ENSG00000101412	T2M	MIMAT0004492
ENSG00000101412	T2M	MIMAT0004498
ENSG00000101412	T2M	MIMAT0004508
ENSG00000101412	T2M	MIMAT0004517
ENSG00000101412	T2M	MIMAT0004570
ENSG00000101412	T2M	MIMAT0004585
ENSG00000101412	T2M	MIMAT0004586
ENSG00000101412	T2M	MIMAT0004615
ENSG00000101412	T2M	MIMAT0004672
ENSG00000101412	T2M	MIMAT0004751
ENSG00000101412	T2M	MIMAT0004752
ENSG00000101412	T2M	MIMAT0009203
ENSG00000101412	T2M	MIMAT0013771
ENSG00000101412	T2M	MIMAT0026610
ENSG00000101916	T2M	MIMAT0000441
ENSG00000101916	T2M	MIMAT0000442
ENSG00000101945	T2M	MIMAT0000421
ENSG00000101945	T2M	MIMAT0004590
ENSG00000102034	T2G	ENSG00000018280
ENSG00000102125	T2M	MIMAT0000081
ENSG00000102125	T2M	MIMAT0000093
ENSG00000102125	T2M	MIMAT0000680
ENSG00000102125	T2M	MIMAT0004509
ENSG00000102125	T2M	MIMAT0004498
ENSG00000102125	T2M	MIMAT0004672
ENSG00000102145	T2G	ENSG00000158578
ENSG00000102145	T2G	ENSG00000161905
ENSG00000102145	T2G	ENSG00000171552
ENSG00000102145	T2G	ENSG00000129993
ENSG00000102145	T2G	ENSG00000105205
ENSG00000102145	T2G	ENSG00000183625
ENSG00000102145	T2G	ENSG00000165168
ENSG00000102145	T2G	ENSG00000130427
ENSG00000102145	T2G	ENSG00000187266
ENSG00000102145	T2G	ENSG00000124491
ENSG00000102145	T2G	ENSG00000250361
ENSG00000102145	T2G	ENSG00000136732
ENSG00000102145	T2G	ENSG00000206172
ENSG00000102145	T2G	ENSG00000244734
ENSG00000102145	T2G	ENSG00000213931
ENSG00000102145	T2G	ENSG00000213934
ENSG00000102145	T2G	ENSG00000130656
ENSG00000102145	T2G	ENSG00000230254
ENSG00000102145	T2G	ENSG00000281702
ENSG00000102145	T2G	ENSG00000173917
ENSG00000102145	T2G	ENSG00000005961
ENSG00000102145	T2G	ENSG00000138448
ENSG00000102145	T2G	ENSG00000140564
ENSG00000102145	T2G	ENSG00000143224
ENSG00000102145	T2G	ENSG00000186652
ENSG00000102145	T2G	ENSG00000035928
ENSG00000102145	T2G	ENSG00000188672
ENSG00000102145	T2G	ENSG00000169385
ENSG00000102145	T2G	ENSG00000163554
ENSG00000102145	T2G	ENSG00000006638
ENSG00000102145	T2G	ENSG00000115602
ENSG00000102145	T2G	ENSG00000145632
ENSG00000102145	T2G	ENSG00000090612
ENSG00000102145	T2G	ENSG00000121022
ENSG00000102145	T2G	ENSG00000126432
ENSG00000102145	T2G	ENSG00000276065
ENSG00000102145	T2G	ENSG00000169877
ENSG00000102145	T2G	ENSG00000164252
ENSG00000102145	T2G	ENSG00000117983
ENSG00000102145	T2L	ENSG00000253258
ENSG00000102145	T2L	ENSG00000255382
ENSG00000102145	T2L	ENSG00000262349
ENSG00000102145	T2L	ENSG00000277688
ENSG00000102145	T2M	MIMAT0000078
ENSG00000102145	T2M	MIMAT0000084
ENSG00000102145	T2M	MIMAT0000243
ENSG00000102145	T2M	MIMAT0000436
ENSG00000102145	T2M	MIMAT0000703
ENSG00000102145	T2M	MIMAT0001080
ENSG00000102145	T2M	MIMAT0001625
ENSG00000102145	T2M	MIMAT0001631
ENSG00000102145	T2M	MIMAT0002809
ENSG00000102145	T2M	MIMAT0004497
ENSG00000102145	T2M	MIMAT0004501
ENSG00000102145	T2M	MIMAT0004549
ENSG00000102145	T2M	MIMAT0004682
ENSG00000102145	T2M	MIMAT0004766
ENSG00000102145	T2M	MIMAT0004496
ENSG00000102145	T2M	MIMAT0004596
ENSG00000102145	T2M	MIMAT0004600
ENSG00000102145	T2M	MIMAT0004757
ENSG00000102145	T2M	MIMAT0004921
ENSG00000102145	T2M	MIMAT0009201
ENSG00000102145	T2M	MIMAT0026719
ENSG00000102349	T2G	ENSG00000244734
ENSG00000102349	T2M	MIMAT0000426
ENSG00000102349	T2M	MIMAT0000432
ENSG00000102349	T2M	MIMAT0004594
ENSG00000102349	T2M	MIMAT0004598
ENSG00000102554	T2G	ENSG00000089685
ENSG00000102554	T2G	ENSG00000184502
ENSG00000102554	T2M	MIMAT0000318
ENSG00000102554	T2M	MIMAT0000432
ENSG00000102554	T2M	MIMAT0000617
ENSG00000102554	T2M	MIMAT0000682
ENSG00000102554	T2M	MIMAT0001536
ENSG00000102554	T2M	MIMAT0004598
ENSG00000102554	T2M	MIMAT0001620
ENSG00000102554	T2M	MIMAT0004571
ENSG00000102554	T2M	MIMAT0004657
ENSG00000102908	T2G	ENSG00000085662
ENSG00000102908	T2G	ENSG00000130649
ENSG00000102974	T2G	ENSG00000143248
ENSG00000102974	T2G	ENSG00000084674
ENSG00000102974	T2G	ENSG00000142192
ENSG00000102974	T2G	ENSG00000244734
ENSG00000102974	T2G	ENSG00000167244
ENSG00000102974	T2G	ENSG00000164362
ENSG00000102974	T2G	ENSG00000160181
ENSG00000102974	T2G	ENSG00000160180
ENSG00000102974	T2G	ENSG00000004838
ENSG00000102974	T2G	ENSG00000160183
ENSG00000102974	T2L	ENSG00000188660
ENSG00000102974	T2L	ENSG00000215424
ENSG00000102974	T2L	ENSG00000225783
ENSG00000102974	T2L	ENSG00000226806
ENSG00000102974	T2L	ENSG00000233901
ENSG00000102974	T2L	ENSG00000234912
ENSG00000102974	T2L	ENSG00000235590
ENSG00000102974	T2L	ENSG00000245532
ENSG00000102974	T2L	ENSG00000246273
ENSG00000102974	T2L	ENSG00000246985
ENSG00000102974	T2L	ENSG00000253352
ENSG00000102974	T2L	ENSG00000255737
ENSG00000102974	T2L	ENSG00000259424
ENSG00000102974	T2L	ENSG00000099869
ENSG00000102974	T2L	ENSG00000145063
ENSG00000102974	T2L	ENSG00000163009
ENSG00000102974	T2L	ENSG00000164385
ENSG00000102974	T2L	ENSG00000170919
ENSG00000102974	T2L	ENSG00000176320
ENSG00000102974	T2L	ENSG00000177993
ENSG00000102974	T2L	ENSG00000179818
ENSG00000102974	T2L	ENSG00000181908
ENSG00000102974	T2L	ENSG00000183674
ENSG00000102974	T2L	ENSG00000184224
ENSG00000102974	T2L	ENSG00000185168
ENSG00000102974	T2L	ENSG00000186825
ENSG00000102974	T2L	ENSG00000187013
ENSG00000102974	T2L	ENSG00000188825
ENSG00000102974	T2L	ENSG00000189149
ENSG00000102974	T2L	ENSG00000189419
ENSG00000102974	T2L	ENSG00000198547
ENSG00000102974	T2L	ENSG00000203650
ENSG00000102974	T2L	ENSG00000203684
ENSG00000102974	T2L	ENSG00000204044
ENSG00000102974	T2L	ENSG00000204282
ENSG00000102974	T2L	ENSG00000204588
ENSG00000102974	T2L	ENSG00000204620
ENSG00000102974	T2L	ENSG00000204860
ENSG00000102974	T2L	ENSG00000205890
ENSG00000102974	T2L	ENSG00000213888
ENSG00000102974	T2L	ENSG00000213994
ENSG00000102974	T2L	ENSG00000214106
ENSG00000102974	T2L	ENSG00000214401
ENSG00000102974	T2L	ENSG00000214772
ENSG00000102974	T2L	ENSG00000214797
ENSG00000102974	T2L	ENSG00000214870
ENSG00000102974	T2L	ENSG00000215374
ENSG00000102974	T2L	ENSG00000215403
ENSG00000102974	T2L	ENSG00000281296
ENSG00000102974	T2L	ENSG00000222043
ENSG00000102974	T2L	ENSG00000223400
ENSG00000102974	T2L	ENSG00000223458
ENSG00000102974	T2L	ENSG00000223482
ENSG00000102974	T2L	ENSG00000223634
ENSG00000102974	T2L	ENSG00000223727
ENSG00000102974	T2L	ENSG00000223764
ENSG00000102974	T2L	ENSG00000223768
ENSG00000102974	T2L	ENSG00000223814
ENSG00000102974	T2L	ENSG00000224086
ENSG00000102974	T2L	ENSG00000224267
ENSG00000102974	T2L	ENSG00000224429
ENSG00000102974	T2L	ENSG00000224516
ENSG00000102974	T2L	ENSG00000224559
ENSG00000102974	T2L	ENSG00000224592
ENSG00000102974	T2L	ENSG00000224666
ENSG00000102974	T2L	ENSG00000224729
ENSG00000102974	T2L	ENSG00000224914
ENSG00000102974	T2L	ENSG00000224934
ENSG00000102974	T2L	ENSG00000224957
ENSG00000102974	T2L	ENSG00000225177
ENSG00000102974	T2L	ENSG00000281077
ENSG00000102974	T2L	ENSG00000225446
ENSG00000102974	T2L	ENSG00000225484
ENSG00000102974	T2L	ENSG00000225506
ENSG00000102974	T2L	ENSG00000225511
ENSG00000102974	T2L	ENSG00000225521
ENSG00000102974	T2L	ENSG00000225649
ENSG00000102974	T2L	ENSG00000225684
ENSG00000102974	T2L	ENSG00000225725
ENSG00000102974	T2L	ENSG00000225792
ENSG00000102974	T2L	ENSG00000225867
ENSG00000102974	T2L	ENSG00000225969
ENSG00000102974	T2L	ENSG00000226026
ENSG00000102974	T2L	ENSG00000226091
ENSG00000102974	T2L	ENSG00000226304
ENSG00000102974	T2L	ENSG00000226312
ENSG00000102974	T2L	ENSG00000226332
ENSG00000102974	T2L	ENSG00000226377
ENSG00000102974	T2L	ENSG00000226403
ENSG00000102974	T2L	ENSG00000226419
ENSG00000102974	T2L	ENSG00000226445
ENSG00000102974	T2L	ENSG00000226447
ENSG00000102974	T2L	ENSG00000226576
ENSG00000102974	T2L	ENSG00000226643
ENSG00000102974	T2L	ENSG00000226659
ENSG00000102974	T2L	ENSG00000226711
ENSG00000102974	T2L	ENSG00000226856
ENSG00000102974	T2L	ENSG00000226963
ENSG00000102974	T2L	ENSG00000226983
ENSG00000102974	T2L	ENSG00000227217
ENSG00000102974	T2L	ENSG00000227218
ENSG00000102974	T2L	ENSG00000227220
ENSG00000102974	T2L	ENSG00000227374
ENSG00000102974	T2L	ENSG00000227386
ENSG00000102974	T2L	ENSG00000227733
ENSG00000102974	T2L	ENSG00000227751
ENSG00000102974	T2L	ENSG00000227888
ENSG00000102974	T2L	ENSG00000227908
ENSG00000102974	T2L	ENSG00000227959
ENSG00000102974	T2L	ENSG00000228073
ENSG00000102974	T2L	ENSG00000228272
ENSG00000102974	T2L	ENSG00000228329
ENSG00000102974	T2L	ENSG00000228421
ENSG00000102974	T2L	ENSG00000228616
ENSG00000102974	T2L	ENSG00000228649
ENSG00000102974	T2L	ENSG00000228703
ENSG00000102974	T2L	ENSG00000228775
ENSG00000102974	T2L	ENSG00000228791
ENSG00000102974	T2L	ENSG00000228812
ENSG00000102974	T2L	ENSG00000228933
ENSG00000102974	T2L	ENSG00000228956
ENSG00000102974	T2L	ENSG00000228980
ENSG00000102974	T2L	ENSG00000229017
ENSG00000102974	T2L	ENSG00000229124
ENSG00000102974	T2L	ENSG00000229188
ENSG00000102974	T2L	ENSG00000229214
ENSG00000102974	T2L	ENSG00000229249
ENSG00000102974	T2L	ENSG00000229294
ENSG00000102974	T2L	ENSG00000229498
ENSG00000102974	T2L	ENSG00000229539
ENSG00000102974	T2L	ENSG00000229922
ENSG00000102974	T2L	ENSG00000229931
ENSG00000102974	T2L	ENSG00000229953
ENSG00000102974	T2L	ENSG00000229956
ENSG00000102974	T2L	ENSG00000230023
ENSG00000102974	T2L	ENSG00000230082
ENSG00000102974	T2L	ENSG00000230084
ENSG00000102974	T2L	ENSG00000230107
ENSG00000102974	T2L	ENSG00000230126
ENSG00000102974	T2L	ENSG00000230142
ENSG00000102974	T2L	ENSG00000230134
ENSG00000102974	T2L	ENSG00000230424
ENSG00000102974	T2L	ENSG00000230432
ENSG00000102974	T2L	ENSG00000230454
ENSG00000102974	T2L	ENSG00000230483
ENSG00000102974	T2L	ENSG00000230534
ENSG00000102974	T2L	ENSG00000230615
ENSG00000102974	T2L	ENSG00000230627
ENSG00000102974	T2L	ENSG00000230641
ENSG00000102974	T2L	ENSG00000230698
ENSG00000102974	T2L	ENSG00000230866
ENSG00000102974	T2L	ENSG00000230899
ENSG00000102974	T2L	ENSG00000230955
ENSG00000102974	T2L	ENSG00000231079
ENSG00000102974	T2L	ENSG00000231134
ENSG00000102974	T2L	ENSG00000231187
ENSG00000102974	T2L	ENSG00000231204
ENSG00000102974	T2L	ENSG00000231373
ENSG00000102974	T2L	ENSG00000231383
ENSG00000102974	T2L	ENSG00000231424
ENSG00000102974	T2L	ENSG00000231437
ENSG00000102974	T2L	ENSG00000231439
ENSG00000102974	T2L	ENSG00000231528
ENSG00000102974	T2L	ENSG00000231636
ENSG00000102974	T2L	ENSG00000231806
ENSG00000102974	T2L	ENSG00000231863
ENSG00000102974	T2L	ENSG00000231868
ENSG00000102974	T2L	ENSG00000231898
ENSG00000102974	T2L	ENSG00000231908
ENSG00000102974	T2L	ENSG00000231933
ENSG00000102974	T2L	ENSG00000231993
ENSG00000102974	T2L	ENSG00000232065
ENSG00000102974	T2L	ENSG00000232118
ENSG00000102974	T2L	ENSG00000232190
ENSG00000102974	T2L	ENSG00000232298
ENSG00000102974	T2L	ENSG00000232386
ENSG00000102974	T2L	ENSG00000232412
ENSG00000102974	T2L	ENSG00000232451
ENSG00000102974	T2L	ENSG00000232504
ENSG00000102974	T2L	ENSG00000232533
ENSG00000102974	T2L	ENSG00000232581
ENSG00000102974	T2L	ENSG00000232667
ENSG00000102974	T2L	ENSG00000232671
ENSG00000102974	T2L	ENSG00000232756
ENSG00000102974	T2L	ENSG00000232909
ENSG00000102974	T2L	ENSG00000232969
ENSG00000102974	T2L	ENSG00000233008
ENSG00000102974	T2L	ENSG00000233030
ENSG00000102974	T2L	ENSG00000233080
ENSG00000102974	T2L	ENSG00000233237
ENSG00000102974	T2L	ENSG00000233256
ENSG00000102974	T2L	ENSG00000233393
ENSG00000102974	T2L	ENSG00000233421
ENSG00000102974	T2L	ENSG00000233427
ENSG00000102974	T2L	ENSG00000233492
ENSG00000102974	T2L	ENSG00000233515
ENSG00000102974	T2L	ENSG00000233538
ENSG00000102974	T2L	ENSG00000233570
ENSG00000102974	T2L	ENSG00000233656
ENSG00000102974	T2L	ENSG00000233665
ENSG00000102974	T2L	ENSG00000233725
ENSG00000102974	T2L	ENSG00000233739
ENSG00000102974	T2L	ENSG00000233834
ENSG00000102974	T2L	ENSG00000233849
ENSG00000102974	T2L	ENSG00000233852
ENSG00000102974	T2L	ENSG00000233860
ENSG00000102974	T2L	ENSG00000233920
ENSG00000102974	T2L	ENSG00000233975
ENSG00000102974	T2L	ENSG00000234055
ENSG00000102974	T2L	ENSG00000234160
ENSG00000102974	T2L	ENSG00000234181
ENSG00000102974	T2L	ENSG00000234222
ENSG00000102974	T2L	ENSG00000234230
ENSG00000102974	T2L	ENSG00000234233
ENSG00000102974	T2L	ENSG00000234378
ENSG00000102974	T2L	ENSG00000234390
ENSG00000102974	T2L	ENSG00000234396
ENSG00000102974	T2L	ENSG00000234452
ENSG00000102974	T2L	ENSG00000234535
ENSG00000102974	T2L	ENSG00000234542
ENSG00000102974	T2L	ENSG00000234546
ENSG00000102974	T2L	ENSG00000234571
ENSG00000102974	T2L	ENSG00000234694
ENSG00000102974	T2L	ENSG00000234718
ENSG00000102974	T2L	ENSG00000234775
ENSG00000102974	T2L	ENSG00000234892
ENSG00000102974	T2L	ENSG00000234944
ENSG00000102974	T2L	ENSG00000235021
ENSG00000102974	T2L	ENSG00000235035
ENSG00000102974	T2L	ENSG00000235119
ENSG00000102974	T2L	ENSG00000235237
ENSG00000102974	T2L	ENSG00000235296
ENSG00000102974	T2L	ENSG00000235313
ENSG00000102974	T2L	ENSG00000235499
ENSG00000102974	T2L	ENSG00000235531
ENSG00000102974	T2L	ENSG00000235725
ENSG00000102974	T2L	ENSG00000235819
ENSG00000102974	T2L	ENSG00000236144
ENSG00000102974	T2L	ENSG00000236301
ENSG00000102974	T2L	ENSG00000236449
ENSG00000102974	T2L	ENSG00000236501
ENSG00000102974	T2L	ENSG00000236526
ENSG00000102974	T2L	ENSG00000236611
ENSG00000102974	T2L	ENSG00000236653
ENSG00000102974	T2L	ENSG00000236671
ENSG00000102974	T2L	ENSG00000236760
ENSG00000102974	T2L	ENSG00000236780
ENSG00000102974	T2L	ENSG00000236914
ENSG00000102974	T2L	ENSG00000237037
ENSG00000102974	T2L	ENSG00000237092
ENSG00000102974	T2L	ENSG00000237126
ENSG00000102974	T2L	ENSG00000237166
ENSG00000102974	T2L	ENSG00000237188
ENSG00000102974	T2L	ENSG00000237453
ENSG00000102974	T2L	ENSG00000237464
ENSG00000102974	T2L	ENSG00000237491
ENSG00000102974	T2L	ENSG00000237574
ENSG00000102974	T2L	ENSG00000237596
ENSG00000102974	T2L	ENSG00000237640
ENSG00000102974	T2L	ENSG00000237686
ENSG00000102974	T2L	ENSG00000237863
ENSG00000102974	T2L	ENSG00000237879
ENSG00000102974	T2L	ENSG00000237943
ENSG00000102974	T2L	ENSG00000238020
ENSG00000102974	T2L	ENSG00000238164
ENSG00000102974	T2L	ENSG00000238276
ENSG00000102974	T2L	ENSG00000239322
ENSG00000102974	T2L	ENSG00000239674
ENSG00000102974	T2L	ENSG00000239828
ENSG00000102974	T2L	ENSG00000239945
ENSG00000102974	T2L	ENSG00000240980
ENSG00000102974	T2L	ENSG00000241155
ENSG00000102974	T2L	ENSG00000241269
ENSG00000102974	T2L	ENSG00000241490
ENSG00000102974	T2L	ENSG00000241770
ENSG00000102974	T2L	ENSG00000242590
ENSG00000102974	T2L	ENSG00000242791
ENSG00000102974	T2L	ENSG00000243179
ENSG00000102974	T2L	ENSG00000243295
ENSG00000102974	T2L	ENSG00000243296
ENSG00000102974	T2L	ENSG00000243491
ENSG00000102974	T2L	ENSG00000243960
ENSG00000102974	T2L	ENSG00000244128
ENSG00000102974	T2L	ENSG00000244151
ENSG00000102974	T2L	ENSG00000244502
ENSG00000102974	T2L	ENSG00000245025
ENSG00000102974	T2L	ENSG00000245552
ENSG00000102974	T2L	ENSG00000245598
ENSG00000102974	T2L	ENSG00000245694
ENSG00000102974	T2L	ENSG00000245832
ENSG00000102974	T2L	ENSG00000245870
ENSG00000102974	T2L	ENSG00000246223
ENSG00000102974	T2L	ENSG00000246339
ENSG00000102974	T2L	ENSG00000246363
ENSG00000102974	T2L	ENSG00000246366
ENSG00000102974	T2L	ENSG00000246422
ENSG00000102974	T2L	ENSG00000246863
ENSG00000102974	T2L	ENSG00000247092
ENSG00000102974	T2L	ENSG00000247134
ENSG00000102974	T2L	ENSG00000247372
ENSG00000102974	T2L	ENSG00000247809
ENSG00000102974	T2L	ENSG00000247925
ENSG00000102974	T2L	ENSG00000248049
ENSG00000102974	T2L	ENSG00000248161
ENSG00000102974	T2L	ENSG00000248172
ENSG00000102974	T2L	ENSG00000248362
ENSG00000102974	T2L	ENSG00000248399
ENSG00000102974	T2L	ENSG00000248429
ENSG00000102974	T2L	ENSG00000248508
ENSG00000102974	T2L	ENSG00000248789
ENSG00000102974	T2L	ENSG00000248896
ENSG00000102974	T2L	ENSG00000249087
ENSG00000102974	T2L	ENSG00000249335
ENSG00000102974	T2L	ENSG00000249375
ENSG00000102974	T2L	ENSG00000249502
ENSG00000102974	T2L	ENSG00000249645
ENSG00000102974	T2L	ENSG00000249825
ENSG00000102974	T2L	ENSG00000250066
ENSG00000102974	T2L	ENSG00000250538
ENSG00000102974	T2L	ENSG00000281736
ENSG00000102974	T2L	ENSG00000250634
ENSG00000102974	T2L	ENSG00000250751
ENSG00000102974	T2L	ENSG00000250846
ENSG00000102974	T2L	ENSG00000250999
ENSG00000102974	T2L	ENSG00000251010
ENSG00000102974	T2L	ENSG00000251075
ENSG00000102974	T2L	ENSG00000251161
ENSG00000102974	T2L	ENSG00000251298
ENSG00000102974	T2L	ENSG00000251364
ENSG00000102974	T2L	ENSG00000251367
ENSG00000102974	T2L	ENSG00000251417
ENSG00000102974	T2L	ENSG00000251461
ENSG00000102974	T2L	ENSG00000251533
ENSG00000102974	T2L	ENSG00000251604
ENSG00000102974	T2L	ENSG00000253103
ENSG00000102974	T2L	ENSG00000253356
ENSG00000102974	T2L	ENSG00000253390
ENSG00000102974	T2L	ENSG00000253408
ENSG00000102974	T2L	ENSG00000253593
ENSG00000102974	T2L	ENSG00000253641
ENSG00000102974	T2L	ENSG00000253675
ENSG00000102974	T2L	ENSG00000253688
ENSG00000102974	T2L	ENSG00000253730
ENSG00000102974	T2L	ENSG00000253837
ENSG00000102974	T2L	ENSG00000253865
ENSG00000102974	T2L	ENSG00000253871
ENSG00000102974	T2L	ENSG00000253903
ENSG00000102974	T2L	ENSG00000253939
ENSG00000102974	T2L	ENSG00000253944
ENSG00000102974	T2L	ENSG00000253983
ENSG00000102974	T2L	ENSG00000254042
ENSG00000102974	T2L	ENSG00000254094
ENSG00000102974	T2L	ENSG00000254136
ENSG00000102974	T2L	ENSG00000254224
ENSG00000102974	T2L	ENSG00000254363
ENSG00000102974	T2L	ENSG00000254366
ENSG00000102974	T2L	ENSG00000254501
ENSG00000102974	T2L	ENSG00000254539
ENSG00000102974	T2L	ENSG00000254545
ENSG00000102974	T2L	ENSG00000254610
ENSG00000102974	T2L	ENSG00000254614
ENSG00000102974	T2L	ENSG00000254639
ENSG00000102974	T2L	ENSG00000254699
ENSG00000102974	T2L	ENSG00000254836
ENSG00000102974	T2L	ENSG00000254844
ENSG00000102974	T2L	ENSG00000254864
ENSG00000102974	T2L	ENSG00000254872
ENSG00000102974	T2L	ENSG00000254873
ENSG00000102974	T2L	ENSG00000254951
ENSG00000102974	T2L	ENSG00000254973
ENSG00000102974	T2L	ENSG00000255002
ENSG00000102974	T2L	ENSG00000255029
ENSG00000102974	T2L	ENSG00000255039
ENSG00000102974	T2L	ENSG00000255052
ENSG00000102974	T2L	ENSG00000255126
ENSG00000102974	T2L	ENSG00000255136
ENSG00000102974	T2L	ENSG00000255159
ENSG00000102974	T2L	ENSG00000255165
ENSG00000102974	T2L	ENSG00000255090
ENSG00000102974	T2L	ENSG00000255267
ENSG00000102974	T2L	ENSG00000255284
ENSG00000102974	T2L	ENSG00000255337
ENSG00000102974	T2L	ENSG00000255363
ENSG00000102974	T2L	ENSG00000255395
ENSG00000102974	T2L	ENSG00000255507
ENSG00000102974	T2L	ENSG00000255512
ENSG00000102974	T2L	ENSG00000255518
ENSG00000102974	T2L	ENSG00000255572
ENSG00000102974	T2L	ENSG00000255660
ENSG00000102974	T2L	ENSG00000255790
ENSG00000102974	T2L	ENSG00000255811
ENSG00000102974	T2L	ENSG00000255857
ENSG00000102974	T2L	ENSG00000255921
ENSG00000102974	T2L	ENSG00000256007
ENSG00000102974	T2L	ENSG00000256164
ENSG00000102974	T2L	ENSG00000256248
ENSG00000102974	T2L	ENSG00000256286
ENSG00000102974	T2L	ENSG00000256576
ENSG00000102974	T2L	ENSG00000256628
ENSG00000102974	T2L	ENSG00000256982
ENSG00000102974	T2L	ENSG00000257002
ENSG00000102974	T2L	ENSG00000257058
ENSG00000102974	T2L	ENSG00000257270
ENSG00000102974	T2L	ENSG00000257337
ENSG00000102974	T2L	ENSG00000257433
ENSG00000102974	T2L	ENSG00000257585
ENSG00000102974	T2L	ENSG00000257681
ENSG00000102974	T2L	ENSG00000257682
ENSG00000102974	T2L	ENSG00000257700
ENSG00000102974	T2L	ENSG00000257718
ENSG00000102974	T2L	ENSG00000257808
ENSG00000102974	T2L	ENSG00000257815
ENSG00000102974	T2L	ENSG00000258048
ENSG00000102974	T2L	ENSG00000258077
ENSG00000102974	T2L	ENSG00000258253
ENSG00000102974	T2L	ENSG00000258325
ENSG00000102974	T2L	ENSG00000258430
ENSG00000102974	T2L	ENSG00000258520
ENSG00000102974	T2L	ENSG00000258616
ENSG00000102974	T2L	ENSG00000258658
ENSG00000102974	T2L	ENSG00000258700
ENSG00000102974	T2L	ENSG00000258748
ENSG00000102974	T2L	ENSG00000258798
ENSG00000102974	T2L	ENSG00000258885
ENSG00000102974	T2L	ENSG00000258922
ENSG00000102974	T2L	ENSG00000258999
ENSG00000102974	T2L	ENSG00000259054
ENSG00000102974	T2L	ENSG00000259200
ENSG00000102974	T2L	ENSG00000259248
ENSG00000102974	T2L	ENSG00000259281
ENSG00000102974	T2L	ENSG00000259410
ENSG00000102974	T2L	ENSG00000259448
ENSG00000102974	T2L	ENSG00000259462
ENSG00000102974	T2L	ENSG00000259508
ENSG00000102974	T2L	ENSG00000259605
ENSG00000102974	T2L	ENSG00000259717
ENSG00000102974	T2L	ENSG00000259793
ENSG00000102974	T2L	ENSG00000259840
ENSG00000102974	T2L	ENSG00000259870
ENSG00000102974	T2L	ENSG00000259977
ENSG00000102974	T2L	ENSG00000260015
ENSG00000102974	T2L	ENSG00000260057
ENSG00000102974	T2L	ENSG00000260070
ENSG00000102974	T2L	ENSG00000260086
ENSG00000102974	T2L	ENSG00000260173
ENSG00000102974	T2L	ENSG00000260177
ENSG00000102974	T2L	ENSG00000260179
ENSG00000102974	T2L	ENSG00000260209
ENSG00000102974	T2L	ENSG00000260213
ENSG00000102974	T2L	ENSG00000260217
ENSG00000102974	T2L	ENSG00000260249
ENSG00000102974	T2L	ENSG00000260274
ENSG00000102974	T2L	ENSG00000260278
ENSG00000102974	T2L	ENSG00000260279
ENSG00000102974	T2L	ENSG00000260281
ENSG00000102974	T2L	ENSG00000260293
ENSG00000102974	T2L	ENSG00000260338
ENSG00000102974	T2L	ENSG00000260369
ENSG00000102974	T2L	ENSG00000260420
ENSG00000102974	T2L	ENSG00000260426
ENSG00000102974	T2L	ENSG00000260430
ENSG00000102974	T2L	ENSG00000260507
ENSG00000102974	T2L	ENSG00000260581
ENSG00000102974	T2L	ENSG00000260624
ENSG00000102974	T2L	ENSG00000260669
ENSG00000102974	T2L	ENSG00000260739
ENSG00000102974	T2L	ENSG00000260793
ENSG00000102974	T2L	ENSG00000260814
ENSG00000102974	T2L	ENSG00000261033
ENSG00000102974	T2L	ENSG00000261071
ENSG00000102974	T2L	ENSG00000261172
ENSG00000102974	T2L	ENSG00000261218
ENSG00000102974	T2L	ENSG00000261293
ENSG00000102974	T2L	ENSG00000261335
ENSG00000102974	T2L	ENSG00000261398
ENSG00000102974	T2L	ENSG00000261449
ENSG00000102974	T2L	ENSG00000261526
ENSG00000102974	T2L	ENSG00000261578
ENSG00000102974	T2L	ENSG00000261602
ENSG00000102974	T2L	ENSG00000261668
ENSG00000102974	T2L	ENSG00000261675
ENSG00000102974	T2L	ENSG00000261703
ENSG00000102974	T2L	ENSG00000261758
ENSG00000102974	T2L	ENSG00000261816
ENSG00000102974	T2L	ENSG00000261842
ENSG00000102974	T2L	ENSG00000261916
ENSG00000102974	T2L	ENSG00000261924
ENSG00000102974	T2L	ENSG00000261971
[truncated: 15,731 more rows]
