# Supplementary material for: Context-Specific Coordinately Regulatory Network Prioritize Breast Cancer Genetic Risk Factors
Source: Front Genet. 2020 Mar 26;11:255. doi: 10.3389/fgene.2020.00255 (PMC7113376; doi:10.3389/fgene.2020.00255)
Supplement: TABLE S2 — The list of BC-specific CRN. [file Table_2.XLSX]

## Sheet: Sheet1
Supplementary Table S2: the list of BC-specific coordinately regulatory network (CRN).
Source	Type	Target
ENSG00000235910	L2G	ENSG00000118137
ENSG00000234741	L2G	ENSG00000105810
ENSG00000234741	L2G	ENSG00000137745
ENSG00000130600	L2G	ENSG00000164045
ENSG00000253552	L2G	ENSG00000064012
ENSG00000253552	L2G	ENSG00000132906
ENSG00000251562	L2G	ENSG00000112297
ENSG00000251562	L2G	ENSG00000163735
ENSG00000251562	L2G	ENSG00000076706
ENSG00000251562	L2G	ENSG00000171132
ENSG00000214548	L2G	ENSG00000132906
ENSG00000214548	L2G	ENSG00000064012
ENSG00000214548	L2G	ENSG00000171791
ENSG00000255794	L2G	ENSG00000197971
ENSG00000255794	L2G	ENSG00000008282
ENSG00000130600	L2G	ENSG00000140443
ENSG00000130600	L2G	ENSG00000204531
ENSG00000130600	L2G	ENSG00000102882
ENSG00000130600	L2G	ENSG00000081913
ENSG00000130600	L2G	ENSG00000199165
ENSG00000171889	L2G	ENSG00000171791
ENSG00000171889	L2G	ENSG00000118971
ENSG00000177410	L2G	ENSG00000170558
ENSG00000177410	L2G	ENSG00000104067
ENSG00000182165	L2G	ENSG00000044574
ENSG00000182165	L2G	ENSG00000138413
ENSG00000203875	L2G	ENSG00000207698
ENSG00000214049	L2G	ENSG00000114251
ENSG00000214049	L2G	ENSG00000172379
ENSG00000214548	L2G	ENSG00000103222
ENSG00000214548	L2G	ENSG00000128340
ENSG00000214548	L2G	ENSG00000118777
ENSG00000214548	L2G	ENSG00000144848
ENSG00000214548	L2G	ENSG00000207975
ENSG00000214548	L2G	ENSG00000281696
ENSG00000225938	L2G	ENSG00000170989
ENSG00000226950	L2G	ENSG00000207961
ENSG00000227033	L2G	ENSG00000144535
ENSG00000227036	L2G	ENSG00000150457
ENSG00000227036	L2G	ENSG00000105767
ENSG00000227372	L2G	ENSG00000164039
ENSG00000227963	L2G	ENSG00000162775
ENSG00000228109	L2G	ENSG00000137166
ENSG00000228630	L2G	ENSG00000091879
ENSG00000228630	L2G	ENSG00000039068
ENSG00000228630	L2G	ENSG00000156076
ENSG00000229140	L2G	ENSG00000132646
ENSG00000229807	L2G	ENSG00000039068
ENSG00000229807	L2G	ENSG00000176890
ENSG00000229807	L2G	ENSG00000196363
ENSG00000230316	L2G	ENSG00000039068
ENSG00000232442	L2G	ENSG00000199032
ENSG00000233397	L2G	ENSG00000197635
ENSG00000233429	L2G	ENSG00000207971
ENSG00000233532	L2G	ENSG00000207611
ENSG00000234741	L2G	ENSG00000086717
ENSG00000234741	L2G	ENSG00000171862
ENSG00000234741	L2G	ENSG00000112715
ENSG00000234741	L2G	ENSG00000210741
ENSG00000234787	L2G	ENSG00000204531
ENSG00000235590	L2G	ENSG00000210741
ENSG00000235947	L2G	ENSG00000197971
ENSG00000235947	L2G	ENSG00000169385
ENSG00000236289	L2G	ENSG00000207611
ENSG00000237036	L2G	ENSG00000170558
ENSG00000237489	L2G	ENSG00000039068
ENSG00000237489	L2G	ENSG00000170558
ENSG00000240405	L2G	ENSG00000108561
ENSG00000240498	L2G	ENSG00000207752
ENSG00000242808	L2G	ENSG00000134057
ENSG00000245532	L2G	ENSG00000004948
ENSG00000245532	L2G	ENSG00000149735
ENSG00000245532	L2G	ENSG00000207732
ENSG00000245532	L2G	ENSG00000207731
ENSG00000245532	L2G	ENSG00000207728
ENSG00000246582	L2G	ENSG00000104689
ENSG00000246985	L2G	ENSG00000121858
ENSG00000247556	L2G	ENSG00000199025
ENSG00000249859	L2G	ENSG00000167772
ENSG00000249859	L2G	ENSG00000211137
ENSG00000250961	L2G	ENSG00000157764
ENSG00000250961	L2G	ENSG00000111276
ENSG00000250961	L2G	ENSG00000171862
ENSG00000251562	L2G	ENSG00000135218
ENSG00000251562	L2G	ENSG00000039068
ENSG00000251562	L2G	ENSG00000170558
ENSG00000251562	L2G	ENSG00000168056
ENSG00000251562	L2G	ENSG00000157227
ENSG00000251562	L2G	ENSG00000050748
ENSG00000251562	L2G	ENSG00000109339
ENSG00000251562	L2G	ENSG00000169032
ENSG00000251562	L2G	ENSG00000145335
ENSG00000251562	L2G	ENSG00000184113
ENSG00000251562	L2G	ENSG00000117114
ENSG00000251562	L2G	ENSG00000105255
ENSG00000251562	L2G	ENSG00000151388
ENSG00000251562	L2G	ENSG00000207732
ENSG00000251562	L2G	ENSG00000207731
ENSG00000253352	L2G	ENSG00000171791
ENSG00000254166	L2G	ENSG00000207975
ENSG00000255717	L2G	ENSG00000134057
ENSG00000255717	L2G	ENSG00000170558
ENSG00000255920	L2G	ENSG00000170558
ENSG00000258609	L2G	ENSG00000204531
ENSG00000258609	L2G	ENSG00000007062
ENSG00000260944	L2G	ENSG00000263785
ENSG00000260969	L2G	ENSG00000186153
ENSG00000261040	L2G	ENSG00000121594
ENSG00000261040	L2G	ENSG00000169896
ENSG00000261040	L2G	ENSG00000260314
ENSG00000261040	L2G	ENSG00000102962
ENSG00000262117	L2G	ENSG00000170558
ENSG00000266835	L2G	ENSG00000026508
ENSG00000272620	L2G	ENSG00000132906
ENSG00000272620	L2G	ENSG00000171862
ENSG00000272620	L2G	ENSG00000132688
ENSG00000272620	L2G	ENSG00000196526
ENSG00000234741	L2T	ENSG00000149968
ENSG00000130600	L2T	ENSG00000207708
ENSG00000251562	L2T	ENSG00000100985
ENSG00000214548	L2T	ENSG00000100985
ENSG00000130600	L2T	ENSG00000168036
ENSG00000130600	L2T	ENSG00000088305
ENSG00000130600	L2T	ENSG00000096717
ENSG00000130600	L2T	ENSG00000198997
ENSG00000130600	L2T	ENSG00000208017
ENSG00000130600	L2T	ENSG00000199085
ENSG00000130600	L2T	ENSG00000207607
ENSG00000130600	L2T	ENSG00000207730
ENSG00000130600	L2T	ENSG00000207713
ENSG00000130600	L2T	ENSG00000199082
ENSG00000163597	L2T	ENSG00000208017
ENSG00000171889	L2T	ENSG00000109320
ENSG00000171889	L2T	ENSG00000199177
ENSG00000172965	L2T	ENSG00000106462
ENSG00000177133	L2T	ENSG00000147889
ENSG00000177640	L2T	ENSG00000159216
ENSG00000177640	L2T	ENSG00000124766
ENSG00000182165	L2T	ENSG00000067225
ENSG00000197291	L2T	ENSG00000074181
ENSG00000197989	L2T	ENSG00000136997
ENSG00000197989	L2T	ENSG00000207759
ENSG00000204091	L2T	ENSG00000207757
ENSG00000214049	L2T	ENSG00000116016
ENSG00000214548	L2T	ENSG00000170374
ENSG00000214548	L2T	ENSG00000208017
ENSG00000214548	L2T	ENSG00000202566
ENSG00000215424	L2T	ENSG00000207702
ENSG00000222041	L2T	ENSG00000142208
ENSG00000224189	L2T	ENSG00000020633
ENSG00000224189	L2T	ENSG00000106462
ENSG00000224259	L2T	ENSG00000199156
ENSG00000225783	L2T	ENSG00000147889
ENSG00000225783	L2T	ENSG00000116044
ENSG00000226950	L2T	ENSG00000124813
ENSG00000226950	L2T	ENSG00000136997
ENSG00000227036	L2T	ENSG00000106462
ENSG00000227036	L2T	ENSG00000004487
ENSG00000227036	L2T	ENSG00000207782
ENSG00000227372	L2T	ENSG00000207607
ENSG00000228288	L2T	ENSG00000136997
ENSG00000228630	L2T	ENSG00000139687
ENSG00000228630	L2T	ENSG00000124216
ENSG00000228630	L2T	ENSG00000199085
ENSG00000228630	L2T	ENSG00000207563
ENSG00000228630	L2T	ENSG00000199090
ENSG00000228630	L2T	ENSG00000199143
ENSG00000229807	L2T	ENSG00000106462
ENSG00000229807	L2T	ENSG00000208009
ENSG00000229807	L2T	ENSG00000267200
ENSG00000229807	L2T	ENSG00000207708
ENSG00000229807	L2T	ENSG00000207730
ENSG00000229847	L2T	ENSG00000170370
ENSG00000230316	L2T	ENSG00000004487
ENSG00000232442	L2T	ENSG00000207656
ENSG00000232956	L2T	ENSG00000106462
ENSG00000233858	L2T	ENSG00000019549
ENSG00000234741	L2T	ENSG00000110092
ENSG00000234741	L2T	ENSG00000207725
ENSG00000234741	L2T	ENSG00000207996
ENSG00000234912	L2T	ENSG00000106462
ENSG00000235947	L2T	ENSG00000110092
ENSG00000237036	L2T	ENSG00000110092
ENSG00000237152	L2T	ENSG00000110092
ENSG00000237152	L2T	ENSG00000136997
ENSG00000240498	L2T	ENSG00000181449
ENSG00000240990	L2T	ENSG00000106462
ENSG00000240990	L2T	ENSG00000208008
ENSG00000240990	L2T	ENSG00000207607
ENSG00000242808	L2T	ENSG00000106462
ENSG00000243479	L2T	ENSG00000110092
ENSG00000244558	L2T	ENSG00000207996
ENSG00000245532	L2T	ENSG00000106462
ENSG00000245532	L2T	ENSG00000089280
ENSG00000245532	L2T	ENSG00000207935
ENSG00000245532	L2T	ENSG00000207639
ENSG00000248323	L2T	ENSG00000207713
ENSG00000248323	L2T	ENSG00000198973
ENSG00000249859	L2T	ENSG00000100644
ENSG00000249859	L2T	ENSG00000141646
ENSG00000249859	L2T	ENSG00000207713
ENSG00000250366	L2T	ENSG00000181449
ENSG00000250961	L2T	ENSG00000259207
ENSG00000250961	L2T	ENSG00000139687
ENSG00000251562	L2T	ENSG00000142208
ENSG00000251562	L2T	ENSG00000110092
ENSG00000251562	L2T	ENSG00000106462
ENSG00000251562	L2T	ENSG00000101057
ENSG00000251562	L2T	ENSG00000136997
ENSG00000251562	L2T	ENSG00000019549
ENSG00000251562	L2T	ENSG00000185591
ENSG00000251562	L2T	ENSG00000141510
ENSG00000251562	L2T	ENSG00000169554
ENSG00000251562	L2T	ENSG00000178691
ENSG00000251562	L2T	ENSG00000207604
ENSG00000251562	L2T	ENSG00000207563
ENSG00000251562	L2T	ENSG00000199121
ENSG00000251562	L2T	ENSG00000198973
ENSG00000253438	L2T	ENSG00000106462
ENSG00000253552	L2T	ENSG00000004487
ENSG00000255717	L2T	ENSG00000199090
ENSG00000255733	L2T	ENSG00000111537
ENSG00000259424	L2T	ENSG00000004487
ENSG00000260032	L2T	ENSG00000208008
ENSG00000267100	L2T	ENSG00000207607
ENSG00000272168	L2T	ENSG00000124766
ENSG00000272620	L2T	ENSG00000143799
ENSG00000272620	L2T	ENSG00000136997
ENSG00000272620	L2T	ENSG00000124216
ENSG00000272620	L2T	ENSG00000207759
MIMAT0000069	M2G	ENSG00000171791
MIMAT0000456	M2G	ENSG00000089041
MIMAT0000067	M2G	ENSG00000160182
MIMAT0000098	M2G	ENSG00000140443
MIMAT0000099	M2G	ENSG00000073756
MIMAT0000101	M2G	ENSG00000163600
MIMAT0000680	M2G	ENSG00000112715
MIMAT0000680	M2G	ENSG00000078747
MIMAT0000680	M2G	ENSG00000162227
MIMAT0000253	M2G	ENSG00000105991
MIMAT0000423	M2G	ENSG00000235863
MIMAT0000423	M2G	ENSG00000141668
MIMAT0000423	M2G	ENSG00000138794
MIMAT0000423	M2G	ENSG00000145934
MIMAT0000423	M2G	ENSG00000257402
MIMAT0000423	M2G	ENSG00000164938
MIMAT0000445	M2G	ENSG00000169047
MIMAT0000425	M2G	ENSG00000106511
MIMAT0000426	M2G	ENSG00000134909
MIMAT0000432	M2G	ENSG00000153707
MIMAT0000437	M2G	ENSG00000169047
MIMAT0000437	M2G	ENSG00000138814
MIMAT0000437	M2G	ENSG00000182827
MIMAT0000437	M2G	ENSG00000140443
MIMAT0000449	M2G	ENSG00000185432
MIMAT0000449	M2G	ENSG00000147316
MIMAT0000449	M2G	ENSG00000065328
MIMAT0000449	M2G	ENSG00000227507
MIMAT0000449	M2G	ENSG00000158164
MIMAT0000449	M2G	ENSG00000197467
MIMAT0000449	M2G	ENSG00000108187
MIMAT0000449	M2G	ENSG00000104883
MIMAT0000449	M2G	ENSG00000175104
MIMAT0000449	M2G	ENSG00000128886
MIMAT0000759	M2G	ENSG00000183691
MIMAT0000759	M2G	ENSG00000169855
MIMAT0000646	M2G	ENSG00000182195
MIMAT0000068	M2G	ENSG00000135164
MIMAT0000068	M2G	ENSG00000104361
MIMAT0000068	M2G	ENSG00000167220
MIMAT0000068	M2G	ENSG00000141219
MIMAT0000068	M2G	ENSG00000132541
MIMAT0000068	M2G	ENSG00000095002
MIMAT0000068	M2G	ENSG00000128694
MIMAT0000069	M2G	ENSG00000159713
MIMAT0000069	M2G	ENSG00000112715
MIMAT0000069	M2G	ENSG00000132475
MIMAT0000069	M2G	ENSG00000166295
MIMAT0000069	M2G	ENSG00000111269
MIMAT0000069	M2G	ENSG00000093144
MIMAT0000069	M2G	ENSG00000122435
MIMAT0000069	M2G	ENSG00000104361
MIMAT0000069	M2G	ENSG00000143457
MIMAT0000069	M2G	ENSG00000167220
MIMAT0000069	M2G	ENSG00000141219
MIMAT0000069	M2G	ENSG00000132541
MIMAT0000069	M2G	ENSG00000170234
MIMAT0000069	M2G	ENSG00000095002
MIMAT0000069	M2G	ENSG00000128694
MIMAT0000069	M2G	ENSG00000109814
MIMAT0000069	M2G	ENSG00000169764
MIMAT0000069	M2G	ENSG00000145708
MIMAT0000069	M2G	ENSG00000204414
MIMAT0000069	M2G	ENSG00000105810
MIMAT0000069	M2G	ENSG00000122707
MIMAT0000070	M2G	ENSG00000124151
MIMAT0000070	M2G	ENSG00000153094
MIMAT0000070	M2G	ENSG00000171791
MIMAT0000070	M2G	ENSG00000172465
MIMAT0000070	M2G	ENSG00000184304
MIMAT0000070	M2G	ENSG00000109458
MIMAT0000257	M2G	ENSG00000120251
MIMAT0000258	M2G	ENSG00000204301
MIMAT0000261	M2G	ENSG00000092820
MIMAT0000455	M2G	ENSG00000105810
MIMAT0000455	M2G	ENSG00000103647
MIMAT0002819	M2G	ENSG00000122861
MIMAT0000231	M2G	ENSG00000128342
MIMAT0000073	M2G	ENSG00000153094
MIMAT0000073	M2G	ENSG00000124788
MIMAT0000074	M2G	ENSG00000153094
MIMAT0000682	M2G	ENSG00000153707
MIMAT0000318	M2G	ENSG00000142599
MIMAT0000318	M2G	ENSG00000153707
MIMAT0000617	M2G	ENSG00000153707
MIMAT0000266	M2G	ENSG00000125686
MIMAT0000075	M2G	ENSG00000153094
MIMAT0000076	M2G	ENSG00000159388
MIMAT0000076	M2G	ENSG00000171150
MIMAT0000076	M2G	ENSG00000106415
MIMAT0000076	M2G	ENSG00000120868
MIMAT0000076	M2G	ENSG00000105810
MIMAT0000076	M2G	ENSG00000163513
MIMAT0000076	M2G	ENSG00000164045
MIMAT0000076	M2G	ENSG00000185652
MIMAT0000076	M2G	ENSG00000204209
MIMAT0000076	M2G	ENSG00000108179
MIMAT0000278	M2G	ENSG00000157404
MIMAT0000278	M2G	ENSG00000090339
MIMAT0000278	M2G	ENSG00000153094
MIMAT0000279	M2G	ENSG00000157404
MIMAT0000279	M2G	ENSG00000153094
MIMAT0000280	M2G	ENSG00000143878
MIMAT0000280	M2G	ENSG00000109670
MIMAT0000081	M2G	ENSG00000153094
MIMAT0000081	M2G	ENSG00000162227
MIMAT0000082	M2G	ENSG00000181690
MIMAT0000083	M2G	ENSG00000112245
MIMAT0000084	M2G	ENSG00000168040
MIMAT0000419	M2G	ENSG00000138061
MIMAT0000086	M2G	ENSG00000168542
MIMAT0000100	M2G	ENSG00000168542
MIMAT0000100	M2G	ENSG00000105810
MIMAT0000681	M2G	ENSG00000134871
MIMAT0000090	M2G	ENSG00000162227
MIMAT0000255	M2G	ENSG00000198719
MIMAT0000255	M2G	ENSG00000026508
MIMAT0000732	M2G	ENSG00000112715
MIMAT0000441	M2G	ENSG00000039068
MIMAT0000092	M2G	ENSG00000161638
MIMAT0000093	M2G	ENSG00000162227
MIMAT0000097	M2G	ENSG00000140443
MIMAT0000689	M2G	ENSG00000162437
MIMAT0000062	M2G	ENSG00000100697
MIMAT0000062	M2G	ENSG00000143727
MIMAT0000062	M2G	ENSG00000137996
MIMAT0000062	M2G	ENSG00000112038
MIMAT0000063	M2G	ENSG00000164045
MIMAT0000063	M2G	ENSG00000110987
MIMAT0000063	M2G	ENSG00000257402
MIMAT0000063	M2G	ENSG00000099804
MIMAT0000065	M2G	ENSG00000110321
MIMAT0000065	M2G	ENSG00000088826
MIMAT0000414	M2G	ENSG00000110321
MIMAT0000415	M2G	ENSG00000138756
MIMAT0000062	M2G	ENSG00000099804
MIMAT0000062	M2G	ENSG00000126353
MIMAT0000062	M2G	ENSG00000170961
MIMAT0000062	M2G	ENSG00000178999
MIMAT0000063	M2G	ENSG00000145386
MIMAT0000063	M2G	ENSG00000140443
MIMAT0000063	M2G	ENSG00000107864
MIMAT0000064	M2G	ENSG00000140443
MIMAT0000064	M2G	ENSG00000071575
MIMAT0000065	M2G	ENSG00000169194
MIMAT0000065	M2G	ENSG00000120889
MIMAT0000066	M2G	ENSG00000017427
MIMAT0000066	M2G	ENSG00000120889
MIMAT0000067	M2G	ENSG00000108688
MIMAT0000068	M2G	ENSG00000118971
MIMAT0000068	M2G	ENSG00000169184
MIMAT0000068	M2G	ENSG00000081913
MIMAT0000069	M2G	ENSG00000108443
MIMAT0000069	M2G	ENSG00000166483
MIMAT0000069	M2G	ENSG00000132155
MIMAT0000069	M2G	ENSG00000133703
MIMAT0000069	M2G	ENSG00000089685
MIMAT0000070	M2G	ENSG00000149308
MIMAT0000070	M2G	ENSG00000142192
MIMAT0000070	M2G	ENSG00000118971
MIMAT0000070	M2G	ENSG00000115963
MIMAT0000070	M2G	ENSG00000105856
MIMAT0000070	M2G	ENSG00000081913
MIMAT0000070	M2G	ENSG00000164938
MIMAT0000070	M2G	ENSG00000170677
MIMAT0000070	M2G	ENSG00000174282
MIMAT0000071	M2G	ENSG00000176153
MIMAT0000071	M2G	ENSG00000184470
MIMAT0000073	M2G	ENSG00000157404
MIMAT0000073	M2G	ENSG00000143545
MIMAT0000073	M2G	ENSG00000052802
MIMAT0000073	M2G	ENSG00000197746
MIMAT0000073	M2G	ENSG00000119541
MIMAT0000073	M2G	ENSG00000081913
MIMAT0000073	M2G	ENSG00000106348
MIMAT0000073	M2G	ENSG00000174282
MIMAT0000073	M2G	ENSG00000184557
MIMAT0000074	M2G	ENSG00000110422
MIMAT0000074	M2G	ENSG00000007944
MIMAT0000074	M2G	ENSG00000154001
MIMAT0000074	M2G	ENSG00000163349
MIMAT0000075	M2G	ENSG00000172465
MIMAT0000075	M2G	ENSG00000142192
MIMAT0000075	M2G	ENSG00000157404
MIMAT0000075	M2G	ENSG00000129521
MIMAT0000075	M2G	ENSG00000034152
MIMAT0000075	M2G	ENSG00000152661
MIMAT0000075	M2G	ENSG00000101665
MIMAT0000075	M2G	ENSG00000008710
MIMAT0000076	M2G	ENSG00000115310
MIMAT0000076	M2G	ENSG00000106397
MIMAT0000076	M2G	ENSG00000109805
MIMAT0000076	M2G	ENSG00000136158
MIMAT0000076	M2G	ENSG00000143878
MIMAT0000076	M2G	ENSG00000186106
MIMAT0000076	M2G	ENSG00000090339
MIMAT0000076	M2G	ENSG00000111328
MIMAT0000076	M2G	ENSG00000115009
MIMAT0000076	M2G	ENSG00000131788
MIMAT0000076	M2G	ENSG00000116641
MIMAT0000076	M2G	ENSG00000117560
MIMAT0000076	M2G	ENSG00000101665
MIMAT0000076	M2G	ENSG00000180667
MIMAT0000076	M2G	ENSG00000034152
MIMAT0000077	M2G	ENSG00000072274
MIMAT0000077	M2G	ENSG00000147246
MIMAT0000077	M2G	ENSG00000159335
MIMAT0000077	M2G	ENSG00000100097
MIMAT0000077	M2G	ENSG00000173848
MIMAT0000078	M2G	ENSG00000221829
MIMAT0000078	M2G	ENSG00000109061
MIMAT0000078	M2G	ENSG00000125414
MIMAT0000078	M2G	ENSG00000179295
MIMAT0000078	M2G	ENSG00000198830
MIMAT0000078	M2G	ENSG00000039068
MIMAT0000078	M2G	ENSG00000026103
MIMAT0000078	M2G	ENSG00000111716
MIMAT0000078	M2G	ENSG00000169429
MIMAT0000078	M2G	ENSG00000185896
MIMAT0000078	M2G	ENSG00000136158
MIMAT0000080	M2G	ENSG00000110917
MIMAT0000080	M2G	ENSG00000140564
MIMAT0000080	M2G	ENSG00000171940
MIMAT0000080	M2G	ENSG00000007341
MIMAT0000080	M2G	ENSG00000130741
MIMAT0000080	M2G	ENSG00000153094
MIMAT0000080	M2G	ENSG00000134970
MIMAT0000080	M2G	ENSG00000169410
MIMAT0000080	M2G	ENSG00000142949
MIMAT0000080	M2G	ENSG00000213390
MIMAT0000080	M2G	ENSG00000143546
MIMAT0000080	M2G	ENSG00000134193
MIMAT0000080	M2G	ENSG00000111716
MIMAT0000080	M2G	ENSG00000100292
MIMAT0000080	M2G	ENSG00000169692
MIMAT0000080	M2G	ENSG00000013810
MIMAT0000081	M2G	ENSG00000160193
MIMAT0000081	M2G	ENSG00000039068
MIMAT0000081	M2G	ENSG00000101665
MIMAT0000081	M2G	ENSG00000172465
MIMAT0000081	M2G	ENSG00000164107
MIMAT0000082	M2G	ENSG00000107864
MIMAT0000082	M2G	ENSG00000156735
MIMAT0000083	M2G	ENSG00000100324
MIMAT0000084	M2G	ENSG00000205189
MIMAT0000084	M2G	ENSG00000064393
MIMAT0000084	M2G	ENSG00000136158
MIMAT0000085	M2G	ENSG00000167770
MIMAT0000086	M2G	ENSG00000107984
MIMAT0000086	M2G	ENSG00000160307
MIMAT0000086	M2G	ENSG00000137809
MIMAT0000086	M2G	ENSG00000088808
MIMAT0000086	M2G	ENSG00000105856
MIMAT0000086	M2G	ENSG00000112715
MIMAT0000086	M2G	ENSG00000166147
MIMAT0000086	M2G	ENSG00000004948
MIMAT0000087	M2G	ENSG00000044574
MIMAT0000090	M2G	ENSG00000153094
MIMAT0000090	M2G	ENSG00000165699
MIMAT0000092	M2G	ENSG00000007944
MIMAT0000092	M2G	ENSG00000039068
MIMAT0000092	M2G	ENSG00000153094
MIMAT0000092	M2G	ENSG00000101367
MIMAT0000092	M2G	ENSG00000163349
MIMAT0000092	M2G	ENSG00000081913
MIMAT0000092	M2G	ENSG00000107643
MIMAT0000092	M2G	ENSG00000143507
MIMAT0000093	M2G	ENSG00000164938
MIMAT0000093	M2G	ENSG00000101665
MIMAT0000096	M2G	ENSG00000169194
MIMAT0000096	M2G	ENSG00000137869
MIMAT0000096	M2G	ENSG00000110395
MIMAT0000097	M2G	ENSG00000105991
MIMAT0000097	M2G	ENSG00000071575
MIMAT0000099	M2G	ENSG00000144566
MIMAT0000099	M2G	ENSG00000102081
MIMAT0000099	M2G	ENSG00000112715
MIMAT0000099	M2G	ENSG00000179776
MIMAT0000100	M2G	ENSG00000171791
MIMAT0000100	M2G	ENSG00000124151
MIMAT0000100	M2G	ENSG00000148848
MIMAT0000100	M2G	ENSG00000116962
MIMAT0000100	M2G	ENSG00000132780
MIMAT0000100	M2G	ENSG00000168256
MIMAT0000100	M2G	ENSG00000134438
MIMAT0000100	M2G	ENSG00000166147
MIMAT0000100	M2G	ENSG00000138131
MIMAT0000101	M2G	ENSG00000171862
MIMAT0000101	M2G	ENSG00000100234
MIMAT0000101	M2G	ENSG00000115738
MIMAT0000104	M2G	ENSG00000112715
MIMAT0000104	M2G	ENSG00000173267
MIMAT0000222	M2G	ENSG00000171791
MIMAT0000222	M2G	ENSG00000143476
MIMAT0000222	M2G	ENSG00000167842
MIMAT0000222	M2G	ENSG00000134748
MIMAT0000222	M2G	ENSG00000099956
MIMAT0000231	M2G	ENSG00000076248
MIMAT0000231	M2G	ENSG00000044574
MIMAT0000231	M2G	ENSG00000165322
MIMAT0000231	M2G	ENSG00000170558
MIMAT0000232	M2G	ENSG00000026508
MIMAT0000232	M2G	ENSG00000140403
MIMAT0000232	M2G	ENSG00000165156
MIMAT0000232	M2G	ENSG00000019991
MIMAT0000243	M2G	ENSG00000115170
MIMAT0000243	M2G	ENSG00000171791
MIMAT0000243	M2G	ENSG00000169884
MIMAT0000243	M2G	ENSG00000161638
MIMAT0000243	M2G	ENSG00000114316
MIMAT0000244	M2G	ENSG00000106366
MIMAT0000244	M2G	ENSG00000170606
MIMAT0000244	M2G	ENSG00000118707
MIMAT0000245	M2G	ENSG00000145782
MIMAT0000250	M2G	ENSG00000140443
MIMAT0000250	M2G	ENSG00000178764
MIMAT0000253	M2G	ENSG00000134121
MIMAT0000253	M2G	ENSG00000105851
MIMAT0000254	M2G	ENSG00000140416
MIMAT0000255	M2G	ENSG00000175305
MIMAT0000255	M2G	ENSG00000221867
MIMAT0000255	M2G	ENSG00000106089
MIMAT0000255	M2G	ENSG00000089685
MIMAT0000255	M2G	ENSG00000163083
MIMAT0000255	M2G	ENSG00000204531
MIMAT0000255	M2G	ENSG00000114956
MIMAT0000255	M2G	ENSG00000109586
MIMAT0000256	M2G	ENSG00000169032
MIMAT0000256	M2G	ENSG00000138814
MIMAT0000256	M2G	ENSG00000135966
MIMAT0000257	M2G	ENSG00000140443
MIMAT0000257	M2G	ENSG00000169032
MIMAT0000259	M2G	ENSG00000083799
MIMAT0000259	M2G	ENSG00000171862
MIMAT0000259	M2G	ENSG00000172671
MIMAT0000259	M2G	ENSG00000138376
MIMAT0000259	M2G	ENSG00000146592
MIMAT0000259	M2G	ENSG00000128594
MIMAT0000261	M2G	ENSG00000150093
MIMAT0000261	M2G	ENSG00000068796
MIMAT0000261	M2G	ENSG00000129673
MIMAT0000263	M2G	ENSG00000128567
MIMAT0000263	M2G	ENSG00000106070
MIMAT0000264	M2G	ENSG00000097007
MIMAT0000264	M2G	ENSG00000105810
MIMAT0000264	M2G	ENSG00000104381
MIMAT0000264	M2G	ENSG00000166670
MIMAT0000264	M2G	ENSG00000089685
MIMAT0000264	M2G	ENSG00000170677
MIMAT0000264	M2G	ENSG00000002834
MIMAT0000264	M2G	ENSG00000121879
MIMAT0000264	M2G	ENSG00000185745
MIMAT0000266	M2G	ENSG00000068366
MIMAT0000267	M2G	ENSG00000175274
MIMAT0000267	M2G	ENSG00000072274
MIMAT0000267	M2G	ENSG00000108786
MIMAT0000267	M2G	ENSG00000053254
MIMAT0000267	M2G	ENSG00000131171
MIMAT0000275	M2G	ENSG00000104365
MIMAT0000275	M2G	ENSG00000164327
MIMAT0000275	M2G	ENSG00000170558
MIMAT0000275	M2G	ENSG00000160182
MIMAT0000278	M2G	ENSG00000120075
MIMAT0000278	M2G	ENSG00000134970
MIMAT0000278	M2G	ENSG00000185697
MIMAT0000278	M2G	ENSG00000137504
MIMAT0000278	M2G	ENSG00000121858
MIMAT0000278	M2G	ENSG00000172465
MIMAT0000278	M2G	ENSG00000106511
MIMAT0000278	M2G	ENSG00000154438
MIMAT0000279	M2G	ENSG00000134970
MIMAT0000279	M2G	ENSG00000121858
MIMAT0000279	M2G	ENSG00000162595
MIMAT0000279	M2G	ENSG00000122707
MIMAT0000279	M2G	ENSG00000144560
MIMAT0000280	M2G	ENSG00000181856
MIMAT0000280	M2G	ENSG00000073060
MIMAT0000280	M2G	ENSG00000166347
MIMAT0000280	M2G	ENSG00000135387
MIMAT0000318	M2G	ENSG00000112715
MIMAT0000318	M2G	ENSG00000175305
MIMAT0000318	M2G	ENSG00000171791
MIMAT0000318	M2G	ENSG00000073712
MIMAT0000318	M2G	ENSG00000127445
MIMAT0000414	M2G	ENSG00000120889
MIMAT0000415	M2G	ENSG00000169194
MIMAT0000418	M2G	ENSG00000157625
MIMAT0000419	M2G	ENSG00000166483
MIMAT0000419	M2G	ENSG00000168958
MIMAT0000420	M2G	ENSG00000175305
MIMAT0000420	M2G	ENSG00000121691
MIMAT0000420	M2G	ENSG00000106366
MIMAT0000423	M2G	ENSG00000185000
MIMAT0000423	M2G	ENSG00000159399
MIMAT0000423	M2G	ENSG00000179776
MIMAT0000423	M2G	ENSG00000171608
MIMAT0000423	M2G	ENSG00000100983
MIMAT0000423	M2G	ENSG00000030419
MIMAT0000423	M2G	ENSG00000149823
MIMAT0000424	M2G	ENSG00000150630
MIMAT0000424	M2G	ENSG00000117650
MIMAT0000426	M2G	ENSG00000171914
MIMAT0000431	M2G	ENSG00000123992
MIMAT0000431	M2G	ENSG00000081087
MIMAT0000431	M2G	ENSG00000135862
MIMAT0000432	M2G	ENSG00000169925
MIMAT0000432	M2G	ENSG00000165006
MIMAT0000432	M2G	ENSG00000171862
MIMAT0000432	M2G	ENSG00000103043
MIMAT0000432	M2G	ENSG00000158402
MIMAT0000432	M2G	ENSG00000079999
MIMAT0000432	M2G	ENSG00000156299
MIMAT0000432	M2G	ENSG00000081913
MIMAT0000434	M2G	ENSG00000136238
MIMAT0000434	M2G	ENSG00000076201
MIMAT0000434	M2G	ENSG00000118777
MIMAT0000435	M2G	ENSG00000073756
MIMAT0000435	M2G	ENSG00000026508
MIMAT0000435	M2G	ENSG00000106683
MIMAT0000437	M2G	ENSG00000151247
MIMAT0000437	M2G	ENSG00000130669
MIMAT0000437	M2G	ENSG00000158769
MIMAT0000437	M2G	ENSG00000198074
MIMAT0000437	M2G	ENSG00000165795
MIMAT0000437	M2G	ENSG00000108984
MIMAT0000437	M2G	ENSG00000262406
MIMAT0000437	M2G	ENSG00000163719
MIMAT0000437	M2G	ENSG00000157227
MIMAT0000437	M2G	ENSG00000128567
MIMAT0000438	M2G	ENSG00000140443
MIMAT0000438	M2G	ENSG00000161638
MIMAT0000438	M2G	ENSG00000110148
MIMAT0000438	M2G	ENSG00000013810
MIMAT0000440	M2G	ENSG00000070614
MIMAT0000440	M2G	ENSG00000105810
MIMAT0000440	M2G	ENSG00000118971
MIMAT0000440	M2G	ENSG00000175215
MIMAT0000441	M2G	ENSG00000109113
MIMAT0000441	M2G	ENSG00000153094
MIMAT0000444	M2G	ENSG00000168615
MIMAT0000445	M2G	ENSG00000166068
MIMAT0000445	M2G	ENSG00000168615
MIMAT0000446	M2G	ENSG00000122545
MIMAT0000447	M2G	ENSG00000055917
MIMAT0000449	M2G	ENSG00000102245
MIMAT0000449	M2G	ENSG00000172062
MIMAT0000449	M2G	ENSG00000073756
MIMAT0000449	M2G	ENSG00000138767
MIMAT0000449	M2G	ENSG00000052723
MIMAT0000449	M2G	ENSG00000107562
MIMAT0000449	M2G	ENSG00000136238
MIMAT0000450	M2G	ENSG00000108262
MIMAT0000450	M2G	ENSG00000077782
MIMAT0000450	M2G	ENSG00000063660
MIMAT0000451	M2G	ENSG00000112715
MIMAT0000455	M2G	ENSG00000112715
MIMAT0000455	M2G	ENSG00000065328
MIMAT0000455	M2G	ENSG00000152495
MIMAT0000455	M2G	ENSG00000165272
MIMAT0000460	M2G	ENSG00000113070
MIMAT0000461	M2G	ENSG00000112715
MIMAT0000461	M2G	ENSG00000169710
MIMAT0000617	M2G	ENSG00000121481
MIMAT0000617	M2G	ENSG00000147065
MIMAT0000617	M2G	ENSG00000148053
MIMAT0000617	M2G	ENSG00000175305
MIMAT0000617	M2G	ENSG00000035862
MIMAT0000617	M2G	ENSG00000112715
MIMAT0000617	M2G	ENSG00000067560
MIMAT0000617	M2G	ENSG00000103043
MIMAT0000617	M2G	ENSG00000120075
MIMAT0000617	M2G	ENSG00000155313
MIMAT0000617	M2G	ENSG00000115963
MIMAT0000617	M2G	ENSG00000171940
MIMAT0000617	M2G	ENSG00000127445
MIMAT0000617	M2G	ENSG00000133703
MIMAT0000617	M2G	ENSG00000135018
MIMAT0000646	M2G	ENSG00000076242
MIMAT0000646	M2G	ENSG00000010818
MIMAT0000646	M2G	ENSG00000137575
MIMAT0000646	M2G	ENSG00000134440
MIMAT0000646	M2G	ENSG00000164938
MIMAT0000646	M2G	ENSG00000131724
MIMAT0000646	M2G	ENSG00000166295
MIMAT0000646	M2G	ENSG00000065534
MIMAT0000646	M2G	ENSG00000103351
MIMAT0000646	M2G	ENSG00000076770
MIMAT0000646	M2G	ENSG00000108219
MIMAT0000646	M2G	ENSG00000108946
MIMAT0000646	M2G	ENSG00000164576
MIMAT0000646	M2G	ENSG00000113048
MIMAT0000646	M2G	ENSG00000155016
MIMAT0000646	M2G	ENSG00000108829
MIMAT0000646	M2G	ENSG00000182718
MIMAT0000646	M2G	ENSG00000173588
MIMAT0000646	M2G	ENSG00000105856
MIMAT0000646	M2G	ENSG00000185697
MIMAT0000646	M2G	ENSG00000171766
MIMAT0000646	M2G	ENSG00000082269
MIMAT0000646	M2G	ENSG00000088543
MIMAT0000646	M2G	ENSG00000162105
MIMAT0000646	M2G	ENSG00000150760
MIMAT0000680	M2G	ENSG00000142192
MIMAT0000680	M2G	ENSG00000153094
MIMAT0000680	M2G	ENSG00000172465
MIMAT0000680	M2G	ENSG00000118971
MIMAT0000680	M2G	ENSG00000101665
MIMAT0000680	M2G	ENSG00000174282
MIMAT0000680	M2G	ENSG00000064012
MIMAT0000681	M2G	ENSG00000102996
MIMAT0000681	M2G	ENSG00000162552
MIMAT0000681	M2G	ENSG00000171862
MIMAT0000681	M2G	ENSG00000149257
MIMAT0000682	M2G	ENSG00000175305
MIMAT0000682	M2G	ENSG00000103043
MIMAT0000682	M2G	ENSG00000108064
MIMAT0000682	M2G	ENSG00000171862
MIMAT0000682	M2G	ENSG00000105810
MIMAT0000691	M2G	ENSG00000164938
MIMAT0000691	M2G	ENSG00000174282
MIMAT0000691	M2G	ENSG00000134853
MIMAT0000691	M2G	ENSG00000150093
MIMAT0000710	M2G	ENSG00000115170
MIMAT0000732	M2G	ENSG00000168743
MIMAT0000732	M2G	ENSG00000183864
MIMAT0000732	M2G	ENSG00000137869
MIMAT0000732	M2G	ENSG00000177885
MIMAT0000752	M2G	ENSG00000104332
MIMAT0000759	M2G	ENSG00000067900
MIMAT0000759	M2G	ENSG00000121879
MIMAT0000759	M2G	ENSG00000213281
MIMAT0000759	M2G	ENSG00000115170
MIMAT0000760	M2G	ENSG00000081913
MIMAT0000762	M2G	ENSG00000134245
MIMAT0000763	M2G	ENSG00000139910
MIMAT0001080	M2G	ENSG00000153563
MIMAT0001080	M2G	ENSG00000026103
MIMAT0001341	M2G	ENSG00000137807
MIMAT0001341	M2G	ENSG00000196470
MIMAT0001631	M2G	ENSG00000119396
MIMAT0001631	M2G	ENSG00000134970
MIMAT0002809	M2G	ENSG00000157404
MIMAT0002809	M2G	ENSG00000175104
MIMAT0002809	M2G	ENSG00000276043
MIMAT0002819	M2G	ENSG00000165828
MIMAT0003218	M2G	ENSG00000088386
MIMAT0003218	M2G	ENSG00000087095
MIMAT0003239	M2G	ENSG00000136238
MIMAT0003389	M2G	ENSG00000186468
MIMAT0003393	M2G	ENSG00000013810
MIMAT0004494	M2G	ENSG00000168906
MIMAT0004497	M2G	ENSG00000136158
MIMAT0004556	M2G	ENSG00000145386
MIMAT0004597	M2G	ENSG00000180530
MIMAT0004599	M2G	ENSG00000073756
MIMAT0004697	M2G	ENSG00000130940
MIMAT0004926	M2G	ENSG00000089685
MIMAT0004927	M2G	ENSG00000167770
MIMAT0000073	M2L	ENSG00000130600
MIMAT0000074	M2L	ENSG00000130600
MIMAT0000086	M2L	ENSG00000130600
MIMAT0000100	M2L	ENSG00000130600
MIMAT0000226	M2L	ENSG00000142396
MIMAT0002174	M2L	ENSG00000142396
MIMAT0000455	M2L	ENSG00000186019
MIMAT0000084	M2L	ENSG00000203709
MIMAT0000419	M2L	ENSG00000203709
MIMAT0000100	M2L	ENSG00000206573
MIMAT0000227	M2L	ENSG00000224597
MIMAT0000415	M2L	ENSG00000225331
MIMAT0000065	M2L	ENSG00000229807
MIMAT0000096	M2L	ENSG00000229807
MIMAT0000646	M2L	ENSG00000229807
MIMAT0001341	M2L	ENSG00000229807
MIMAT0002871	M2L	ENSG00000229807
MIMAT0004553	M2L	ENSG00000229807
MIMAT0004598	M2L	ENSG00000229807
MIMAT0004774	M2L	ENSG00000229807
MIMAT0004955	M2L	ENSG00000229807
MIMAT0000078	M2L	ENSG00000229980
MIMAT0000441	M2L	ENSG00000230551
MIMAT0000451	M2L	ENSG00000230551
MIMAT0000456	M2L	ENSG00000230551
MIMAT0000087	M2L	ENSG00000231025
MIMAT0000244	M2L	ENSG00000231074
MIMAT0000420	M2L	ENSG00000231074
MIMAT0000692	M2L	ENSG00000231074
MIMAT0000062	M2L	ENSG00000232504
MIMAT0000063	M2L	ENSG00000232504
MIMAT0000086	M2L	ENSG00000233864
MIMAT0000681	M2L	ENSG00000233864
MIMAT0000253	M2L	ENSG00000239353
MIMAT0000084	M2L	ENSG00000240996
MIMAT0000419	M2L	ENSG00000240996
MIMAT0000244	M2L	ENSG00000244567
MIMAT0000420	M2L	ENSG00000244567
MIMAT0000759	M2L	ENSG00000247556
MIMAT0000275	M2L	ENSG00000255248
MIMAT0004598	M2L	ENSG00000255448
MIMAT0000070	M2L	ENSG00000256092
MIMAT0000093	M2L	ENSG00000256092
MIMAT0000244	M2L	ENSG00000258964
MIMAT0000692	M2L	ENSG00000258964
MIMAT0004502	M2L	ENSG00000260032
MIMAT0000093	M2L	ENSG00000260912
MIMAT0000455	M2L	ENSG00000260918
MIMAT0000087	M2L	ENSG00000261409
MIMAT0000244	M2L	ENSG00000261409
MIMAT0000443	M2L	ENSG00000261553
MIMAT0000450	M2L	ENSG00000261553
MIMAT0000068	M2L	ENSG00000261824
MIMAT0000069	M2L	ENSG00000261824
MIMAT0000080	M2L	ENSG00000261824
MIMAT0000104	M2L	ENSG00000261824
MIMAT0000417	M2L	ENSG00000261824
MIMAT0000435	M2L	ENSG00000261824
MIMAT0001341	M2L	ENSG00000261824
MIMAT0004808	M2L	ENSG00000262202
MIMAT0000078	M2L	ENSG00000267575
MIMAT0000418	M2L	ENSG00000267575
MIMAT0000278	M2L	ENSG00000267731
MIMAT0003393	M2L	ENSG00000269107
MIMAT0000062	M2L	ENSG00000269821
MIMAT0000063	M2L	ENSG00000269821
MIMAT0000066	M2L	ENSG00000269821
MIMAT0000088	M2L	ENSG00000269821
MIMAT0000231	M2L	ENSG00000269821
MIMAT0000258	M2L	ENSG00000269821
MIMAT0000259	M2L	ENSG00000269821
MIMAT0000261	M2L	ENSG00000269821
MIMAT0000418	M2L	ENSG00000269821
MIMAT0000432	M2L	ENSG00000269821
MIMAT0000437	M2L	ENSG00000269821
MIMAT0000443	M2L	ENSG00000269821
MIMAT0000450	M2L	ENSG00000269821
MIMAT0000459	M2L	ENSG00000269821
MIMAT0000682	M2L	ENSG00000269821
MIMAT0000762	M2L	ENSG00000269821
MIMAT0000763	M2L	ENSG00000269821
MIMAT0000764	M2L	ENSG00000269821
MIMAT0002819	M2L	ENSG00000269821
MIMAT0002820	M2L	ENSG00000269821
MIMAT0004509	M2L	ENSG00000269821
MIMAT0004515	M2L	ENSG00000269821
MIMAT0004550	M2L	ENSG00000269821
MIMAT0004598	M2L	ENSG00000269821
MIMAT0015378	M2L	ENSG00000269821
MIMAT0000449	M2L	ENSG00000270069
MIMAT0002809	M2L	ENSG00000270069
MIMAT0000084	M2L	ENSG00000272316
MIMAT0000090	M2L	ENSG00000273033
MIMAT0000084	M2L	ENSG00000273301
MIMAT0000763	M2L	ENSG00000276248
MIMAT0000076	M2L	ENSG00000279978
MIMAT0000077	M2L	ENSG00000279978
MIMAT0000078	M2L	ENSG00000279978
MIMAT0000080	M2L	ENSG00000279978
MIMAT0000085	M2L	ENSG00000279978
MIMAT0000086	M2L	ENSG00000279978
MIMAT0000232	M2L	ENSG00000279978
MIMAT0000243	M2L	ENSG00000279978
MIMAT0000255	M2L	ENSG00000279978
MIMAT0000435	M2L	ENSG00000279978
MIMAT0000461	M2L	ENSG00000279978
MIMAT0000693	M2L	ENSG00000279978
MIMAT0000731	M2L	ENSG00000279978
MIMAT0001635	M2L	ENSG00000279978
MIMAT0004502	M2L	ENSG00000279978
MIMAT0004558	M2L	ENSG00000279978
MIMAT0004563	M2L	ENSG00000279978
MIMAT0004564	M2L	ENSG00000279978
MIMAT0004926	M2L	ENSG00000279978
MIMAT0000681	M2L	ENSG00000130600
MIMAT0000691	M2L	ENSG00000130600
MIMAT0000762	M2L	ENSG00000188206
MIMAT0000731	M2L	ENSG00000196295
MIMAT0000455	M2L	ENSG00000203709
MIMAT0000078	M2L	ENSG00000204623
MIMAT0000423	M2L	ENSG00000205913
MIMAT0000414	M2L	ENSG00000214548
MIMAT0000083	M2L	ENSG00000223473
MIMAT0000073	M2L	ENSG00000224078
MIMAT0000074	M2L	ENSG00000224078
MIMAT0000243	M2L	ENSG00000224078
MIMAT0000759	M2L	ENSG00000224078
MIMAT0000063	M2L	ENSG00000225331
MIMAT0015378	M2L	ENSG00000228315
MIMAT0000078	M2L	ENSG00000229807
MIMAT0000415	M2L	ENSG00000229807
MIMAT0000418	M2L	ENSG00000229807
MIMAT0000456	M2L	ENSG00000229807
MIMAT0001080	M2L	ENSG00000229807
MIMAT0016895	M2L	ENSG00000229807
MIMAT0000084	M2L	ENSG00000229980
MIMAT0000418	M2L	ENSG00000229980
MIMAT0000419	M2L	ENSG00000229980
MIMAT0000245	M2L	ENSG00000231074
MIMAT0000065	M2L	ENSG00000232504
MIMAT0000414	M2L	ENSG00000232504
MIMAT0000420	M2L	ENSG00000236333
MIMAT0000076	M2L	ENSG00000243107
MIMAT0000080	M2L	ENSG00000244879
MIMAT0000084	M2L	ENSG00000245532
MIMAT0000456	M2L	ENSG00000245532
MIMAT0000731	M2L	ENSG00000245532
MIMAT0004549	M2L	ENSG00000245532
MIMAT0004553	M2L	ENSG00000245532
MIMAT0004558	M2L	ENSG00000245532
MIMAT0004780	M2L	ENSG00000245532
MIMAT0016895	M2L	ENSG00000245532
MIMAT0000090	M2L	ENSG00000247556
MIMAT0000092	M2L	ENSG00000247556
MIMAT0000243	M2L	ENSG00000247556
MIMAT0000438	M2L	ENSG00000247556
MIMAT0000456	M2L	ENSG00000247556
MIMAT0001635	M2L	ENSG00000247556
MIMAT0000456	M2L	ENSG00000248175
MIMAT0000070	M2L	ENSG00000249042
MIMAT0000093	M2L	ENSG00000249042
MIMAT0000063	M2L	ENSG00000253352
MIMAT0000082	M2L	ENSG00000253352
MIMAT0000083	M2L	ENSG00000253352
MIMAT0000450	M2L	ENSG00000255176
MIMAT0000256	M2L	ENSG00000255366
MIMAT0000062	M2L	ENSG00000259758
MIMAT0000063	M2L	ENSG00000259758
MIMAT0000064	M2L	ENSG00000259758
MIMAT0000087	M2L	ENSG00000259758
MIMAT0000084	M2L	ENSG00000259834
MIMAT0000419	M2L	ENSG00000259834
MIMAT0004509	M2L	ENSG00000260396
MIMAT0000070	M2L	ENSG00000261438
MIMAT0000075	M2L	ENSG00000261438
MIMAT0000093	M2L	ENSG00000261438
MIMAT0000680	M2L	ENSG00000261438
MIMAT0000075	M2L	ENSG00000270246
MIMAT0000415	M2L	ENSG00000272452
MIMAT0000092	M2L	ENSG00000273033
MIMAT0000073	M2L	ENSG00000273193
MIMAT0000074	M2L	ENSG00000273193
MIMAT0000680	M2T	ENSG00000139687
MIMAT0000069	M2T	ENSG00000110092
MIMAT0000253	M2T	ENSG00000136450
MIMAT0000254	M2T	ENSG00000136450
MIMAT0000423	M2T	ENSG00000147889
MIMAT0000423	M2T	ENSG00000138696
MIMAT0000423	M2T	ENSG00000112242
MIMAT0000446	M2T	ENSG00000113916
MIMAT0000425	M2T	ENSG00000110367
MIMAT0000432	M2T	ENSG00000116560
MIMAT0000449	M2T	ENSG00000115415
MIMAT0000243	M2T	ENSG00000144852
MIMAT0000759	M2T	ENSG00000130816
MIMAT0000646	M2T	ENSG00000066336
MIMAT0000068	M2T	ENSG00000177606
MIMAT0000417	M2T	ENSG00000168283
MIMAT0000069	M2T	ENSG00000177606
MIMAT0000069	M2T	ENSG00000137309
MIMAT0000070	M2T	ENSG00000159216
MIMAT0000070	M2T	ENSG00000110092
MIMAT0000455	M2T	ENSG00000142208
MIMAT0000222	M2T	ENSG00000139687
MIMAT0000459	M2T	ENSG00000169016
MIMAT0002819	M2T	ENSG00000091831
MIMAT0000073	M2T	ENSG00000091831
MIMAT0000073	M2T	ENSG00000110092
MIMAT0000074	M2T	ENSG00000091831
MIMAT0000075	M2T	ENSG00000110092
MIMAT0000076	M2T	ENSG00000168610
MIMAT0000278	M2T	ENSG00000110801
MIMAT0000078	M2T	ENSG00000114315
MIMAT0000080	M2T	ENSG00000148400
MIMAT0000080	M2T	ENSG00000012048
MIMAT0000080	M2T	ENSG00000135446
MIMAT0000084	M2T	ENSG00000185591
MIMAT0000084	M2T	ENSG00000159216
MIMAT0000419	M2T	ENSG00000148400
MIMAT0000086	M2T	ENSG00000088305
MIMAT0000100	M2T	ENSG00000116560
MIMAT0000681	M2T	ENSG00000088305
MIMAT0000244	M2T	ENSG00000103275
MIMAT0000710	M2T	ENSG00000068024
MIMAT0001341	M2T	ENSG00000110092
MIMAT0002888	M2T	ENSG00000020633
MIMAT0004926	M2T	ENSG00000168283
MIMAT0000063	M2T	ENSG00000112333
MIMAT0000063	M2T	ENSG00000136869
MIMAT0000067	M2T	ENSG00000102034
MIMAT0000068	M2T	ENSG00000012048
MIMAT0000068	M2T	ENSG00000137309
MIMAT0000068	M2T	ENSG00000185129
MIMAT0000069	M2T	ENSG00000185129
MIMAT0000069	M2T	ENSG00000012048
MIMAT0000069	M2T	ENSG00000196498
MIMAT0000070	M2T	ENSG00000239697
MIMAT0000070	M2T	ENSG00000141646
MIMAT0000070	M2T	ENSG00000139687
MIMAT0000070	M2T	ENSG00000168610
MIMAT0000070	M2T	ENSG00000160710
MIMAT0000070	M2T	ENSG00000130816
MIMAT0000073	M2T	ENSG00000137462
MIMAT0000073	M2T	ENSG00000134323
MIMAT0000073	M2T	ENSG00000142208
MIMAT0000074	M2T	ENSG00000137462
MIMAT0000074	M2T	ENSG00000134323
MIMAT0000075	M2T	ENSG00000139687
MIMAT0000075	M2T	ENSG00000185129
MIMAT0000076	M2T	ENSG00000185591
MIMAT0000076	M2T	ENSG00000134086
MIMAT0000077	M2T	ENSG00000185591
MIMAT0000077	M2T	ENSG00000138696
MIMAT0000078	M2T	ENSG00000125347
MIMAT0000080	M2T	ENSG00000133895
MIMAT0000080	M2T	ENSG00000110092
MIMAT0000083	M2T	ENSG00000139687
MIMAT0000084	M2T	ENSG00000110092
MIMAT0000086	M2T	ENSG00000134323
MIMAT0000086	M2T	ENSG00000118689
MIMAT0000087	M2T	ENSG00000251493
MIMAT0000087	M2T	ENSG00000157554
MIMAT0000093	M2T	ENSG00000185129
MIMAT0000097	M2T	ENSG00000123908
MIMAT0000099	M2T	ENSG00000001626
MIMAT0000100	M2T	ENSG00000111537
MIMAT0000100	M2T	ENSG00000107485
MIMAT0000104	M2T	ENSG00000162599
MIMAT0000104	M2T	ENSG00000136244
MIMAT0000222	M2T	ENSG00000253293
MIMAT0000231	M2T	ENSG00000141646
MIMAT0000231	M2T	ENSG00000096717
MIMAT0000231	M2T	ENSG00000101384
MIMAT0000243	M2T	ENSG00000020633
MIMAT0000244	M2T	ENSG00000196498
MIMAT0000244	M2T	ENSG00000148400
MIMAT0000244	M2T	ENSG00000019549
MIMAT0000254	M2T	ENSG00000186951
MIMAT0000254	M2T	ENSG00000196712
MIMAT0000254	M2T	ENSG00000147889
MIMAT0000254	M2T	ENSG00000007372
MIMAT0000255	M2T	ENSG00000135446
MIMAT0000255	M2T	ENSG00000175592
MIMAT0000256	M2T	ENSG00000067082
MIMAT0000259	M2T	ENSG00000123268
MIMAT0000261	M2T	ENSG00000019549
MIMAT0000263	M2T	ENSG00000101384
MIMAT0000264	M2T	ENSG00000168283
MIMAT0000264	M2T	ENSG00000124813
MIMAT0000264	M2T	ENSG00000019549
MIMAT0000267	M2T	ENSG00000137193
MIMAT0000267	M2T	ENSG00000070444
MIMAT0000267	M2T	ENSG00000049768
MIMAT0000275	M2T	ENSG00000168283
MIMAT0000275	M2T	ENSG00000138795
MIMAT0000275	M2T	ENSG00000124813
MIMAT0000278	M2T	ENSG00000159216
MIMAT0000278	M2T	ENSG00000143437
MIMAT0000280	M2T	ENSG00000081189
MIMAT0000280	M2T	ENSG00000136244
MIMAT0000280	M2T	ENSG00000001626
MIMAT0000318	M2T	ENSG00000119772
MIMAT0000318	M2T	ENSG00000130816
MIMAT0000318	M2T	ENSG00000184735
MIMAT0000414	M2T	ENSG00000168283
MIMAT0000417	M2T	ENSG00000185129
MIMAT0000418	M2T	ENSG00000124813
MIMAT0000423	M2T	ENSG00000141646
MIMAT0000424	M2T	ENSG00000168283
MIMAT0000424	M2T	ENSG00000136826
MIMAT0000424	M2T	ENSG00000019549
MIMAT0000424	M2T	ENSG00000016082
MIMAT0000425	M2T	ENSG00000091831
MIMAT0000425	M2T	ENSG00000020633
MIMAT0000432	M2T	ENSG00000148516
MIMAT0000432	M2T	ENSG00000112062
MIMAT0000432	M2T	ENSG00000131910
MIMAT0000432	M2T	ENSG00000102125
MIMAT0000437	M2T	ENSG00000112242
MIMAT0000438	M2T	ENSG00000136826
MIMAT0000440	M2T	ENSG00000120738
MIMAT0000440	M2T	ENSG00000172216
MIMAT0000441	M2T	ENSG00000110092
MIMAT0000441	M2T	ENSG00000171872
MIMAT0000443	M2T	ENSG00000146648
MIMAT0000443	M2T	ENSG00000111537
MIMAT0000447	M2T	ENSG00000111206
MIMAT0000449	M2T	ENSG00000141646
MIMAT0000450	M2T	ENSG00000181472
MIMAT0000455	M2T	ENSG00000106462
MIMAT0000455	M2T	ENSG00000137309
MIMAT0000617	M2T	ENSG00000119772
MIMAT0000617	M2T	ENSG00000148400
MIMAT0000646	M2T	ENSG00000124813
MIMAT0000680	M2T	ENSG00000110092
MIMAT0000680	M2T	ENSG00000185129
MIMAT0000680	M2T	ENSG00000168610
MIMAT0000680	M2T	ENSG00000020633
MIMAT0000681	M2T	ENSG00000146678
MIMAT0000681	M2T	ENSG00000096717
MIMAT0000682	M2T	ENSG00000112062
MIMAT0000682	M2T	ENSG00000166949
MIMAT0000682	M2T	ENSG00000130816
MIMAT0000691	M2T	ENSG00000020633
MIMAT0000691	M2T	ENSG00000148516
MIMAT0000691	M2T	ENSG00000141646
MIMAT0000691	M2T	ENSG00000168610
MIMAT0000692	M2T	ENSG00000168283
MIMAT0000692	M2T	ENSG00000148400
MIMAT0000710	M2T	ENSG00000007372
MIMAT0000753	M2T	ENSG00000198911
MIMAT0000760	M2T	ENSG00000101412
MIMAT0001080	M2T	ENSG00000157557
MIMAT0001341	M2T	ENSG00000066336
MIMAT0001635	M2T	ENSG00000168283
MIMAT0001635	M2T	ENSG00000138795
MIMAT0002819	M2T	ENSG00000134954
MIMAT0003239	M2T	ENSG00000186350
MIMAT0004556	M2T	ENSG00000166851
MIMAT0004697	M2T	ENSG00000169016
MIMAT0004926	M2T	ENSG00000142208
MIMAT0004926	M2T	ENSG00000106462
ENSG00000143190	T2G	ENSG00000171428
ENSG00000185591	T2G	ENSG00000171428
ENSG00000100811	T2G	ENSG00000171428
ENSG00000173039	T2G	ENSG00000196136
ENSG00000113580	T2G	ENSG00000075239
ENSG00000186951	T2G	ENSG00000161533
ENSG00000175387	T2G	ENSG00000107796
ENSG00000158711	T2G	ENSG00000075624
ENSG00000199085	T2G	ENSG00000115170
ENSG00000185591	T2G	ENSG00000121989
ENSG00000077092	T2G	ENSG00000248144
ENSG00000185591	T2G	ENSG00000197894
ENSG00000118260	T2G	ENSG00000169252
ENSG00000136327	T2G	ENSG00000081051
ENSG00000245848	T2G	ENSG00000145192
ENSG00000102145	T2G	ENSG00000158578
ENSG00000185591	T2G	ENSG00000158578
ENSG00000172216	T2G	ENSG00000163631
ENSG00000135100	T2G	ENSG00000163631
ENSG00000072310	T2G	ENSG00000173208
ENSG00000123358	T2G	ENSG00000109107
ENSG00000175745	T2G	ENSG00000012779
ENSG00000185591	T2G	ENSG00000012779
ENSG00000221869	T2G	ENSG00000132965
ENSG00000207586	T2G	ENSG00000132965
ENSG00000208024	T2G	ENSG00000132965
ENSG00000102145	T2G	ENSG00000161905
ENSG00000141448	T2G	ENSG00000161905
ENSG00000141905	T2G	ENSG00000161905
ENSG00000185591	T2G	ENSG00000161905
ENSG00000166888	T2G	ENSG00000161905
ENSG00000125798	T2G	ENSG00000106927
ENSG00000135100	T2G	ENSG00000106927
ENSG00000163435	T2G	ENSG00000154188
ENSG00000104903	T2G	ENSG00000091879
ENSG00000120738	T2G	ENSG00000089685
ENSG00000185811	T2G	ENSG00000089685
ENSG00000208037	T2G	ENSG00000089685
ENSG00000185591	T2G	ENSG00000089685
ENSG00000168610	T2G	ENSG00000089685
ENSG00000125798	T2G	ENSG00000118137
ENSG00000012504	T2G	ENSG00000118137
ENSG00000185591	T2G	ENSG00000084674
ENSG00000163848	T2G	ENSG00000084674
ENSG00000151090	T2G	ENSG00000234906
ENSG00000091831	T2G	ENSG00000130203
ENSG00000185591	T2G	ENSG00000142515
ENSG00000105698	T2G	ENSG00000142515
ENSG00000154727	T2G	ENSG00000026103
ENSG00000198987	T2G	ENSG00000213465
ENSG00000245848	T2G	ENSG00000117601
ENSG00000199135	T2G	ENSG00000149311
ENSG00000202566	T2G	ENSG00000149311
ENSG00000207730	T2G	ENSG00000142599
ENSG00000185591	T2G	ENSG00000105409
ENSG00000137265	T2G	ENSG00000166710
ENSG00000104856	T2G	ENSG00000166710
ENSG00000118260	T2G	ENSG00000030110
ENSG00000245848	T2G	ENSG00000171791
ENSG00000137309	T2G	ENSG00000171791
ENSG00000207759	T2G	ENSG00000171791
ENSG00000177463	T2G	ENSG00000171791
ENSG00000143190	T2G	ENSG00000171791
ENSG00000159216	T2G	ENSG00000171791
ENSG00000123268	T2G	ENSG00000171552
ENSG00000207609	T2G	ENSG00000171552
ENSG00000199150	T2G	ENSG00000171552
ENSG00000172845	T2G	ENSG00000171552
ENSG00000112592	T2G	ENSG00000100739
ENSG00000100811	T2G	ENSG00000100739
ENSG00000118260	T2G	ENSG00000176697
ENSG00000124813	T2G	ENSG00000242252
ENSG00000164749	T2G	ENSG00000079385
ENSG00000137203	T2G	ENSG00000079385
ENSG00000158773	T2G	ENSG00000079385
ENSG00000158773	T2G	ENSG00000139618
ENSG00000172845	T2G	ENSG00000172270
ENSG00000140009	T2G	ENSG00000125730
ENSG00000137203	T2G	ENSG00000125730
ENSG00000134954	T2G	ENSG00000171860
ENSG00000177606	T2G	ENSG00000171860
ENSG00000165556	T2G	ENSG00000133742
ENSG00000185591	T2G	ENSG00000107159
ENSG00000172845	T2G	ENSG00000107159
ENSG00000136997	T2G	ENSG00000084774
ENSG00000167182	T2G	ENSG00000126247
ENSG00000172845	T2G	ENSG00000126247
ENSG00000125347	T2G	ENSG00000064012
ENSG00000185591	T2G	ENSG00000064012
ENSG00000120738	T2G	ENSG00000121691
ENSG00000118260	T2G	ENSG00000145386
ENSG00000137203	T2G	ENSG00000134057
ENSG00000065978	T2G	ENSG00000134057
ENSG00000125398	T2G	ENSG00000198851
ENSG00000081059	T2G	ENSG00000198851
ENSG00000185591	T2G	ENSG00000160654
ENSG00000199080	T2G	ENSG00000010610
ENSG00000245848	T2G	ENSG00000170458
ENSG00000172216	T2G	ENSG00000170458
ENSG00000221869	T2G	ENSG00000170458
ENSG00000136826	T2G	ENSG00000170458
ENSG00000099326	T2G	ENSG00000170458
ENSG00000185591	T2G	ENSG00000170458
ENSG00000106948	T2G	ENSG00000102245
ENSG00000101096	T2G	ENSG00000102245
ENSG00000173039	T2G	ENSG00000102245
ENSG00000120738	T2G	ENSG00000026508
ENSG00000170345	T2G	ENSG00000026508
ENSG00000207798	T2G	ENSG00000026508
ENSG00000207551	T2G	ENSG00000026508
ENSG00000185591	T2G	ENSG00000143119
ENSG00000120690	T2G	ENSG00000129226
ENSG00000151702	T2G	ENSG00000129226
ENSG00000125952	T2G	ENSG00000164045
ENSG00000136997	T2G	ENSG00000164045
ENSG00000172845	T2G	ENSG00000158402
ENSG00000207547	T2G	ENSG00000039068
ENSG00000197579	T2G	ENSG00000039068
ENSG00000148516	T2G	ENSG00000140945
ENSG00000185591	T2G	ENSG00000123374
ENSG00000172845	T2G	ENSG00000111276
ENSG00000185551	T2G	ENSG00000087237
ENSG00000172845	T2G	ENSG00000087237
ENSG00000100811	T2G	ENSG00000087237
ENSG00000123268	T2G	ENSG00000135346
ENSG00000115966	T2G	ENSG00000135346
ENSG00000095794	T2G	ENSG00000135346
ENSG00000141905	T2G	ENSG00000135346
ENSG00000113580	T2G	ENSG00000135346
ENSG00000137203	T2G	ENSG00000135346
ENSG00000151090	T2G	ENSG00000135346
ENSG00000118260	T2G	ENSG00000100604
ENSG00000173039	T2G	ENSG00000133048
ENSG00000158773	T2G	ENSG00000133048
ENSG00000172216	T2G	ENSG00000133063
ENSG00000066336	T2G	ENSG00000133063
ENSG00000134954	T2G	ENSG00000213341
ENSG00000143190	T2G	ENSG00000105205
ENSG00000074966	T2G	ENSG00000160791
ENSG00000112658	T2G	ENSG00000130176
ENSG00000177463	T2G	ENSG00000122756
ENSG00000172845	T2G	ENSG00000139219
ENSG00000185591	T2G	ENSG00000114270
ENSG00000199005	T2G	ENSG00000107968
ENSG00000071564	T2G	ENSG00000117322
ENSG00000245848	T2G	ENSG00000072832
ENSG00000134954	T2G	ENSG00000109846
ENSG00000207808	T2G	ENSG00000184371
ENSG00000245848	T2G	ENSG00000198223
ENSG00000066336	T2G	ENSG00000198223
ENSG00000245848	T2G	ENSG00000108342
ENSG00000169083	T2G	ENSG00000038427
ENSG00000177606	T2G	ENSG00000038427
ENSG00000185591	T2G	ENSG00000038427
ENSG00000148737	T2G	ENSG00000038427
ENSG00000091831	T2G	ENSG00000117984
ENSG00000173039	T2G	ENSG00000051523
ENSG00000185591	T2G	ENSG00000138061
ENSG00000125798	T2G	ENSG00000160870
ENSG00000170608	T2G	ENSG00000160870
ENSG00000172845	T2G	ENSG00000160870
ENSG00000245848	T2G	ENSG00000197838
ENSG00000120738	T2G	ENSG00000197408
ENSG00000144852	T2G	ENSG00000197408
ENSG00000143257	T2G	ENSG00000197408
ENSG00000143190	T2G	ENSG00000197408
ENSG00000141448	T2G	ENSG00000165841
ENSG00000102908	T2G	ENSG00000130649
ENSG00000116833	T2G	ENSG00000140459
ENSG00000137203	T2G	ENSG00000140459
ENSG00000115112	T2G	ENSG00000140459
ENSG00000124496	T2G	ENSG00000140459
ENSG00000141905	T2G	ENSG00000148795
ENSG00000172845	T2G	ENSG00000148795
ENSG00000173153	T2G	ENSG00000137869
ENSG00000179348	T2G	ENSG00000137869
ENSG00000175745	T2G	ENSG00000137869
ENSG00000172819	T2G	ENSG00000137869
ENSG00000124216	T2G	ENSG00000137869
ENSG00000168610	T2G	ENSG00000137869
ENSG00000158773	T2G	ENSG00000137869
ENSG00000113580	T2G	ENSG00000135929
ENSG00000185591	T2G	ENSG00000135929
ENSG00000123268	T2G	ENSG00000001630
ENSG00000172845	T2G	ENSG00000001630
ENSG00000175592	T2G	ENSG00000011465
ENSG00000177606	T2G	ENSG00000011465
ENSG00000171223	T2G	ENSG00000011465
ENSG00000138795	T2G	ENSG00000080166
ENSG00000207639	T2G	ENSG00000151632
ENSG00000123405	T2G	ENSG00000151632
ENSG00000120738	T2G	ENSG00000116717
ENSG00000173039	T2G	ENSG00000116717
ENSG00000091831	T2G	ENSG00000181019
ENSG00000196419	T2G	ENSG00000211452
ENSG00000168610	T2G	ENSG00000187908
ENSG00000165556	T2G	ENSG00000134755
ENSG00000207581	T2G	ENSG00000157540
ENSG00000185591	T2G	ENSG00000158813
ENSG00000100146	T2G	ENSG00000136160
ENSG00000143799	T2G	ENSG00000156508
ENSG00000172845	T2G	ENSG00000156508
ENSG00000001167	T2G	ENSG00000243364
ENSG00000185591	T2G	ENSG00000125266
ENSG00000106459	T2G	ENSG00000134001
ENSG00000157557	T2G	ENSG00000106991
ENSG00000125798	T2G	ENSG00000143819
ENSG00000107485	T2G	ENSG00000130427
ENSG00000102145	T2G	ENSG00000187266
ENSG00000179348	T2G	ENSG00000187266
ENSG00000185591	T2G	ENSG00000187266
ENSG00000208008	T2G	ENSG00000065361
ENSG00000169083	T2G	ENSG00000181104
ENSG00000120738	T2G	ENSG00000181104
ENSG00000185591	T2G	ENSG00000181104
ENSG00000131196	T2G	ENSG00000117525
ENSG00000169083	T2G	ENSG00000101981
ENSG00000245848	T2G	ENSG00000101981
ENSG00000172845	T2G	ENSG00000077942
ENSG00000185591	T2G	ENSG00000179639
ENSG00000066336	T2G	ENSG00000179639
ENSG00000185591	T2G	ENSG00000158869
ENSG00000101096	T2G	ENSG00000104921
ENSG00000126561	T2G	ENSG00000104921
ENSG00000207638	T2G	ENSG00000068078
ENSG00000185591	T2G	ENSG00000160867
ENSG00000172845	T2G	ENSG00000160867
ENSG00000137203	T2G	ENSG00000160867
ENSG00000143190	T2G	ENSG00000143631
ENSG00000137203	T2G	ENSG00000102081
ENSG00000116044	T2G	ENSG00000167996
ENSG00000162702	T2G	ENSG00000184502
ENSG00000120738	T2G	ENSG00000010810
ENSG00000162924	T2G	ENSG00000126709
ENSG00000100811	T2G	ENSG00000171298
ENSG00000245848	T2G	ENSG00000111640
ENSG00000125347	T2G	ENSG00000117228
ENSG00000185591	T2G	ENSG00000131095
ENSG00000125798	T2G	ENSG00000127554
ENSG00000064835	T2G	ENSG00000259384
ENSG00000177606	T2G	ENSG00000152661
ENSG00000100146	T2G	ENSG00000169562
ENSG00000172845	T2G	ENSG00000165474
ENSG00000120837	T2G	ENSG00000147257
ENSG00000116044	T2G	ENSG00000114353
ENSG00000185591	T2G	ENSG00000114353
ENSG00000172845	T2G	ENSG00000114353
ENSG00000120738	T2G	ENSG00000156052
ENSG00000207827	T2G	ENSG00000156052
ENSG00000207582	T2G	ENSG00000156052
ENSG00000207962	T2G	ENSG00000156052
ENSG00000170345	T2G	ENSG00000109163
ENSG00000107485	T2G	ENSG00000109163
ENSG00000154727	T2G	ENSG00000115159
ENSG00000198997	T2G	ENSG00000030582
ENSG00000207696	T2G	ENSG00000030582
ENSG00000116819	T2G	ENSG00000163739
ENSG00000175592	T2G	ENSG00000084207
ENSG00000177606	T2G	ENSG00000084207
ENSG00000116044	T2G	ENSG00000084207
ENSG00000196712	T2G	ENSG00000061918
ENSG00000101076	T2G	ENSG00000070019
ENSG00000102145	T2G	ENSG00000250361
ENSG00000102974	T2G	ENSG00000244734
ENSG00000179348	T2G	ENSG00000244734
ENSG00000136826	T2G	ENSG00000244734
ENSG00000163848	T2G	ENSG00000244734
ENSG00000185551	T2G	ENSG00000213931
ENSG00000143190	T2G	ENSG00000213931
ENSG00000100811	T2G	ENSG00000213931
ENSG00000105610	T2G	ENSG00000213934
ENSG00000185591	T2G	ENSG00000130656
ENSG00000105866	T2G	ENSG00000130656
ENSG00000207863	T2G	ENSG00000197386
ENSG00000207782	T2G	ENSG00000197386
ENSG00000125520	T2G	ENSG00000197386
ENSG00000185591	T2G	ENSG00000197386
ENSG00000137203	T2G	ENSG00000197386
ENSG00000186918	T2G	ENSG00000197386
ENSG00000172845	T2G	ENSG00000140287
ENSG00000177606	T2G	ENSG00000072571
ENSG00000171223	T2G	ENSG00000100292
ENSG00000116044	T2G	ENSG00000100292
ENSG00000116731	T2G	ENSG00000100292
ENSG00000162924	T2G	ENSG00000100292
ENSG00000102145	T2G	ENSG00000173917
ENSG00000207924	T2G	ENSG00000120068
ENSG00000172216	T2G	ENSG00000257017
ENSG00000168610	T2G	ENSG00000257017
ENSG00000074800	T2G	ENSG00000203859
ENSG00000012504	T2G	ENSG00000203859
ENSG00000172845	T2G	ENSG00000203859
ENSG00000120738	T2G	ENSG00000176387
ENSG00000185591	T2G	ENSG00000176387
ENSG00000172845	T2G	ENSG00000176387
ENSG00000185591	T2G	ENSG00000108786
ENSG00000091831	T2G	ENSG00000106211
ENSG00000136997	T2G	ENSG00000080824
ENSG00000100393	T2G	ENSG00000029559
ENSG00000170365	T2G	ENSG00000029559
ENSG00000244405	T2G	ENSG00000090339
ENSG00000173039	T2G	ENSG00000090339
ENSG00000120738	T2G	ENSG00000115738
ENSG00000185591	T2G	ENSG00000172201
ENSG00000172845	T2G	ENSG00000172201
ENSG00000158773	T2G	ENSG00000172201
ENSG00000198911	T2G	ENSG00000138413
ENSG00000125347	T2G	ENSG00000135899
ENSG00000185591	T2G	ENSG00000027697
ENSG00000102974	T2G	ENSG00000167244
ENSG00000120738	T2G	ENSG00000167244
ENSG00000185591	T2G	ENSG00000167244
ENSG00000112592	T2G	ENSG00000167244
ENSG00000184937	T2G	ENSG00000167244
ENSG00000245848	T2G	ENSG00000115461
ENSG00000118513	T2G	ENSG00000115461
ENSG00000172216	T2G	ENSG00000136689
ENSG00000221869	T2G	ENSG00000136689
ENSG00000166888	T2G	ENSG00000136689
ENSG00000120690	T2G	ENSG00000134460
ENSG00000137309	T2G	ENSG00000134460
ENSG00000162924	T2G	ENSG00000134460
ENSG00000173039	T2G	ENSG00000134460
ENSG00000115415	T2G	ENSG00000134460
ENSG00000168610	T2G	ENSG00000134460
ENSG00000138378	T2G	ENSG00000134460
ENSG00000166888	T2G	ENSG00000134460
ENSG00000104064	T2G	ENSG00000100385
ENSG00000145908	T2G	ENSG00000100385
ENSG00000120690	T2G	ENSG00000147168
ENSG00000120738	T2G	ENSG00000164399
ENSG00000143190	T2G	ENSG00000164399
ENSG00000159216	T2G	ENSG00000164399
ENSG00000136451	T2G	ENSG00000164399
ENSG00000185591	T2G	ENSG00000185291
ENSG00000160741	T2G	ENSG00000169429
ENSG00000175592	T2G	ENSG00000169429
ENSG00000173039	T2G	ENSG00000169429
ENSG00000118260	T2G	ENSG00000136634
ENSG00000134954	T2G	ENSG00000136634
ENSG00000185591	T2G	ENSG00000136634
ENSG00000168610	T2G	ENSG00000136634
ENSG00000075426	T2G	ENSG00000095752
ENSG00000126456	T2G	ENSG00000168811
ENSG00000137265	T2G	ENSG00000168811
ENSG00000128604	T2G	ENSG00000168811
ENSG00000170581	T2G	ENSG00000168811
ENSG00000157557	T2G	ENSG00000113302
ENSG00000101096	T2G	ENSG00000081985
ENSG00000185591	T2G	ENSG00000081985
ENSG00000101096	T2G	ENSG00000112115
ENSG00000120738	T2G	ENSG00000178035
ENSG00000159216	T2G	ENSG00000178035
ENSG00000185591	T2G	ENSG00000178035
ENSG00000173039	T2G	ENSG00000169245
ENSG00000185591	T2G	ENSG00000164171
ENSG00000099326	T2G	ENSG00000169896
ENSG00000269404	T2G	ENSG00000169896
ENSG00000185591	T2G	ENSG00000138448
ENSG00000154727	T2G	ENSG00000242372
ENSG00000178573	T2G	ENSG00000139626
ENSG00000128272	T2G	ENSG00000055957
ENSG00000185591	T2G	ENSG00000055957
ENSG00000137203	T2G	ENSG00000163207
ENSG00000185591	T2G	ENSG00000170498
ENSG00000157557	T2G	ENSG00000157404
ENSG00000207725	T2G	ENSG00000157404
ENSG00000199030	T2G	ENSG00000133703
ENSG00000137203	T2G	ENSG00000167768
ENSG00000008196	T2G	ENSG00000167768
ENSG00000136826	T2G	ENSG00000170477
ENSG00000087510	T2G	ENSG00000186847
ENSG00000116044	T2G	ENSG00000186832
ENSG00000185591	T2G	ENSG00000186832
ENSG00000123364	T2G	ENSG00000108759
ENSG00000084093	T2G	ENSG00000198910
ENSG00000019549	T2G	ENSG00000198910
ENSG00000136826	T2G	ENSG00000135862
ENSG00000169083	T2G	ENSG00000136167
ENSG00000118260	T2G	ENSG00000166796
ENSG00000198911	T2G	ENSG00000130164
ENSG00000168310	T2G	ENSG00000100097
ENSG00000207863	T2G	ENSG00000128342
ENSG00000175745	T2G	ENSG00000166035
ENSG00000143190	T2G	ENSG00000175445
ENSG00000185591	T2G	ENSG00000175445
ENSG00000172845	T2G	ENSG00000175445
ENSG00000169554	T2G	ENSG00000186529
ENSG00000172845	T2G	ENSG00000139329
ENSG00000028277	T2G	ENSG00000254087
ENSG00000141644	T2G	ENSG00000221867
ENSG00000120738	T2G	ENSG00000069535
ENSG00000185591	T2G	ENSG00000069535
ENSG00000125740	T2G	ENSG00000168906
ENSG00000177606	T2G	ENSG00000168906
ENSG00000118513	T2G	ENSG00000168906
ENSG00000185591	T2G	ENSG00000168906
ENSG00000158773	T2G	ENSG00000168906
ENSG00000136931	T2G	ENSG00000185231
ENSG00000185591	T2G	ENSG00000166603
ENSG00000172845	T2G	ENSG00000166603
ENSG00000185591	T2G	ENSG00000076706
ENSG00000137203	T2G	ENSG00000076706
ENSG00000087510	T2G	ENSG00000076706
ENSG00000134954	T2G	ENSG00000143384
ENSG00000207590	T2G	ENSG00000135679
ENSG00000141510	T2G	ENSG00000135679
ENSG00000185591	T2G	ENSG00000082212
ENSG00000207811	T2G	ENSG00000105976
ENSG00000207562	T2G	ENSG00000105976
ENSG00000173039	T2G	ENSG00000170430
ENSG00000185591	T2G	ENSG00000240972
ENSG00000107859	T2G	ENSG00000135517
ENSG00000185591	T2G	ENSG00000135517
ENSG00000185591	T2G	ENSG00000148773
ENSG00000162772	T2G	ENSG00000196611
ENSG00000134954	T2G	ENSG00000196611
ENSG00000170345	T2G	ENSG00000196611
ENSG00000175592	T2G	ENSG00000196611
ENSG00000177606	T2G	ENSG00000196611
ENSG00000171223	T2G	ENSG00000196611
ENSG00000168610	T2G	ENSG00000196611
ENSG00000169083	T2G	ENSG00000087245
ENSG00000092067	T2G	ENSG00000087245
ENSG00000172845	T2G	ENSG00000087245
ENSG00000087510	T2G	ENSG00000087245
ENSG00000141510	T2G	ENSG00000087245
ENSG00000203883	T2G	ENSG00000137673
ENSG00000175592	T2G	ENSG00000137745
ENSG00000124813	T2G	ENSG00000137745
ENSG00000166949	T2G	ENSG00000137745
ENSG00000141646	T2G	ENSG00000137745
ENSG00000126746	T2G	ENSG00000137745
ENSG00000118513	T2G	ENSG00000005381
ENSG00000159216	T2G	ENSG00000005381
ENSG00000185591	T2G	ENSG00000005381
ENSG00000177606	T2G	ENSG00000095002
ENSG00000172216	T2G	ENSG00000038945
ENSG00000177606	T2G	ENSG00000038945
ENSG00000115415	T2G	ENSG00000038945
ENSG00000185591	T2G	ENSG00000164078
ENSG00000001167	T2G	ENSG00000099810
ENSG00000177606	T2G	ENSG00000171195
ENSG00000173039	T2G	ENSG00000171195
ENSG00000131759	T2G	ENSG00000197616
ENSG00000185591	T2G	ENSG00000092054
ENSG00000168310	T2G	ENSG00000100345
ENSG00000184486	T2G	ENSG00000249437
ENSG00000159216	T2G	ENSG00000149294
ENSG00000066336	T2G	ENSG00000100365
ENSG00000172845	T2G	ENSG00000124588
ENSG00000099326	T2G	ENSG00000089250
ENSG00000177606	T2G	ENSG00000122585
ENSG00000207562	T2G	ENSG00000134250
ENSG00000199017	T2G	ENSG00000198805
ENSG00000183072	T2G	ENSG00000175206
ENSG00000207863	T2G	ENSG00000140538
ENSG00000141905	T2G	ENSG00000115758
ENSG00000001167	T2G	ENSG00000115758
ENSG00000135457	T2G	ENSG00000115758
ENSG00000162702	T2G	ENSG00000115758
ENSG00000173039	T2G	ENSG00000112038
ENSG00000207721	T2G	ENSG00000089041
ENSG00000185591	T2G	ENSG00000122133
ENSG00000029153	T2G	ENSG00000106366
ENSG00000123268	T2G	ENSG00000106366
ENSG00000245848	T2G	ENSG00000106366
ENSG00000172216	T2G	ENSG00000106366
ENSG00000157557	T2G	ENSG00000106366
ENSG00000170345	T2G	ENSG00000106366
ENSG00000251493	T2G	ENSG00000106366
ENSG00000071794	T2G	ENSG00000106366
ENSG00000276365	T2G	ENSG00000106366
ENSG00000207996	T2G	ENSG00000106366
ENSG00000141905	T2G	ENSG00000106366
ENSG00000001167	T2G	ENSG00000106366
ENSG00000173039	T2G	ENSG00000106366
ENSG00000172845	T2G	ENSG00000106366
ENSG00000158773	T2G	ENSG00000106366
ENSG00000207630	T2G	ENSG00000149269
ENSG00000185591	T2G	ENSG00000188488
ENSG00000020633	T2G	ENSG00000085563
ENSG00000080503	T2G	ENSG00000085563
ENSG00000185591	T2G	ENSG00000085563
ENSG00000111424	T2G	ENSG00000085563
ENSG00000116560	T2G	ENSG00000075415
ENSG00000169083	T2G	ENSG00000206075
ENSG00000170345	T2G	ENSG00000170542
ENSG00000177606	T2G	ENSG00000170542
ENSG00000171223	T2G	ENSG00000170542
ENSG00000169083	T2G	ENSG00000162896
ENSG00000141448	T2G	ENSG00000122861
ENSG00000177606	T2G	ENSG00000122861
ENSG00000171223	T2G	ENSG00000122861
ENSG00000207563	T2G	ENSG00000122861
ENSG00000185630	T2G	ENSG00000122861
ENSG00000143190	T2G	ENSG00000122861
ENSG00000168214	T2G	ENSG00000122861
ENSG00000159216	T2G	ENSG00000122861
ENSG00000172845	T2G	ENSG00000122861
ENSG00000075426	T2G	ENSG00000011422
ENSG00000100644	T2G	ENSG00000011422
ENSG00000185591	T2G	ENSG00000011422
ENSG00000105866	T2G	ENSG00000011422
ENSG00000111424	T2G	ENSG00000124181
ENSG00000151702	T2G	ENSG00000129219
ENSG00000185591	T2G	ENSG00000128567
ENSG00000139687	T2G	ENSG00000100479
ENSG00000205250	T2G	ENSG00000115138
ENSG00000113580	T2G	ENSG00000115138
ENSG00000123358	T2G	ENSG00000115138
ENSG00000158773	T2G	ENSG00000115138
ENSG00000185591	T2G	ENSG00000128059
ENSG00000066336	T2G	ENSG00000163736
ENSG00000102145	T2G	ENSG00000143224
ENSG00000185591	T2G	ENSG00000113575
ENSG00000173757	T2G	ENSG00000180644
ENSG00000179348	T2G	ENSG00000186652
ENSG00000159216	T2G	ENSG00000166501
ENSG00000134954	T2G	ENSG00000027075
ENSG00000159216	T2G	ENSG00000065675
ENSG00000136826	T2G	ENSG00000185532
ENSG00000207767	T2G	ENSG00000129451
ENSG00000221869	T2G	ENSG00000196415
ENSG00000067082	T2G	ENSG00000204941
ENSG00000143190	T2G	ENSG00000160013
ENSG00000066336	T2G	ENSG00000160013
ENSG00000118260	T2G	ENSG00000152266
ENSG00000208024	T2G	ENSG00000073756
ENSG00000120690	T2G	ENSG00000087494
ENSG00000166949	T2G	ENSG00000087494
ENSG00000111704	T2G	ENSG00000169398
ENSG00000173039	T2G	ENSG00000169398
ENSG00000185591	T2G	ENSG00000111679
ENSG00000137203	T2G	ENSG00000051180
ENSG00000199143	T2G	ENSG00000002016
ENSG00000207759	T2G	ENSG00000006451
ENSG00000077092	T2G	ENSG00000138207
ENSG00000185591	T2G	ENSG00000138207
ENSG00000120738	T2G	ENSG00000165731
ENSG00000185591	T2G	ENSG00000165731
ENSG00000163884	T2G	ENSG00000163914
ENSG00000105698	T2G	ENSG00000143365
ENSG00000276365	T2G	ENSG00000108443
ENSG00000138378	T2G	ENSG00000196154
ENSG00000116044	T2G	ENSG00000197956
ENSG00000185591	T2G	ENSG00000197956
ENSG00000245848	T2G	ENSG00000163220
ENSG00000185591	T2G	ENSG00000197747
ENSG00000115415	T2G	ENSG00000197747
ENSG00000118260	T2G	ENSG00000163993
ENSG00000115415	T2G	ENSG00000163993
ENSG00000138378	T2G	ENSG00000163993
ENSG00000166888	T2G	ENSG00000172156
ENSG00000166888	T2G	ENSG00000102970
ENSG00000126456	T2G	ENSG00000172724
ENSG00000128604	T2G	ENSG00000172724
ENSG00000077150	T2G	ENSG00000172724
ENSG00000104856	T2G	ENSG00000172724
ENSG00000115415	T2G	ENSG00000172724
ENSG00000276365	T2G	ENSG00000115009
ENSG00000207980	T2G	ENSG00000107562
ENSG00000207563	T2G	ENSG00000107562
ENSG00000185591	T2G	ENSG00000107562
ENSG00000071564	T2G	ENSG00000107562
ENSG00000154727	T2G	ENSG00000073578
ENSG00000177606	T2G	ENSG00000007908
ENSG00000207581	T2G	ENSG00000119335
ENSG00000172216	T2G	ENSG00000133661
ENSG00000175592	T2G	ENSG00000133661
ENSG00000171223	T2G	ENSG00000133661
ENSG00000135100	T2G	ENSG00000090402
ENSG00000165030	T2G	ENSG00000090402
ENSG00000172845	T2G	ENSG00000079215
ENSG00000125618	T2G	ENSG00000105641
ENSG00000106004	T2G	ENSG00000103546
ENSG00000165462	T2G	ENSG00000103546
ENSG00000185591	T2G	ENSG00000139514
ENSG00000125798	T2G	ENSG00000100652
ENSG00000113722	T2G	ENSG00000125255
ENSG00000008196	T2G	ENSG00000124067
ENSG00000111424	T2G	ENSG00000131183
ENSG00000123268	T2G	ENSG00000173638
ENSG00000172216	T2G	ENSG00000173638
ENSG00000185811	T2G	ENSG00000173638
ENSG00000172845	T2G	ENSG00000173638
ENSG00000207581	T2G	ENSG00000066117
ENSG00000199090	T2G	ENSG00000128602
ENSG00000143799	T2G	ENSG00000145335
ENSG00000185591	T2G	ENSG00000173267
ENSG00000199080	T2G	ENSG00000075618
ENSG00000118260	T2G	ENSG00000112096
ENSG00000177606	T2G	ENSG00000112096
ENSG00000171223	T2G	ENSG00000112096
ENSG00000185591	T2G	ENSG00000112096
ENSG00000008196	T2G	ENSG00000112096
ENSG00000207759	T2G	ENSG00000118785
ENSG00000143190	T2G	ENSG00000118785
ENSG00000028277	T2G	ENSG00000118785
ENSG00000118260	T2G	ENSG00000169469
ENSG00000075426	T2G	ENSG00000169469
ENSG00000185591	T2G	ENSG00000169469
ENSG00000120738	T2G	ENSG00000145545
ENSG00000169297	T2G	ENSG00000147465
ENSG00000185591	T2G	ENSG00000147465
ENSG00000198911	T2G	ENSG00000147465
ENSG00000125798	T2G	ENSG00000109193
ENSG00000166478	T2G	ENSG00000124333
ENSG00000065029	T2G	ENSG00000124333
ENSG00000137203	T2G	ENSG00000178913
ENSG00000134954	T2G	ENSG00000120656
ENSG00000028277	T2G	ENSG00000006638
ENSG00000123405	T2G	ENSG00000059377
ENSG00000172845	T2G	ENSG00000185339
ENSG00000148200	T2G	ENSG00000241186
ENSG00000157557	T2G	ENSG00000164362
ENSG00000125952	T2G	ENSG00000164362
ENSG00000008196	T2G	ENSG00000164362
ENSG00000245848	T2G	ENSG00000091513
ENSG00000100644	T2G	ENSG00000091513
ENSG00000135457	T2G	ENSG00000091513
ENSG00000154727	T2G	ENSG00000108064
ENSG00000140009	T2G	ENSG00000160182
ENSG00000116833	T2G	ENSG00000160182
ENSG00000185591	T2G	ENSG00000160182
ENSG00000172845	T2G	ENSG00000160182
ENSG00000102974	T2G	ENSG00000160181
ENSG00000134954	T2G	ENSG00000072274
ENSG00000100644	T2G	ENSG00000072274
ENSG00000136352	T2G	ENSG00000042832
ENSG00000185591	T2G	ENSG00000163235
ENSG00000112592	T2G	ENSG00000163235
ENSG00000175387	T2G	ENSG00000092969
ENSG00000185591	T2G	ENSG00000120708
ENSG00000120738	T2G	ENSG00000163513
ENSG00000185591	T2G	ENSG00000163513
ENSG00000172845	T2G	ENSG00000163513
ENSG00000131759	T2G	ENSG00000090534
ENSG00000199024	T2G	ENSG00000100234
ENSG00000207870	T2G	ENSG00000100234
ENSG00000185591	T2G	ENSG00000167900
ENSG00000169083	T2G	ENSG00000184012
ENSG00000118689	T2G	ENSG00000028137
ENSG00000006704	T2G	ENSG00000159173
ENSG00000172216	T2G	ENSG00000198900
ENSG00000202569	T2G	ENSG00000175104
ENSG00000177606	T2G	ENSG00000136810
ENSG00000172845	T2G	ENSG00000198431
ENSG00000186951	T2G	ENSG00000109814
ENSG00000179348	T2G	ENSG00000162692
ENSG00000143190	T2G	ENSG00000162692
ENSG00000173039	T2G	ENSG00000162692
ENSG00000120738	T2G	ENSG00000112715
ENSG00000140009	T2G	ENSG00000112715
ENSG00000208008	T2G	ENSG00000112715
ENSG00000199143	T2G	ENSG00000112715
ENSG00000199047	T2G	ENSG00000112715
ENSG00000185591	T2G	ENSG00000112715
ENSG00000172845	T2G	ENSG00000112715
ENSG00000168610	T2G	ENSG00000112715
ENSG00000143799	T2G	ENSG00000026025
ENSG00000168610	T2G	ENSG00000026025
ENSG00000115966	T2G	ENSG00000146469
ENSG00000168610	T2G	ENSG00000146469
ENSG00000245848	T2G	ENSG00000147852
ENSG00000221869	T2G	ENSG00000147852
ENSG00000106459	T2G	ENSG00000163032
ENSG00000107485	T2G	ENSG00000110799
ENSG00000143190	T2G	ENSG00000110799
ENSG00000170345	T2G	ENSG00000166483
ENSG00000148516	T2G	ENSG00000158125
ENSG00000276365	T2G	ENSG00000176105
ENSG00000120738	T2G	ENSG00000112245
ENSG00000185591	T2G	ENSG00000112245
ENSG00000157557	T2G	ENSG00000159388
ENSG00000134954	T2G	ENSG00000121966
ENSG00000185591	T2G	ENSG00000146070
ENSG00000160710	T2G	ENSG00000148848
ENSG00000100811	T2G	ENSG00000125965
ENSG00000118260	T2G	ENSG00000126756
ENSG00000207581	T2G	ENSG00000153147
ENSG00000207638	T2G	ENSG00000153147
ENSG00000198987	T2G	ENSG00000170836
ENSG00000066336	T2G	ENSG00000227345
ENSG00000025156	T2G	ENSG00000120659
ENSG00000185591	T2G	ENSG00000196139
ENSG00000172845	T2G	ENSG00000196139
ENSG00000116044	T2G	ENSG00000073734
ENSG00000185591	T2G	ENSG00000185950
ENSG00000120837	T2G	ENSG00000107223
ENSG00000118260	T2G	ENSG00000119326
ENSG00000101096	T2G	ENSG00000125735
ENSG00000066336	T2G	ENSG00000121858
ENSG00000177606	T2G	ENSG00000104689
ENSG00000207598	T2G	ENSG00000140575
ENSG00000185591	T2G	ENSG00000099250
ENSG00000134107	T2G	ENSG00000132326
ENSG00000172845	T2G	ENSG00000166224
ENSG00000090447	T2G	ENSG00000166224
ENSG00000101412	T2G	ENSG00000162595
ENSG00000112242	T2G	ENSG00000162595
ENSG00000205250	T2G	ENSG00000162595
ENSG00000207725	T2G	ENSG00000162595
ENSG00000176171	T2G	ENSG00000156709
ENSG00000118260	T2G	ENSG00000166197
ENSG00000128272	T2G	ENSG00000008517
ENSG00000118260	T2G	ENSG00000008517
ENSG00000173039	T2G	ENSG00000101670
ENSG00000159216	T2G	ENSG00000100351
ENSG00000185591	T2G	ENSG00000100351
ENSG00000172845	T2G	ENSG00000100351
ENSG00000116044	T2G	ENSG00000118777
ENSG00000169083	T2G	ENSG00000154734
ENSG00000137203	T2G	ENSG00000129245
ENSG00000172845	T2G	ENSG00000130513
ENSG00000116044	T2G	ENSG00000138078
ENSG00000118260	T2G	ENSG00000160888
ENSG00000169083	T2G	ENSG00000167749
ENSG00000158773	T2G	ENSG00000089057
ENSG00000105698	T2G	ENSG00000089057
ENSG00000207870	T2G	ENSG00000153094
ENSG00000207725	T2G	ENSG00000153094
ENSG00000106546	T2G	ENSG00000115657
ENSG00000126767	T2G	ENSG00000254986
ENSG00000185591	T2G	ENSG00000113163
ENSG00000207630	T2G	ENSG00000061938
ENSG00000187079	T2G	ENSG00000102854
ENSG00000106546	T2G	ENSG00000125257
ENSG00000165556	T2G	ENSG00000183778
ENSG00000166888	T2G	ENSG00000006606
ENSG00000198911	T2G	ENSG00000064687
ENSG00000126561	T2G	ENSG00000116874
ENSG00000187079	T2G	ENSG00000142089
ENSG00000136826	T2G	ENSG00000117479
ENSG00000077150	T2G	ENSG00000156234
ENSG00000118513	T2G	ENSG00000157765
ENSG00000177606	T2G	ENSG00000115523
ENSG00000172845	T2G	ENSG00000162493
ENSG00000077150	T2G	ENSG00000102524
ENSG00000134323	T2G	ENSG00000132688
ENSG00000102145	T2G	ENSG00000145632
ENSG00000172216	T2G	ENSG00000120694
ENSG00000108091	T2G	ENSG00000162139
ENSG00000185591	T2G	ENSG00000162139
ENSG00000172845	T2G	ENSG00000162139
ENSG00000185591	T2G	ENSG00000036530
ENSG00000105866	T2G	ENSG00000036530
ENSG00000170345	T2G	ENSG00000126264
ENSG00000172216	T2G	ENSG00000121022
ENSG00000125740	T2G	ENSG00000162616
ENSG00000185591	T2G	ENSG00000164985
ENSG00000199047	T2G	ENSG00000114383
ENSG00000185811	T2G	ENSG00000161405
ENSG00000141448	T2G	ENSG00000107984
ENSG00000276365	T2G	ENSG00000133789
ENSG00000101076	T2G	ENSG00000182621
ENSG00000172845	T2G	ENSG00000197818
ENSG00000171223	T2G	ENSG00000105141
ENSG00000208027	T2G	ENSG00000186318
ENSG00000115415	T2G	ENSG00000154589
ENSG00000207649	T2G	ENSG00000255302
ENSG00000207779	T2G	ENSG00000198792
ENSG00000207569	T2G	ENSG00000078579
ENSG00000185591	T2G	ENSG00000017260
ENSG00000100811	T2G	ENSG00000017260
ENSG00000120690	T2G	ENSG00000213658
ENSG00000172845	T2G	ENSG00000213658
ENSG00000099326	T2G	ENSG00000086232
ENSG00000172216	T2G	ENSG00000135423
ENSG00000108924	T2G	ENSG00000135423
ENSG00000185591	T2G	ENSG00000143570
ENSG00000105698	T2G	ENSG00000120800
ENSG00000125798	T2G	ENSG00000111700
ENSG00000012504	T2G	ENSG00000111700
ENSG00000104064	T2G	ENSG00000103490
ENSG00000143190	T2G	ENSG00000242950
ENSG00000135100	T2G	ENSG00000122859
ENSG00000129152	T2G	ENSG00000167941
ENSG00000177606	T2G	ENSG00000066405
ENSG00000185591	T2G	ENSG00000139433
ENSG00000143190	T2G	ENSG00000169877
ENSG00000162924	T2G	ENSG00000122008
ENSG00000185591	T2G	ENSG00000122008
ENSG00000198911	T2G	ENSG00000132196
ENSG00000198987	T2G	ENSG00000159713
ENSG00000130165	T2G	ENSG00000239732
ENSG00000207789	T2G	ENSG00000104381
ENSG00000185591	T2G	ENSG00000154133
ENSG00000116044	T2G	ENSG00000242515
ENSG00000165556	T2G	ENSG00000242366
ENSG00000141510	T2G	ENSG00000132530
ENSG00000182979	T2G	ENSG00000141376
ENSG00000185591	T2G	ENSG00000142494
ENSG00000172845	T2G	ENSG00000142494
ENSG00000172845	T2G	ENSG00000103056
ENSG00000009950	T2G	ENSG00000100253
ENSG00000207714	T2G	ENSG00000179914
ENSG00000124216	T2G	ENSG00000152207
ENSG00000118260	T2G	ENSG00000132698
ENSG00000140009	T2G	ENSG00000165795
ENSG00000185591	T2G	ENSG00000124126
ENSG00000172845	T2G	ENSG00000124126
ENSG00000113580	T2G	ENSG00000162706
ENSG00000172845	T2G	ENSG00000165553
ENSG00000170581	T2G	ENSG00000138684
ENSG00000116833	T2G	ENSG00000143921
ENSG00000169083	T2G	ENSG00000128039
ENSG00000276365	T2G	ENSG00000151883
ENSG00000207980	T2G	ENSG00000137343
ENSG00000207789	T2G	ENSG00000113742
ENSG00000185591	T2G	ENSG00000135917
ENSG00000049768	T2G	ENSG00000174123
ENSG00000173039	T2G	ENSG00000126259
ENSG00000106031	T2G	ENSG00000176619
ENSG00000199161	T2G	ENSG00000158715
ENSG00000198973	T2G	ENSG00000213260
ENSG00000185591	T2G	ENSG00000124574
ENSG00000172845	T2G	ENSG00000124574
ENSG00000120690	T2G	ENSG00000163348
ENSG00000151090	T2G	ENSG00000110243
ENSG00000199030	T2G	ENSG00000206557
ENSG00000125347	T2G	ENSG00000197110
ENSG00000126456	T2G	ENSG00000197110
ENSG00000140968	T2G	ENSG00000197110
ENSG00000109320	T2G	ENSG00000197110
ENSG00000109320	T2G	ENSG00000182393
ENSG00000173039	T2G	ENSG00000182393
ENSG00000104856	T2G	ENSG00000182393
ENSG00000135100	T2G	ENSG00000184999
ENSG00000066336	T2G	ENSG00000158517
ENSG00000185591	T2G	ENSG00000185303
ENSG00000138378	T2G	ENSG00000265531
ENSG00000106459	T2G	ENSG00000103994
ENSG00000102974	T2L	ENSG00000145063
ENSG00000169083	T2L	ENSG00000165511
ENSG00000154727	T2L	ENSG00000179935
ENSG00000102974	T2L	ENSG00000183674
ENSG00000102974	T2L	ENSG00000186825
ENSG00000120738	T2L	ENSG00000188185
ENSG00000169083	T2L	ENSG00000196167
ENSG00000102974	T2L	ENSG00000203650
ENSG00000102974	T2L	ENSG00000215374
ENSG00000120690	T2L	ENSG00000219410
ENSG00000102974	T2L	ENSG00000223634
ENSG00000102974	T2L	ENSG00000223727
ENSG00000102974	T2L	ENSG00000223768
ENSG00000102974	T2L	ENSG00000224086
ENSG00000102974	T2L	ENSG00000224267
[truncated: 584 more rows]
