# Supplementary material for: Context-Specific Coordinately Regulatory Network Prioritize Breast Cancer Genetic Risk Factors
Source: Front Genet. 2020 Mar 26;11:255. doi: 10.3389/fgene.2020.00255 (PMC7113376; doi:10.3389/fgene.2020.00255)
Supplement: TABLE S4 — Prioritization of all candidate factors. [file Table_4.XLSX]

## Sheet: Prioritization of factors
Supplementary Table S4: prioritization of all candidate factors.
Rank	ID	Name	Class	Seed
1	ENSG00000269821	KCNQ1OT1	LncRNA	Yes
2	ENSG00000165119	HNRNPK	TF	Yes
3	ENSG00000229807	XIST	LncRNA	Yes
4	ENSG00000130600	H19	LncRNA	Yes
5	ENSG00000251562	MALAT1	LncRNA	Yes
6	ENSG00000181449	SOX2	TF	Yes
8	MIMAT0000447	hsa-miR-134-5p	miRNA	Yes
9	MIMAT0000752	hsa-miR-328-3p	miRNA	Yes
7	ENSG00000128052	KDR	TF	Yes
10	ENSG00000104332	SFRP1	PCG	Yes
11	ENSG00000173039	RELA	TF	Yes
12	MIMAT0000070	hsa-miR-17-5p	miRNA	Yes
13	MIMAT0000069	hsa-miR-16-5p	miRNA	Yes
14	ENSG00000177606	JUN	TF	Yes
15	ENSG00000106462	EZH2	TF	Yes
16	ENSG00000091831	ESR1	TF	Yes
17	ENSG00000136997	MYC	TF	NO
18	ENSG00000168610	STAT3	TF	Yes
19	MIMAT0000073	hsa-miR-19a-3p	miRNA	Yes
20	MIMAT0000231	hsa-miR-199a-5p	miRNA	Yes
21	ENSG00000141510	TP53	TF	Yes
22	MIMAT0000432	hsa-miR-141-3p	miRNA	Yes
23	MIMAT0000063	hsa-let-7b-5p	miRNA	Yes
24	ENSG00000169083	AR	TF	Yes
25	ENSG00000130816	DNMT1	TF	Yes
26	ENSG00000100644	HIF1A	TF	Yes
27	ENSG00000137869	CYP19A1	PCG	Yes
28	MIMAT0000078	hsa-miR-23a-3p	miRNA	Yes
29	MIMAT0000449	hsa-miR-146a-5p	miRNA	Yes
30	MIMAT0000080	hsa-miR-24-3p	miRNA	Yes
31	ENSG00000110092	CCND1	TF	Yes
32	ENSG00000171791	BCL2	PCG	Yes
33	MIMAT0000680	hsa-miR-106b-5p	miRNA	Yes
34	ENSG00000197122	SRC	TF	Yes
35	MIMAT0000759	hsa-miR-148b-3p	miRNA	Yes
36	MIMAT0000437	hsa-miR-145-5p	miRNA	Yes
37	ENSG00000185591	SP1	TF	NO
38	ENSG00000140443	IGF1R	PCG	Yes
39	MIMAT0000423	hsa-miR-125b-5p	miRNA	Yes
40	MIMAT0000264	hsa-miR-203a-3p	miRNA	Yes
41	MIMAT0000099	hsa-miR-101-3p	miRNA	Yes
42	MIMAT0000075	hsa-miR-20a-5p	miRNA	Yes
43	ENSG00000171862	PTEN	PCG	Yes
44	ENSG00000100393	EP300	TF	Yes
45	ENSG00000214548	MEG3	LncRNA	Yes
46	ENSG00000019549	SNAI2	TF	Yes
47	MIMAT0000681	hsa-miR-29c-3p	miRNA	Yes
48	MIMAT0000267	hsa-miR-210-3p	miRNA	Yes
49	ENSG00000148400	NOTCH1	TF	Yes
50	MIMAT0000243	hsa-miR-148a-3p	miRNA	Yes
51	ENSG00000240498	CDKN2B-AS1	LncRNA	Yes
52	MIMAT0000062	hsa-let-7a-5p	miRNA	Yes
53	MIMAT0000617	hsa-miR-200c-3p	miRNA	Yes
54	ENSG00000101384	JAG1	TF	Yes
55	ENSG00000272620	AFAP1-AS1	LncRNA	Yes
56	ENSG00000039068	CDH1	PCG	Yes
57	ENSG00000249859	PVT1	LncRNA	Yes
58	MIMAT0004598	hsa-miR-141-5p	miRNA	Yes
59	MIMAT0000244	hsa-miR-30c-5p	miRNA	Yes
60	ENSG00000207713	MIR200C	TF	Yes
61	ENSG00000147889	CDKN2A	TF	Yes
62	ENSG00000157404	KIT	PCG	Yes
63	ENSG00000139687	RB1	TF	Yes
64	ENSG00000111206	FOXM1	TF	Yes
66	MIMAT0000451	hsa-miR-150-5p	miRNA	Yes
65	MIMAT0000255	hsa-miR-34a-5p	miRNA	Yes
67	MIMAT0000076	hsa-miR-21-5p	miRNA	Yes
68	ENSG00000142208	AKT1	TF	Yes
69	MIMAT0000068	hsa-miR-15a-5p	miRNA	Yes
70	MIMAT0000691	hsa-miR-130b-3p	miRNA	Yes
71	ENSG00000148516	ZEB1	TF	Yes
72	MIMAT0000646	hsa-miR-155-5p	miRNA	Yes
73	ENSG00000126561	STAT5A	TF	Yes
74	MIMAT0000275	hsa-miR-218-5p	miRNA	Yes
75	ENSG00000012048	BRCA1	TF	Yes
76	MIMAT0000266	hsa-miR-205-5p	miRNA	Yes
77	ENSG00000141646	SMAD4	TF	Yes
78	MIMAT0000100	hsa-miR-29b-3p	miRNA	Yes
79	ENSG00000029559	IBSP	PCG	Yes
80	MIMAT0000682	hsa-miR-200a-3p	miRNA	Yes
81	MIMAT0000082	hsa-miR-26a-5p	miRNA	Yes
82	MIMAT0000278	hsa-miR-221-3p	miRNA	Yes
83	ENSG00000157557	ETS2	TF	Yes
84	MIMAT0000083	hsa-miR-26b-5p	miRNA	Yes
85	MIMAT0000086	hsa-miR-29a-3p	miRNA	Yes
86	ENSG00000234741	GAS5	LncRNA	Yes
87	MIMAT0000261	hsa-miR-183-5p	miRNA	Yes
88	MIMAT0000074	hsa-miR-19b-3p	miRNA	Yes
89	ENSG00000124216	SNAI1	TF	Yes
90	MIMAT0000263	hsa-miR-199b-5p	miRNA	Yes
91	MIMAT0000455	hsa-miR-185-5p	miRNA	Yes
92	ENSG00000173153	ESRRA	TF	Yes
93	ENSG00000228630	HOTAIR	LncRNA	Yes
94	MIMAT0000104	hsa-miR-107	miRNA	Yes
95	MIMAT0000259	hsa-miR-182-5p	miRNA	Yes
96	MIMAT0000101	hsa-miR-103a-3p	miRNA	Yes
97	ENSG00000170558	CDH2	PCG	Yes
98	MIMAT0000084	hsa-miR-27a-3p	miRNA	Yes
99	ENSG00000089685	BIRC5	PCG	Yes
100	MIMAT0000280	hsa-miR-223-3p	miRNA	Yes
101	MIMAT0000222	hsa-miR-192-5p	miRNA	Yes
102	ENSG00000114315	HES1	TF	Yes
103	MIMAT0000318	hsa-miR-200b-3p	miRNA	Yes
104	ENSG00000138795	LEF1	TF	Yes
105	MIMAT0002809	hsa-miR-146b-5p	miRNA	Yes
106	MIMAT0000092	hsa-miR-92a-3p	miRNA	Yes
107	MIMAT0000419	hsa-miR-27b-3p	miRNA	Yes
108	ENSG00000253352	TUG1	LncRNA	Yes
109	MIMAT0000087	hsa-miR-30a-5p	miRNA	Yes
110	MIMAT0000077	hsa-miR-22-3p	miRNA	Yes
111	MIMAT0001341	hsa-miR-424-5p	miRNA	Yes
112	ENSG00000245532	NEAT1	LncRNA	Yes
113	MIMAT0000450	hsa-miR-149-5p	miRNA	Yes
114	ENSG00000049768	FOXP3	TF	Yes
115	MIMAT0000088	hsa-miR-30a-3p	miRNA	Yes
116	ENSG00000250366	TUNAR	LncRNA	Yes
118	ENSG00000135679	MDM2	PCG	Yes
117	ENSG00000169554	ZEB2	TF	Yes
119	MIMAT0000065	hsa-let-7d-5p	miRNA	Yes
120	ENSG00000078900	TP73	TF	Yes
121	MIMAT0004766	hsa-miR-146b-3p	miRNA	Yes
122	MIMAT0000418	hsa-miR-23b-3p	miRNA	Yes
123	ENSG00000142396	ERVK3-1	LncRNA	NO
127	MIMAT0000426	hsa-miR-132-3p	miRNA	Yes
130	MIMAT0000460	hsa-miR-194-5p	miRNA	Yes
128	MIMAT0000226	hsa-miR-196a-5p	miRNA	Yes
129	MIMAT0000227	hsa-miR-197-3p	miRNA	Yes
125	MIMAT0002174	hsa-miR-484	miRNA	Yes
126	MIMAT0004808	hsa-miR-625-3p	miRNA	Yes
124	ENSG00000199161	MIR126	TF	Yes
131	ENSG00000064012	CASP8	PCG	Yes
132	ENSG00000276365	MIR145	TF	Yes
133	MIMAT0000441	hsa-miR-9-5p	miRNA	Yes
134	ENSG00000207725	MIR222	TF	Yes
135	MIMAT0000435	hsa-miR-143-3p	miRNA	Yes
136	MIMAT0000279	hsa-miR-222-3p	miRNA	Yes
137	ENSG00000136244	IL6	TF	Yes
138	MIMAT0000438	hsa-miR-152-3p	miRNA	Yes
139	MIMAT0000732	hsa-miR-378a-3p	miRNA	Yes
140	ENSG00000096717	SIRT1	TF	Yes
141	MIMAT0000258	hsa-miR-181c-5p	miRNA	Yes
142	ENSG00000111537	IFNG	TF	Yes
143	ENSG00000170345	FOS	TF	Yes
144	MIMAT0004926	hsa-miR-708-5p	miRNA	Yes
145	MIMAT0000443	hsa-miR-125a-5p	miRNA	Yes
146	ENSG00000140009	ESR2	TF	Yes
147	MIMAT0000424	hsa-miR-128-3p	miRNA	Yes
148	MIMAT0000064	hsa-let-7c-5p	miRNA	Yes
149	MIMAT0000254	hsa-miR-10b-5p	miRNA	Yes
150	MIMAT0000415	hsa-let-7i-5p	miRNA	Yes
151	ENSG00000224078	SNHG14	LncRNA	Yes
152	MIMAT0000414	hsa-let-7g-5p	miRNA	Yes
153	ENSG00000101412	E2F1	TF	Yes
154	MIMAT0000096	hsa-miR-98-5p	miRNA	Yes
155	MIMAT0000081	hsa-miR-25-3p	miRNA	Yes
156	MIMAT0000097	hsa-miR-99a-5p	miRNA	Yes
157	MIMAT0001080	hsa-miR-196b-5p	miRNA	Yes
158	MIMAT0000692	hsa-miR-30e-5p	miRNA	Yes
159	ENSG00000087245	MMP2	PCG	Yes
160	ENSG00000146648	EGFR	TF	Yes
161	MIMAT0000098	hsa-miR-100-5p	miRNA	Yes
162	ENSG00000227036	LINC00511	LncRNA	Yes
163	MIMAT0000071	hsa-miR-17-3p	miRNA	Yes
164	ENSG00000073756	PTGS2	PCG	Yes
165	ENSG00000072274	TFRC	PCG	Yes
166	MIMAT0000461	hsa-miR-195-5p	miRNA	Yes
167	ENSG00000253552	HOXA-AS2	LncRNA	Yes
168	ENSG00000143799	PARP1	TF	Yes
169	MIMAT0000434	hsa-miR-142-3p	miRNA	Yes
170	MIMAT0000420	hsa-miR-30b-5p	miRNA	Yes
171	MIMAT0000445	hsa-miR-126-3p	miRNA	Yes
172	MIMAT0000093	hsa-miR-93-5p	miRNA	Yes
173	ENSG00000115170	ACVR1	PCG	Yes
174	MIMAT0000066	hsa-let-7e-5p	miRNA	Yes
175	ENSG00000207708	MIR141	TF	Yes
176	ENSG00000196611	MMP1	PCG	Yes
177	ENSG00000111424	VDR	TF	Yes
178	ENSG00000168036	CTNNB1	TF	Yes
179	MIMAT0004597	hsa-miR-140-3p	miRNA	Yes
180	MIMAT0000459	hsa-miR-193a-3p	miRNA	Yes
181	ENSG00000112715	VEGFA	PCG	NO
182	ENSG00000120738	EGR1	TF	NO
183	ENSG00000109320	NFKB1	TF	NO
184	ENSG00000279978	ENSG00000279978	LncRNA	NO
185	ENSG00000153094	BCL2L11	PCG	NO
186	ENSG00000168283	BMI1	TF	NO
188	ENSG00000262202	AC007952.4	LncRNA	NO
190	ENSG00000113070	HBEGF	PCG	NO
187	ENSG00000158715	SLC45A3	PCG	NO
189	ENSG00000224597	SVIL-AS1	LncRNA	NO
191	ENSG00000172845	SP3	TF	NO
192	ENSG00000106366	SERPINE1	PCG	NO
193	ENSG00000055917	PUM2	PCG	NO
194	ENSG00000137203	TFAP2A	TF	NO
195	ENSG00000253293	HOXA10	TF	NO
196	ENSG00000125347	IRF1	TF	NO
197	ENSG00000119401	TRIM32	TF	NO
198	ENSG00000179388	EGR3	TF	NO
199	ENSG00000175592	FOSL1	TF	NO
200	ENSG00000020633	RUNX3	TF	NO
201	ENSG00000123908	AGO2	TF	NO
202	ENSG00000125952	MAX	TF	NO
203	ENSG00000116044	NFE2L2	TF	NO
204	ENSG00000004487	KDM1A	TF	NO
205	ENSG00000207752	MIR199A1	PCG	NO
206	ENSG00000261824	LINC00662	LncRNA	NO
207	ENSG00000131914	LIN28A	TF	NO
208	ENSG00000170365	SMAD1	TF	NO
209	ENSG00000132906	CASP9	PCG	NO
210	ENSG00000162595	DIRAS3	PCG	NO
211	ENSG00000073282	TP63	TF	NO
212	ENSG00000247556	OIP5-AS1	LncRNA	NO
213	ENSG00000134954	ETS1	TF	NO
214	ENSG00000207590	MIR215	TF	NO
215	ENSG00000134909	ARHGAP32	PCG	NO
216	ENSG00000171914	TLN2	PCG	NO
217	ENSG00000105810	CDK6	PCG	NO
218	ENSG00000231074	HCG18	LncRNA	NO
219	ENSG00000074266	EED	TF	NO
220	ENSG00000169194	IL13	PCG	NO
221	ENSG00000199085	MIR148A	TF	NO
222	ENSG00000175305	CCNE2	PCG	NO
223	ENSG00000124813	RUNX2	TF	NO
224	ENSG00000120889	TNFRSF10B	PCG	NO
225	ENSG00000128567	PODXL	PCG	NO
226	ENSG00000081913	PHLPP1	PCG	NO
227	ENSG00000136826	KLF4	TF	NO
228	ENSG00000187098	MITF	TF	NO
229	ENSG00000172216	CEBPB	TF	NO
230	ENSG00000126767	ELK1	TF	NO
231	ENSG00000245848	CEBPA	TF	NO
232	ENSG00000259758	ENSG00000259758	LncRNA	NO
233	ENSG00000169047	IRS1	PCG	NO
234	ENSG00000232504	ST3GAL5-AS1	LncRNA	NO
235	ENSG00000026508	CD44	PCG	NO
236	ENSG00000106070	GRB10	PCG	NO
237	ENSG00000125398	SOX9	TF	NO
238	ENSG00000102145	GATA1	TF	NO
239	ENSG00000168615	ADAM9	PCG	NO
240	ENSG00000185129	PURA	TF	NO
241	ENSG00000229980	TOB1-AS1	LncRNA	NO
242	ENSG00000258964	AL137129.1	LncRNA	NO
243	ENSG00000101665	SMAD7	PCG	NO
244	ENSG00000112242	E2F3	TF	NO
245	ENSG00000261553	AL137782.1	LncRNA	NO
246	ENSG00000137309	HMGA1	TF	NO
247	ENSG00000250961	AC025470.2	LncRNA	NO
248	ENSG00000137745	MMP13	PCG	NO
249	ENSG00000012223	LTF	TF	NO
250	ENSG00000164938	TP53INP1	PCG	NO
251	ENSG00000172465	TCEAL1	PCG	NO
252	ENSG00000161638	ITGA5	PCG	NO
253	ENSG00000169016	E2F6	TF	NO
254	ENSG00000112062	MAPK14	TF	NO
255	ENSG00000159216	RUNX1	TF	NO
256	ENSG00000166068	SPRED1	PCG	NO
257	ENSG00000248323	LUCAT1	LncRNA	NO
258	ENSG00000026025	VIM	PCG	NO
259	ENSG00000198911	SREBF2	TF	NO
260	ENSG00000153707	PTPRD	PCG	NO
261	ENSG00000137693	YAP1	TF	NO
262	ENSG00000026103	FAS	PCG	NO
263	ENSG00000160182	TFF1	PCG	NO
264	ENSG00000186951	PPARA	TF	NO
265	ENSG00000124762	CDKN1A	TF	NO
266	MIMAT0000710	hsa-miR-365a-3p	miRNA	NO
267	ENSG00000085563	ABCB1	PCG	NO
268	MIMAT0000693	hsa-miR-30e-3p	miRNA	NO
269	ENSG00000187772	LIN28B	TF	NO
270	ENSG00000180530	NRIP1	PCG	NO
271	ENSG00000100811	YY1	TF	NO
272	ENSG00000083307	GRHL2	TF	NO
273	ENSG00000145335	SNCA	PCG	NO
274	ENSG00000162367	TAL1	TF	NO
275	ENSG00000071575	TRIB2	PCG	NO
276	ENSG00000174282	ZBTB4	PCG	NO
277	ENSG00000092067	CEBPE	TF	NO
278	ENSG00000066336	SPI1	TF	NO
280	ENSG00000068366	ACSL4	PCG	NO
279	ENSG00000125686	MED1	PCG	NO
281	ENSG00000044574	HSPA5	PCG	NO
282	ENSG00000136450	SRSF1	TF	NO
283	ENSG00000230551	AC021078.1	LncRNA	NO
284	MIMAT0004515	hsa-miR-29b-2-5p	miRNA	NO
285	ENSG00000196482	ESRRG	TF	NO
286	MIMAT0001635	hsa-miR-452-5p	miRNA	NO
287	ENSG00000132530	XAF1	PCG	NO
288	ENSG00000150093	ITGB1	PCG	NO
289	ENSG00000207759	MIR181A1	TF	NO
290	MIMAT0000417	hsa-miR-15b-5p	miRNA	NO
291	ENSG00000162227	TAF6L	PCG	NO
292	ENSG00000261438	AL157394.1	LncRNA	NO
293	ENSG00000132170	PPARG	TF	NO
294	ENSG00000118777	ABCG2	PCG	NO
295	ENSG00000174123	TLR10	PCG	NO
296	ENSG00000107864	CPEB3	PCG	NO
297	ENSG00000186529	CYP4F3	PCG	NO
298	ENSG00000166483	WEE1	PCG	NO
299	ENSG00000100234	TIMP3	PCG	NO
300	ENSG00000112245	PTP4A1	PCG	NO
301	ENSG00000203709	MIR29B2CHG	LncRNA	NO
302	ENSG00000207568	MIR203A	PCG	NO
303	ENSG00000110395	CBL	PCG	NO
304	ENSG00000107485	GATA3	TF	NO
305	ENSG00000156508	EEF1A1	PCG	NO
306	ENSG00000153563	CD8A	PCG	NO
307	ENSG00000134323	MYCN	TF	NO
308	ENSG00000244567	ENSG00000244567	LncRNA	NO
309	ENSG00000171223	JUNB	TF	NO
310	ENSG00000164045	CDC25A	PCG	NO
311	ENSG00000154727	GABPA	TF	NO
312	ENSG00000131196	NFATC1	TF	NO
313	MIMAT0000456	hsa-miR-186-5p	miRNA	NO
314	ENSG00000087510	TFAP2C	TF	NO
315	ENSG00000167772	ANGPTL4	PCG	NO
316	ENSG00000211137	MIR190A	PCG	NO
317	ENSG00000115738	ID2	PCG	NO
318	ENSG00000068024	HDAC4	TF	NO
319	ENSG00000017427	IGF1	PCG	NO
320	ENSG00000124181	PLCG1	PCG	NO
321	ENSG00000131183	SLC34A1	PCG	NO
322	ENSG00000115415	STAT1	TF	NO
323	MIMAT0000760	hsa-miR-331-3p	miRNA	NO
324	ENSG00000166164	BRD7	TF	NO
325	ENSG00000110321	EIF4G2	PCG	NO
326	ENSG00000126456	IRF3	TF	NO
327	ENSG00000237489	C10orf143	LncRNA	NO
328	ENSG00000136238	RAC1	PCG	NO
329	ENSG00000261409	AL035425.3	LncRNA	NO
330	ENSG00000175104	TRAF6	PCG	NO
331	ENSG00000223473	ENSG00000223473	LncRNA	NO
332	ENSG00000100324	TAB1	PCG	NO
333	ENSG00000143190	POU2F1	TF	NO
334	ENSG00000162772	ATF3	TF	NO
335	ENSG00000088305	DNMT3B	TF	NO
336	ENSG00000207782	MIR150	TF	NO
337	ENSG00000121879	PIK3CA	PCG	NO
338	MIMAT0004599	hsa-miR-143-5p	miRNA	NO
339	ENSG00000163600	ICOS	PCG	NO
340	ENSG00000124782	RREB1	TF	NO
341	ENSG00000089280	FUS	TF	NO
342	ENSG00000179348	GATA2	TF	NO
343	ENSG00000259207	ITGB3	TF	NO
344	ENSG00000057657	PRDM1	TF	NO
345	ENSG00000158773	USF1	TF	NO
346	ENSG00000103043	VAC14	PCG	NO
347	ENSG00000134970	TMED7	PCG	NO
348	ENSG00000113520	IL4	TF	NO
349	ENSG00000013810	TACC3	PCG	NO
350	ENSG00000165795	NDRG2	PCG	NO
351	ENSG00000070444	MNT	TF	NO
352	ENSG00000162599	NFIA	TF	NO
353	ENSG00000164362	TERT	PCG	NO
354	ENSG00000270069	MIR222HG	LncRNA	NO
357	ENSG00000177885	GRB2	PCG	NO
355	ENSG00000168743	NPNT	PCG	NO
356	ENSG00000183864	TOB2	PCG	NO
358	ENSG00000204301	NOTCH4	PCG	NO
359	ENSG00000208024	MIR199A2	TF	NO
360	ENSG00000118971	CCND2	PCG	NO
361	ENSG00000008196	TFAP2B	TF	NO
362	ENSG00000225331	LINC01678	LncRNA	NO
363	ENSG00000119772	DNMT3A	TF	NO
364	ENSG00000199172	MIR331	TF	NO
365	MIMAT0000433	hsa-miR-142-5p	miRNA	NO
367	ENSG00000105767	CADM4	PCG	NO
366	ENSG00000150457	LATS2	PCG	NO
368	MIMAT0004673	hsa-miR-29c-5p	miRNA	NO
369	ENSG00000065978	YBX1	TF	NO
370	MIMAT0000250	hsa-miR-139-5p	miRNA	NO
371	ENSG00000172819	RARG	TF	NO
373	ENSG00000001626	CFTR	TF	NO
372	ENSG00000169710	FASN	PCG	NO
374	ENSG00000159388	BTG2	PCG	NO
375	ENSG00000207730	MIR200B	TF	NO
376	ENSG00000112333	NR2E1	TF	NO
377	ENSG00000106546	AHR	TF	NO
378	ENSG00000267575	AC006504.5	LncRNA	NO
379	ENSG00000207563	MIR23B	TF	NO
380	ENSG00000237036	ZEB1-AS1	LncRNA	NO
383	ENSG00000156735	BAG4	PCG	NO
381	ENSG00000165891	E2F7	TF	NO
382	ENSG00000181690	PLAG1	PCG	NO
384	ENSG00000225783	MIAT	LncRNA	NO
385	ENSG00000123268	ATF1	TF	NO
386	ENSG00000230316	FEZF1-AS1	LncRNA	NO
387	ENSG00000072310	SREBF1	TF	NO
388	ENSG00000208017	MIR140	TF	NO
389	ENSG00000204531	POU5F1	PCG	NO
390	ENSG00000180616	SSTR2	TF	NO
391	ENSG00000199143	MIR373	TF	NO
392	ENSG00000007372	PAX6	TF	NO
393	ENSG00000142192	APP	PCG	NO
394	ENSG00000138696	BMPR1B	TF	NO
395	ENSG00000132688	NES	PCG	NO
396	MIMAT0000425	hsa-miR-130a-3p	miRNA	NO
397	ENSG00000175745	NR2F1	TF	NO
398	MIMAT0002819	hsa-miR-193b-3p	miRNA	NO
400	ENSG00000163349	HIPK1	PCG	NO
399	ENSG00000007944	MYLIP	PCG	NO
401	ENSG00000255448	AC055860.1	LncRNA	NO
402	ENSG00000134086	VHL	TF	NO
403	ENSG00000177133	LINC00982	LncRNA	NO
404	ENSG00000179776	CDH5	PCG	NO
405	ENSG00000016082	ISL1	TF	NO
407	ENSG00000117650	NEK2	PCG	NO
406	ENSG00000150630	VEGFC	PCG	NO
408	ENSG00000240996	AL157400.4	LncRNA	NO
409	ENSG00000259834	AL365361.1	LncRNA	NO
410	ENSG00000170542	SERPINB9	PCG	NO
411	ENSG00000151090	THRB	TF	NO
412	ENSG00000222041	CYTOR	LncRNA	NO
413	MIMAT0000090	hsa-miR-32-5p	miRNA	NO
414	ENSG00000121858	TNFSF10	PCG	NO
415	MIMAT0000257	hsa-miR-181b-5p	miRNA	NO
416	ENSG00000140945	CDH13	PCG	NO
417	ENSG00000158125	XDH	PCG	NO
418	ENSG00000134460	IL2RA	PCG	NO
419	MIMAT0004485	hsa-let-7e-3p	miRNA	NO
420	ENSG00000128342	LIF	PCG	NO
421	ENSG00000199090	MIR326	TF	NO
422	ENSG00000136158	SPRY2	PCG	NO
423	ENSG00000101096	NFATC2	TF	NO
424	ENSG00000125730	C3	PCG	NO
425	ENSG00000106991	ENG	PCG	NO
426	ENSG00000113302	IL12B	PCG	NO
427	ENSG00000076201	PTPN23	PCG	NO
428	ENSG00000255717	SNHG1	LncRNA	NO
429	ENSG00000122861	PLAU	PCG	NO
432	ENSG00000129673	AANAT	PCG	NO
430	ENSG00000092820	EZR	PCG	NO
431	ENSG00000068796	KIF2A	PCG	NO
433	ENSG00000152207	CYSLTR2	PCG	NO
434	ENSG00000127445	PIN1	PCG	NO
435	MIMAT0004482	hsa-let-7b-3p	miRNA	NO
436	ENSG00000196498	NCOR2	TF	NO
437	ENSG00000137462	TLR2	TF	NO
438	MIMAT0004553	hsa-miR-7-1-3p	miRNA	NO
439	ENSG00000121691	CAT	PCG	NO
440	ENSG00000144852	NR1I2	TF	NO
442	ENSG00000165322	ARHGAP12	PCG	NO
441	ENSG00000076248	UNG	PCG	NO
443	ENSG00000143476	DTL	PCG	NO
444	ENSG00000167842	MIS12	PCG	NO
445	ENSG00000134748	PRPF38A	PCG	NO
446	ENSG00000099956	SMARCB1	PCG	NO
447	ENSG00000171889	MIR31HG	LncRNA	NO
448	ENSG00000080166	DCT	PCG	NO
449	ENSG00000276043	UHRF1	PCG	NO
450	ENSG00000104921	FCER2	PCG	NO
451	MIMAT0004601	hsa-miR-145-3p	miRNA	NO
452	ENSG00000137807	KIF23	PCG	NO
453	ENSG00000196470	SIAH1	PCG	NO
454	ENSG00000255176	AP000941.1	LncRNA	NO
457	ENSG00000077782	FGFR1	PCG	NO
456	ENSG00000108262	GIT1	PCG	NO
458	ENSG00000063660	GPC1	PCG	NO
455	ENSG00000181472	ZBTB2	TF	NO
459	ENSG00000099804	CDC34	PCG	NO
460	ENSG00000105991	HOXA1	PCG	NO
461	ENSG00000273193	ENSG00000273193	LncRNA	NO
462	ENSG00000196526	AFAP1	PCG	NO
463	MIMAT0004509	hsa-miR-93-3p	miRNA	NO
464	ENSG00000110148	CCKBR	PCG	NO
465	ENSG00000173267	SNCG	PCG	NO
466	ENSG00000100985	MMP9	TF	NO
467	ENSG00000100479	POLE2	PCG	NO
468	ENSG00000141052	MYOCD	TF	NO
469	ENSG00000173757	STAT5B	TF	NO
470	ENSG00000095002	MSH2	PCG	NO
471	MIMAT0004550	hsa-miR-30c-2-3p	miRNA	NO
472	ENSG00000233864	ENSG00000233864	LncRNA	NO
473	ENSG00000128272	ATF4	TF	NO
474	ENSG00000196712	NF1	TF	NO
475	ENSG00000108443	RPS6KB1	PCG	NO
476	ENSG00000207996	MIR301A	TF	NO
477	MIMAT0016895	hsa-miR-2355-5p	miRNA	NO
478	MIMAT0004586	hsa-miR-15b-3p	miRNA	NO
479	ENSG00000116874	WARS2	PCG	NO
480	ENSG00000117748	RPA2	TF	NO
481	ENSG00000251493	FOXD1	TF	NO
482	ENSG00000249042	AC008771.1	LncRNA	NO
483	ENSG00000256092	AC137767.1	LncRNA	NO
484	ENSG00000198973	MIR375	TF	NO
485	ENSG00000170677	SOCS6	PCG	NO
486	ENSG00000116560	SFPQ	TF	NO
487	ENSG00000090339	ICAM1	PCG	NO
488	ENSG00000091879	ANGPT2	PCG	NO
489	MIMAT0004559	hsa-miR-181c-3p	miRNA	NO
490	ENSG00000065328	MCM10	PCG	NO
491	MIMAT0004484	hsa-let-7d-3p	miRNA	NO
492	ENSG00000091513	TF	PCG	NO
493	ENSG00000177410	ZFAS1	LncRNA	NO
494	ENSG00000185811	IKZF1	TF	NO
495	ENSG00000109163	GNRHR	PCG	NO
496	ENSG00000011422	PLAUR	PCG	NO
497	ENSG00000137193	PIM1	TF	NO
498	ENSG00000125740	FOSB	TF	NO
499	ENSG00000168214	RBPJ	TF	NO
500	ENSG00000236333	TRHDE-AS1	LncRNA	NO
501	ENSG00000135446	CDK4	TF	NO
502	ENSG00000196923	PDLIM7	TF	NO
503	ENSG00000115009	CCL20	PCG	NO
504	ENSG00000122707	RECK	PCG	NO
505	MIMAT0004481	hsa-let-7a-3p	miRNA	NO
506	ENSG00000169429	CXCL8	PCG	NO
507	ENSG00000257402	KRT126P	PCG	NO
508	ENSG00000109787	KLF3	TF	NO
509	ENSG00000152977	ZIC1	TF	NO
510	ENSG00000108786	HSD17B1	PCG	NO
511	ENSG00000157625	TAB3	PCG	NO
512	ENSG00000207870	MIR221	TF	NO
513	ENSG00000142599	RERE	PCG	NO
514	ENSG00000171855	IFNB1	TF	NO
515	ENSG00000166949	SMAD3	TF	NO
516	ENSG00000102081	FMR1	PCG	NO
517	ENSG00000255733	IFNG-AS1	LncRNA	NO
518	ENSG00000100097	LGALS1	PCG	NO
520	ENSG00000104365	IKBKB	PCG	NO
519	ENSG00000255248	MIR100HG	LncRNA	NO
521	ENSG00000164327	RICTOR	PCG	NO
522	ENSG00000140416	TPM1	PCG	NO
523	ENSG00000272452	ENSG00000272452	LncRNA	NO
524	ENSG00000138756	BMP2K	PCG	NO
525	ENSG00000198910	L1CAM	PCG	NO
526	ENSG00000079102	RUNX1T1	TF	NO
527	ENSG00000183691	NOG	PCG	NO
530	ENSG00000213281	NRAS	PCG	NO
528	ENSG00000169855	ROBO1	PCG	NO
529	ENSG00000067900	ROCK1	PCG	NO
531	ENSG00000156076	WIF1	PCG	NO
532	ENSG00000233858	LINC02599	LncRNA	NO
533	ENSG00000105856	HBP1	PCG	NO
536	ENSG00000138376	BARD1	PCG	NO
537	ENSG00000146592	CREB5	PCG	NO
534	ENSG00000083799	CYLD	PCG	NO
538	ENSG00000128594	LRRC4	PCG	NO
535	ENSG00000172671	ZFAND4	PCG	NO
539	ENSG00000224189	HAGLR	LncRNA	NO
540	ENSG00000112038	OPRM1	PCG	NO
542	ENSG00000262117	BCAR4	LncRNA	NO
541	ENSG00000255920	CCND2-AS1	LncRNA	NO
544	ENSG00000053254	FOXN3	PCG	NO
545	ENSG00000131171	SH3BGRL	PCG	NO
543	ENSG00000175274	TP53I11	PCG	NO
546	ENSG00000208037	MIR320A	TF	NO
547	ENSG00000151702	FLI1	TF	NO
548	ENSG00000198987	MIR16-2	TF	NO
549	ENSG00000074181	NOTCH3	TF	NO
551	ENSG00000231025	ENSG00000231025	LncRNA	NO
550	ENSG00000157554	ERG	TF	NO
552	ENSG00000147246	HTR2C	PCG	NO
554	ENSG00000173848	NET1	PCG	NO
553	ENSG00000159335	PTMS	PCG	NO
555	ENSG00000102245	CD40LG	PCG	NO
556	ENSG00000138061	CYP1B1	PCG	NO
557	ENSG00000157227	MMP14	PCG	NO
558	ENSG00000134853	PDGFRA	PCG	NO
560	ENSG00000171872	KLF17	TF	NO
561	ENSG00000109113	RAB34	PCG	NO
559	ENSG00000196664	TLR7	TF	NO
562	ENSG00000204371	EHMT2	TF	NO
564	ENSG00000106683	LIMK1	PCG	NO
563	ENSG00000232810	TNF	PCG	NO
565	ENSG00000120075	HOXB5	PCG	NO
566	ENSG00000171940	ZNF217	PCG	NO
567	ENSG00000126264	HCST	PCG	NO
568	ENSG00000124151	NCOA3	PCG	NO
569	ENSG00000111716	LDHB	PCG	NO
570	ENSG00000207732	MIR218-1	PCG	NO
571	ENSG00000207731	MIR506	PCG	NO
572	ENSG00000144566	RAB5A	PCG	NO
573	ENSG00000168542	COL3A1	PCG	NO
574	ENSG00000166147	FBN1	PCG	NO
575	ENSG00000240990	HOXA11-AS	LncRNA	NO
576	ENSG00000210741	MIR196A1	PCG	NO
577	ENSG00000207547	MIR25	TF	NO
578	ENSG00000197579	TOPORS	TF	NO
579	MIMAT0004584	hsa-let-7g-3p	miRNA	NO
581	ENSG00000170606	HSPA4	PCG	NO
582	ENSG00000118707	TGIF2	PCG	NO
580	ENSG00000103275	UBE2I	TF	NO
583	ENSG00000136634	IL10	PCG	NO
584	ENSG00000207607	MIR200A	TF	NO
585	ENSG00000168958	MFF	PCG	NO
586	ENSG00000115963	RND3	PCG	NO
587	MIMAT0004558	hsa-miR-181a-2-3p	miRNA	NO
588	ENSG00000004948	CALCR	PCG	NO
589	ENSG00000146678	IGFBP1	TF	NO
590	ENSG00000088826	SMOX	PCG	NO
591	ENSG00000133703	KRAS	PCG	NO
592	ENSG00000208008	MIR125A	TF	NO
595	ENSG00000141219	C17orf80	PCG	NO
594	ENSG00000167220	HDHD2	PCG	NO
593	ENSG00000104361	NIPAL2	PCG	NO
597	ENSG00000128694	OSGEPL1	PCG	NO
596	ENSG00000132541	RIDA	PCG	NO
600	ENSG00000151883	PARP8	PCG	NO
599	ENSG00000133789	SWAP70	PCG	NO
598	ENSG00000176105	YES1	PCG	NO
601	ENSG00000143878	RHOB	PCG	NO
602	ENSG00000152661	GJA1	PCG	NO
603	ENSG00000104381	GDAP1	PCG	NO
605	ENSG00000149968	MMP3	TF	NO
604	ENSG00000086717	PPEF1	PCG	NO
606	MIMAT0000731	hsa-miR-378a-5p	miRNA	NO
607	MIMAT0004955	hsa-miR-374b-5p	miRNA	NO
608	ENSG00000134871	COL4A2	PCG	NO
609	ENSG00000102996	MMP15	PCG	NO
611	ENSG00000149257	SERPINH1	PCG	NO
610	ENSG00000162552	WNT4	PCG	NO
613	ENSG00000114316	USP4	PCG	NO
612	ENSG00000169884	WNT10B	PCG	NO
614	ENSG00000076706	AP002956.1	PCG	NO
615	ENSG00000207975	MIR181B1	PCG	NO
617	ENSG00000164107	HAND2	PCG	NO
616	ENSG00000160193	WDR4	PCG	NO
618	MIMAT0000762	hsa-miR-324-3p	miRNA	NO
619	MIMAT0000763	hsa-miR-338-3p	miRNA	NO
620	ENSG00000184735	DDX53	TF	NO
621	ENSG00000073712	FERMT2	PCG	NO
622	ENSG00000242808	SOX2-OT	LncRNA	NO
623	ENSG00000177463	NR2C2	TF	NO
624	MIMAT0000446	hsa-miR-127-3p	miRNA	NO
625	ENSG00000108064	TFAM	PCG	NO
626	ENSG00000237152	ENSG00000237152	LncRNA	NO
627	MIMAT0004585	hsa-let-7i-3p	miRNA	NO
628	ENSG00000202566	MIR421	TF	NO
629	ENSG00000260912	AL158206.1	LncRNA	NO
630	ENSG00000221867	MAGEA3	PCG	NO
631	ENSG00000097007	ABL1	PCG	NO
634	ENSG00000185745	IFIT1	PCG	NO
633	ENSG00000002834	LASP1	PCG	NO
632	ENSG00000166670	MMP10	PCG	NO
635	MIMAT0015378	hsa-miR-3065-3p	miRNA	NO
636	ENSG00000144560	VGLL4	PCG	NO
637	MIMAT0004497	hsa-miR-24-2-5p	miRNA	NO
638	ENSG00000168906	MAT2A	PCG	NO
639	ENSG00000110422	HIPK3	PCG	NO
640	ENSG00000154001	PPP2R5E	PCG	NO
641	ENSG00000034152	MAP2K3	PCG	NO
642	ENSG00000107562	CXCL12	PCG	NO
643	ENSG00000197110	IFNL3	PCG	NO
644	ENSG00000134057	CCNB1	PCG	NO
645	ENSG00000038427	VCAN	PCG	NO
646	MIMAT0000444	hsa-miR-126-5p	miRNA	NO
647	ENSG00000100292	HMOX1	PCG	NO
649	ENSG00000176153	GPX2	PCG	NO
648	ENSG00000107807	TLX1	TF	NO
650	ENSG00000184470	TXNRD2	PCG	NO
651	ENSG00000273033	LINC02035	LncRNA	NO
652	ENSG00000145386	CCNA2	PCG	NO
653	ENSG00000171195	MUC7	PCG	NO
654	ENSG00000103222	ABCC1	PCG	NO
658	ENSG00000170374	AC073611.1	TF	NO
656	ENSG00000144848	ATG3	PCG	NO
657	ENSG00000281696	MIR664A	PCG	NO
655	ENSG00000128340	RAC2	PCG	NO
659	ENSG00000185697	MYBL1	PCG	NO
660	ENSG00000125798	FOXA2	TF	NO
661	MIMAT0000253	hsa-miR-10a-5p	miRNA	NO
663	ENSG00000172965	MIR4435-2HG	LncRNA	NO
662	ENSG00000271886	MIR98	TF	NO
666	ENSG00000253438	PCAT1	LncRNA	NO
664	ENSG00000232956	SNHG15	LncRNA	NO
665	ENSG00000234912	SNHG20	LncRNA	NO
667	ENSG00000112096	SOD2	PCG	NO
668	ENSG00000186019	AC021092.1	LncRNA	NO
669	ENSG00000260918	AC107398.3	LncRNA	NO
672	ENSG00000165272	AQP3	PCG	NO
671	ENSG00000152495	CAMK4	PCG	NO
670	ENSG00000103647	CORO2B	PCG	NO
673	ENSG00000182393	IFNL1	PCG	NO
674	MIMAT0004556	hsa-miR-10b-3p	miRNA	NO
675	MIMAT0000440	hsa-miR-191-5p	miRNA	NO
676	ENSG00000198997	MIR107	TF	NO
677	ENSG00000207625	MIR128-2	TF	NO
681	ENSG00000114956	DGUOK	PCG	NO
678	ENSG00000198719	DLL1	PCG	NO
682	ENSG00000109586	GALNT7	PCG	NO
680	ENSG00000163083	INHBB	PCG	NO
679	ENSG00000106089	STX1A	PCG	NO
683	MIMAT0000764	hsa-miR-339-5p	miRNA	NO
684	MIMAT0002820	hsa-miR-497-5p	miRNA	NO
685	MIMAT0004494	hsa-miR-21-3p	miRNA	NO
686	ENSG00000136869	TLR4	TF	NO
687	ENSG00000169032	MAP2K1	PCG	NO
688	MIMAT0003239	hsa-miR-574-3p	miRNA	NO
689	ENSG00000257017	HP	PCG	NO
690	MIMAT0002871	hsa-miR-500a-3p	miRNA	NO
691	MIMAT0004774	hsa-miR-501-3p	miRNA	NO
694	ENSG00000208009	MIR130A	TF	NO
695	ENSG00000267200	MIR132	TF	NO
692	ENSG00000176890	TYMS	PCG	NO
693	ENSG00000196363	WDR5	PCG	NO
696	ENSG00000146469	VIP	PCG	NO
697	ENSG00000104856	RELB	TF	NO
698	ENSG00000197386	HTT	PCG	NO
699	ENSG00000148848	ADAM12	PCG	NO
700	ENSG00000102882	MAPK3	PCG	NO
702	ENSG00000199082	MIR342	TF	NO
701	ENSG00000199165	MIRLET7A1	PCG	NO
703	ENSG00000084207	GSTP1	PCG	NO
704	MIMAT0004564	hsa-miR-214-5p	miRNA	NO
705	ENSG00000170370	EMX2	TF	NO
706	ENSG00000109814	UGDH	PCG	NO
707	ENSG00000235947	EGOT	LncRNA	NO
710	ENSG00000143507	DUSP10	PCG	NO
709	ENSG00000107643	MAPK8	PCG	NO
708	ENSG00000101367	MAPRE1	PCG	NO
711	ENSG00000112658	SRF	TF	NO
713	ENSG00000110987	BCL7A	PCG	NO
712	ENSG00000088247	KHSRP	TF	NO
714	ENSG00000259424	IRAIN	LncRNA	NO
715	ENSG00000187908	DMBT1	PCG	NO
717	ENSG00000143727	ACP1	PCG	NO
721	ENSG00000178999	AURKB	PCG	NO
719	ENSG00000126353	CCR7	PCG	NO
716	ENSG00000100697	DICER1	PCG	NO
720	ENSG00000170961	HAS2	PCG	NO
718	ENSG00000137996	RTCA	PCG	NO
722	MIMAT0001631	hsa-miR-451a	miRNA	NO
723	ENSG00000011465	DCN	PCG	NO
724	ENSG00000199177	MIR31	TF	NO
725	MIMAT0000245	hsa-miR-30d-5p	miRNA	NO
726	ENSG00000166295	ANAPC16	PCG	NO
727	ENSG00000160710	ADAR	TF	NO
734	ENSG00000135387	CAPRIN1	PCG	NO
733	ENSG00000166347	CYB5A	PCG	NO
728	ENSG00000133884	DPF2	TF	NO
730	ENSG00000109670	FBXW7	PCG	NO
729	ENSG00000081189	MEF2C	TF	NO
732	ENSG00000073060	SCARB1	PCG	NO
731	ENSG00000181856	SLC2A4	PCG	NO
735	ENSG00000131910	NR0B2	TF	NO
736	ENSG00000118513	MYB	TF	NO
737	ENSG00000138814	PPP3CA	PCG	NO
738	MIMAT0000067	hsa-let-7f-5p	miRNA	NO
739	ENSG00000207604	MIR206	TF	NO
740	ENSG00000158402	CDC25C	PCG	NO
741	ENSG00000106511	MEOX2	PCG	NO
742	ENSG00000068305	MEF2A	TF	NO
743	ENSG00000116478	HDAC1	TF	NO
744	ENSG00000243479	MNX1-AS1	LncRNA	NO
745	MIMAT0000431	hsa-miR-140-5p	miRNA	NO
746	ENSG00000163513	TGFBR2	PCG	NO
747	ENSG00000162692	VCAM1	PCG	NO
748	ENSG00000078747	ITCH	PCG	NO
749	ENSG00000207639	MIR193B	TF	NO
755	ENSG00000138131	LOXL4	PCG	NO
752	ENSG00000132780	NASP	PCG	NO
751	ENSG00000116962	NID1	PCG	NO
753	ENSG00000168256	NKIRAS2	PCG	NO
754	ENSG00000134438	RAX	PCG	NO
750	ENSG00000206573	THUMPD3-AS1	LncRNA	NO
756	ENSG00000182827	ACBD3	PCG	NO
760	ENSG00000198074	AKR1B10	PCG	NO
757	ENSG00000151247	EIF4E	PCG	NO
759	ENSG00000158769	F11R	PCG	NO
761	ENSG00000108984	MAP2K6	PCG	NO
762	ENSG00000262406	MMP12	PCG	NO
763	ENSG00000163719	MTMR14	PCG	NO
758	ENSG00000130669	PAK4	PCG	NO
764	MIMAT0004502	hsa-miR-28-3p	miRNA	NO
765	ENSG00000116717	GADD45A	PCG	NO
766	ENSG00000199024	MIR103A2	TF	NO
767	ENSG00000120690	ELF1	TF	NO
768	ENSG00000135164	DMTF1	PCG	NO
769	ENSG00000169184	MN1	PCG	NO
770	ENSG00000169926	KLF13	TF	NO
771	ENSG00000226950	DANCR	LncRNA	NO
772	MIMAT0000232	hsa-miR-199a-3p	miRNA	NO
773	MIMAT0000085	hsa-miR-28-5p	miRNA	NO
774	ENSG00000135346	CGA	PCG	NO
777	ENSG00000149735	GPHA2	PCG	NO
775	MIMAT0004549	hsa-miR-148a-5p	miRNA	NO
776	MIMAT0004780	hsa-miR-532-3p	miRNA	NO
779	ENSG00000207935	MIR204	TF	NO
778	ENSG00000207728	MIR449B	PCG	NO
782	ENSG00000169925	BRD3	PCG	NO
784	ENSG00000079999	KEAP1	PCG	NO
780	ENSG00000102349	KLF8	TF	NO
781	ENSG00000102125	TAZ	TF	NO
785	ENSG00000156299	TIAM1	PCG	NO
783	ENSG00000165006	UBAP1	PCG	NO
786	ENSG00000171860	C3AR1	PCG	NO
787	MIMAT0004697	hsa-miR-151a-5p	miRNA	NO
788	ENSG00000270246	ENSG00000270246	LncRNA	NO
789	ENSG00000129521	EGLN3	PCG	NO
790	ENSG00000008710	PKD1	PCG	NO
793	ENSG00000273301	AC016717.2	LncRNA	NO
791	ENSG00000272316	AL021368.2	LncRNA	NO
792	ENSG00000168040	FADD	PCG	NO
795	ENSG00000064393	HIPK2	PCG	NO
794	ENSG00000205189	ZBTB10	PCG	NO
796	ENSG00000181104	F2R	PCG	NO
798	ENSG00000147065	MSN	PCG	NO
799	ENSG00000148053	NTRK2	PCG	NO
801	ENSG00000067560	RHOA	PCG	NO
797	ENSG00000121481	RNF2	PCG	NO
800	ENSG00000035862	TIMP2	PCG	NO
803	ENSG00000135018	UBQLN1	PCG	NO
802	ENSG00000155313	USP25	PCG	NO
805	ENSG00000221829	FANCG	PCG	NO
809	ENSG00000198830	HMGN2	PCG	NO
810	ENSG00000185896	LAMP1	PCG	NO
806	ENSG00000109061	MYH1	PCG	NO
807	ENSG00000125414	MYH2	PCG	NO
808	ENSG00000179295	PTPN11	PCG	NO
804	ENSG00000204623	ZNRD1ASP	LncRNA	NO
811	ENSG00000077150	NFKB2	TF	NO
812	ENSG00000118689	FOXO3	TF	NO
813	ENSG00000118260	CREB1	TF	NO
814	ENSG00000137265	IRF4	TF	NO
815	ENSG00000038945	MSR1	PCG	NO
816	ENSG00000182165	TP53TG1	LncRNA	NO
817	ENSG00000205250	E2F4	TF	NO
818	ENSG00000133048	CHI3L1	PCG	NO
819	ENSG00000124788	ATXN1	PCG	NO
824	ENSG00000106348	IMPDH1	PCG	NO
821	ENSG00000052802	MSMO1	PCG	NO
822	ENSG00000197746	PSAP	PCG	NO
820	ENSG00000143545	RAB13	PCG	NO
825	ENSG00000184557	SOCS3	PCG	NO
823	ENSG00000119541	VPS4B	PCG	NO
826	MIMAT0004672	hsa-miR-106b-3p	miRNA	NO
828	ENSG00000235863	B3GALT4	PCG	NO
830	ENSG00000138794	CASP6	PCG	NO
829	ENSG00000141668	CBLN2	PCG	NO
832	ENSG00000185000	DGAT1	PCG	NO
835	ENSG00000100983	GSS	PCG	NO
833	ENSG00000159399	HK2	PCG	NO
836	ENSG00000030419	IKZF2	PCG	NO
834	ENSG00000171608	PIK3CD	PCG	NO
827	ENSG00000205913	SRRM2-AS1	LncRNA	NO
831	ENSG00000145934	TENM2	PCG	NO
837	ENSG00000149823	VPS51	PCG	NO
838	ENSG00000132965	ALOX5AP	PCG	NO
839	ENSG00000232860	SMG7-AS1	LncRNA	NO
840	ENSG00000084676	NCOA1	TF	NO
843	ENSG00000267731	AC005332.2	LncRNA	NO
842	ENSG00000143437	ARNT	TF	NO
845	ENSG00000154438	ASZ1	PCG	NO
844	ENSG00000137504	CREBZF	PCG	NO
841	ENSG00000110801	PSMD9	TF	NO
856	ENSG00000138767	CNOT6L	PCG	NO
851	ENSG00000197467	COL13A1	PCG	NO
854	ENSG00000128886	ELL3	PCG	NO
846	ENSG00000128710	HOXD10	TF	NO
849	ENSG00000227507	LTB	PCG	NO
848	ENSG00000147316	MCPH1	PCG	NO
847	ENSG00000185432	METTL7A	PCG	NO
852	ENSG00000108187	PBLD	PCG	NO
853	ENSG00000104883	PEX11G	PCG	NO
857	ENSG00000052723	SIKE1	PCG	NO
855	ENSG00000172062	SMN1	PCG	NO
850	ENSG00000158164	TMSB15A	PCG	NO
869	ENSG00000169692	AGPAT2	PCG	NO
866	ENSG00000213390	ARHGAP19	PCG	NO
863	ENSG00000130741	EIF2S3	PCG	NO
861	ENSG00000140564	FURIN	PCG	NO
858	ENSG00000244879	GABPB1-AS1	LncRNA	NO
859	ENSG00000133895	MEN1	TF	NO
860	ENSG00000110917	MLEC	PCG	NO
864	ENSG00000169410	PTPN9	PCG	NO
865	ENSG00000142949	PTPRF	PCG	NO
868	ENSG00000134193	REG4	PCG	NO
867	ENSG00000143546	S100A8	PCG	NO
862	ENSG00000007341	ST7L	PCG	NO
870	ENSG00000197408	CYP2B6	PCG	NO
871	ENSG00000169398	PTK2	PCG	NO
872	MIMAT0000256	hsa-miR-181a-5p	miRNA	NO
873	ENSG00000102974	CTCF	TF	NO
874	ENSG00000197989	SNHG12	LncRNA	NO
875	ENSG00000100784	RPS6KA5	TF	NO
876	ENSG00000162924	REL	TF	NO
877	ENSG00000207863	MIR125B2	TF	NO
878	ENSG00000172724	CCL19	PCG	NO
879	ENSG00000170458	CD14	PCG	NO
880	ENSG00000012504	NR1H4	TF	NO
881	ENSG00000227733	AC239809.3	LncRNA	NO
895	ENSG00000278642	AC015813.4	LncRNA	NO
893	ENSG00000259182	AC019254.1	LncRNA	NO
887	ENSG00000259354	AC025580.2	LncRNA	NO
886	ENSG00000257634	AC079310.1	LncRNA	NO
891	ENSG00000273245	AC092653.1	LncRNA	NO
892	ENSG00000224794	AL022326.1	LncRNA	NO
890	ENSG00000273137	AL022328.2	LncRNA	NO
884	ENSG00000232309	AL390856.1	LncRNA	NO
894	ENSG00000261065	AL592146.1	LncRNA	NO
885	ENSG00000255774	AP000439.2	LncRNA	NO
896	ENSG00000130203	APOE	PCG	NO
897	ENSG00000117984	CTSD	PCG	NO
883	ENSG00000230550	ERLNC1	LncRNA	NO
899	ENSG00000106211	HSPB1	PCG	NO
882	ENSG00000228420	LINC01768	LncRNA	NO
888	ENSG00000260009	LINC02130	LncRNA	NO
898	ENSG00000181019	NQO1	PCG	NO
889	ENSG00000261664	TTC39A-AS1	LncRNA	NO
910	ENSG00000151388	ADAMTS12	PCG	NO
908	ENSG00000117114	ADGRL2	PCG	NO
903	ENSG00000135218	CD36	PCG	NO
907	ENSG00000184113	CLDN5	PCG	NO
900	ENSG00000112297	CRYBG1	PCG	NO
901	ENSG00000163735	CXCL5	PCG	NO
909	ENSG00000105255	FSD1	PCG	NO
904	ENSG00000168056	LTBP3	PCG	NO
906	ENSG00000109339	MAPK10	PCG	NO
905	ENSG00000050748	MAPK9	PCG	NO
913	ENSG00000199121	MIR26B	TF	NO
911	ENSG00000101057	MYBL2	TF	NO
902	ENSG00000171132	PRKCE	PCG	NO
912	ENSG00000178691	SUZ12	TF	NO
914	ENSG00000159713	TPPP3	PCG	NO
915	ENSG00000173638	SLC19A1	PCG	NO
916	ENSG00000104689	TNFRSF10A	PCG	NO
917	ENSG00000148737	TCF7L2	TF	NO
918	ENSG00000075426	FOSL2	TF	NO
921	ENSG00000169245	CXCL10	PCG	NO
920	ENSG00000051523	CYBA	PCG	NO
924	ENSG00000126259	KIRREL2	PCG	NO
923	ENSG00000101670	LIPG	PCG	NO
922	ENSG00000170430	MGMT	PCG	NO
919	ENSG00000196136	SERPINA3	PCG	NO
927	ENSG00000109458	GAB1	PCG	NO
928	ENSG00000149308	NPAT	PCG	NO
926	ENSG00000184304	PRKD1	PCG	NO
925	ENSG00000239697	TNFSF12	TF	NO
929	ENSG00000207739	MIR218-2	TF	NO
930	ENSG00000199047	MIR378A	TF	NO
931	ENSG00000107984	DKK1	PCG	NO
932	ENSG00000101981	F9	PCG	NO
933	ENSG00000105329	AC011462.1	TF	NO
934	ENSG00000084093	REST	TF	NO
936	ENSG00000137809	ITGA11	PCG	NO
937	ENSG00000088808	PPP1R13B	PCG	NO
935	ENSG00000160307	S100B	PCG	NO
938	ENSG00000141905	NFIC	TF	NO
939	ENSG00000167034	NKX3-1	PCG	NO
940	ENSG00000111276	CDKN1B	PCG	NO
941	ENSG00000198851	CD3E	PCG	NO
942	MIMAT0001620	hsa-miR-200a-5p	miRNA	NO
949	ENSG00000066405	CLDN18	PCG	NO
948	ENSG00000115523	GNLY	PCG	NO
944	ENSG00000072571	HMMR	PCG	NO
943	MIMAT0004600	hsa-miR-144-5p	miRNA	NO
945	ENSG00000122585	NPY	PCG	NO
946	ENSG00000007908	SELE	PCG	NO
947	ENSG00000136810	TXN	PCG	NO
950	ENSG00000199135	MIR101-1	TF	NO
951	MIMAT0003393	hsa-miR-425-5p	miRNA	NO
953	ENSG00000111269	CREBL2	PCG	NO
959	ENSG00000145708	CRHBP	PCG	NO
960	ENSG00000204414	CSHL1	PCG	NO
954	ENSG00000093144	ECHDC1	PCG	NO
956	ENSG00000143457	GOLPH3L	PCG	NO
952	ENSG00000132475	H3F3B	PCG	NO
957	ENSG00000170234	PWWP2A	PCG	NO
961	ENSG00000132155	RAF1	PCG	NO
955	ENSG00000122435	TRMT13	PCG	NO
958	ENSG00000169764	UGP2	PCG	NO
962	ENSG00000178035	IMPDH2	PCG	NO
963	ENSG00000164399	IL3	PCG	NO
964	ENSG00000131759	RARA	TF	NO
965	ENSG00000199017	MIR1-1	TF	NO
966	ENSG00000012779	ALOX5	PCG	NO
967	ENSG00000133661	SFTPD	PCG	NO
968	ENSG00000161533	ACOX1	PCG	NO
969	ENSG00000202569	MIR146B	TF	NO
970	ENSG00000187266	EPOR	PCG	NO
971	ENSG00000080503	SMARCA2	TF	NO
972	ENSG00000167768	KRT1	PCG	NO
973	ENSG00000180644	PRF1	PCG	NO
974	ENSG00000158711	ELK4	TF	NO
975	ENSG00000168310	IRF2	TF	NO
976	ENSG00000109471	IL2	TF	NO
977	MIMAT0002888	hsa-miR-532-5p	miRNA	NO
978	ENSG00000175387	SMAD2	TF	NO
979	ENSG00000141448	GATA6	TF	NO
980	ENSG00000184937	WT1	TF	NO
981	ENSG00000005339	CREBBP	TF	NO
982	ENSG00000108654	DDX5	TF	NO
983	ENSG00000119138	KLF9	TF	NO
984	ENSG00000061918	GUCY1B1	PCG	NO
985	ENSG00000244734	HBB	PCG	NO
986	ENSG00000176387	HSD11B2	PCG	NO
987	ENSG00000157764	BRAF	PCG	NO
988	ENSG00000104903	LYL1	TF	NO
989	ENSG00000104067	TJP1	PCG	NO
990	ENSG00000149311	ATM	PCG	NO
991	ENSG00000114353	GNAI2	PCG	NO
992	ENSG00000055957	ITIH1	PCG	NO
993	MIMAT0004680	hsa-miR-130b-5p	miRNA	NO
994	MIMAT0004614	hsa-miR-193a-5p	miRNA	NO
996	MIMAT0004688	hsa-miR-374a-3p	miRNA	NO
995	MIMAT0000727	hsa-miR-374a-5p	miRNA	NO
997	ENSG00000167244	IGF2	PCG	NO
998	ENSG00000160867	FGFR4	PCG	NO
999	ENSG00000199025	MIR369	PCG	NO
1000	ENSG00000117228	GBP1	PCG	NO
1001	ENSG00000135899	SP110	PCG	NO
1017	ENSG00000182718	ANXA2	PCG	NO
1021	ENSG00000088543	C3orf18	PCG	NO
1018	ENSG00000173588	CEP83	PCG	NO
1009	ENSG00000103351	CLUAP1	PCG	NO
1015	ENSG00000155016	CYP2U1	PCG	NO
1023	ENSG00000150760	DOCK1	PCG	NO
1020	ENSG00000082269	FAM135A	PCG	NO
1019	ENSG00000171766	GATM	PCG	NO
1004	ENSG00000010818	HIVEP2	PCG	NO
1007	ENSG00000131724	IL13RA1	PCG	NO
1002	ENSG00000182195	LDOC1	PCG	NO
1016	ENSG00000108829	LRRC59	PCG	NO
1010	ENSG00000076770	MBNL3	PCG	NO
1003	ENSG00000076242	MLH1	PCG	NO
1014	ENSG00000113048	MRPS27	PCG	NO
1008	ENSG00000065534	MYLK	PCG	NO
1006	ENSG00000134440	NARS	PCG	NO
1012	ENSG00000108946	PRKAR1A	PCG	NO
1013	ENSG00000164576	SAP30L	PCG	NO
1005	ENSG00000137575	SDCBP	PCG	NO
1022	ENSG00000162105	SHANK2	PCG	NO
1011	ENSG00000108219	TSPAN14	PCG	NO
1024	ENSG00000178764	ZHX2	PCG	NO
1025	ENSG00000245025	AC107959.1	LncRNA	NO
1026	ENSG00000110799	VWF	PCG	NO
1044	ENSG00000256237	AC007450.1	LncRNA	NO
1048	ENSG00000272861	AC012360.2	LncRNA	NO
1042	ENSG00000250934	AC016924.1	LncRNA	NO
1049	ENSG00000278626	AC023310.4	LncRNA	NO
1031	ENSG00000226349	AC099066.1	LncRNA	NO
1047	ENSG00000265678	AC129510.1	LncRNA	NO
1046	ENSG00000262766	AC135050.5	LncRNA	NO
1054	ENSG00000154734	ADAMTS1	PCG	NO
1035	ENSG00000229188	AL050349.1	LncRNA	NO
1032	ENSG00000226431	AL121929.1	LncRNA	NO
1033	ENSG00000228021	AL158835.1	LncRNA	NO
1028	ENSG00000258926	AL355916.2	LncRNA	NO
1034	ENSG00000228302	AL512770.1	LncRNA	NO
1040	ENSG00000243613	AL513523.4	LncRNA	NO
1029	ENSG00000165511	C10orf25	LncRNA	NO
1030	ENSG00000196167	COLCA1	LncRNA	NO
1055	ENSG00000167749	KLK4	PCG	NO
1050	ENSG00000136167	LCP1	PCG	NO
1038	ENSG00000236445	LINC00608	LncRNA	NO
1039	ENSG00000237949	LINC00844	LncRNA	NO
1043	ENSG00000251442	LINC01094	LncRNA	NO
1045	ENSG00000258819	LINC02289	LncRNA	NO
1052	ENSG00000162896	PIGR	PCG	NO
1027	ENSG00000232912	RERE-AS1	LncRNA	NO
1037	ENSG00000236345	SCAT8	LncRNA	NO
1051	ENSG00000206075	SERPINB5	PCG	NO
1056	ENSG00000128039	SRD5A3	PCG	NO
1041	ENSG00000243926	TIPARP-AS1	LncRNA	NO
1053	ENSG00000184012	TMPRSS2	PCG	NO
1036	ENSG00000234076	TPRG1-AS1	LncRNA	NO
1059	ENSG00000243107	AC000120.1	LncRNA	NO
1069	ENSG00000186106	ANKRD46	PCG	NO
1062	ENSG00000120868	APAF1	PCG	NO
1057	ENSG00000107779	BMPR1A	TF	NO
1070	ENSG00000111328	CDK2AP1	PCG	NO
1064	ENSG00000204209	DAXX	PCG	NO
1072	ENSG00000116641	DOCK7	PCG	NO
1058	ENSG00000135144	DTX1	TF	NO
1073	ENSG00000117560	FASLG	PCG	NO
1061	ENSG00000106415	GLCCI1	PCG	NO
1068	ENSG00000109805	NCAPG	PCG	NO
1063	ENSG00000185652	NTF3	PCG	NO
1071	ENSG00000131788	PIAS3	PCG	NO
1067	ENSG00000106397	PLOD3	PCG	NO
1065	ENSG00000108179	PPIF	PCG	NO
1066	ENSG00000115310	RTN4	PCG	NO
1060	ENSG00000171150	SOCS5	PCG	NO
1074	ENSG00000180667	YOD1	PCG	NO
1075	ENSG00000161905	ALOX15	PCG	NO
1076	ENSG00000118785	SPP1	PCG	NO
1077	ENSG00000001167	NFYA	TF	NO
1078	ENSG00000116833	NR5A2	TF	NO
1079	MIMAT0004563	hsa-miR-199b-3p	miRNA	NO
1080	MIMAT0004604	hsa-miR-127-5p	miRNA	NO
1081	ENSG00000173208	ABCD2	PCG	NO
1082	ENSG00000168811	IL12A	PCG	NO
1083	ENSG00000208036	MIR106B	TF	NO
1084	ENSG00000178951	ZBTB7A	TF	NO
1085	ENSG00000163597	SNHG16	LncRNA	NO
1086	ENSG00000254986	DPP3	PCG	NO
1087	ENSG00000079385	CEACAM1	PCG	NO
1088	ENSG00000002016	RAD52	PCG	NO
1089	ENSG00000115966	ATF2	TF	NO
1090	ENSG00000242252	BGLAP	PCG	NO
1093	ENSG00000084774	CAD	PCG	NO
1094	ENSG00000080824	HSP90AA1	PCG	NO
1091	ENSG00000267195	MIR212	TF	NO
1092	ENSG00000228288	PCAT6	LncRNA	NO
1095	ENSG00000113580	NR3C1	TF	NO
1096	ENSG00000207789	MIR26A2	TF	NO
1097	ENSG00000126746	ZNF384	TF	NO
1098	ENSG00000069535	MAOB	PCG	NO
1099	ENSG00000165731	RET	PCG	NO
1100	ENSG00000166035	LIPC	PCG	NO
1101	ENSG00000115138	POMC	PCG	NO
1102	ENSG00000172201	ID4	PCG	NO
1103	ENSG00000100351	GRAP2	PCG	NO
1104	ENSG00000126368	NR1D1	TF	NO
1105	ENSG00000120251	GRIA2	PCG	NO
1106	ENSG00000235590	GNAS-AS1	LncRNA	NO
1107	ENSG00000128602	SMO	PCG	NO
1108	ENSG00000135862	LAMC1	PCG	NO
1109	ENSG00000186832	KRT16	PCG	NO
1110	ENSG00000197956	S100A6	PCG	NO
1111	ENSG00000136352	NKX2-1	TF	NO
1112	ENSG00000147465	STAR	PCG	NO
1113	ENSG00000143621	ILF2	TF	NO
1114	ENSG00000105866	SP4	TF	NO
1115	ENSG00000008517	IL32	PCG	NO
1116	ENSG00000258609	LINC-ROR	LncRNA	NO
1117	ENSG00000111087	GLI1	TF	NO
1118	ENSG00000067082	KLF6	TF	NO
1119	ENSG00000254166	CASC19	LncRNA	NO
1120	ENSG00000130427	EPO	PCG	NO
1121	ENSG00000135457	TFCP2	TF	NO
1122	ENSG00000140459	CYP11A1	PCG	NO
1123	ENSG00000122756	CNTFR	PCG	NO
1124	ENSG00000087494	PTHLH	PCG	NO
1125	ENSG00000030582	GRN	PCG	NO
1126	ENSG00000138413	IDH1	PCG	NO
1127	ENSG00000207630	MIR7-3	TF	NO
1128	ENSG00000175445	LPL	PCG	NO
1129	ENSG00000186847	KRT14	PCG	NO
1130	MIMAT0000753	hsa-miR-342-3p	miRNA	NO
1131	ENSG00000158578	ALAS2	PCG	NO
1132	ENSG00000115657	ABCB6	PCG	NO
1133	ENSG00000125257	ABCC4	PCG	NO
1134	ENSG00000141644	MBD1	TF	NO
1135	ENSG00000171428	NAT1	PCG	NO
1136	ENSG00000228315	GUSBP11	LncRNA	NO
1137	ENSG00000005381	MPO	PCG	NO
1138	ENSG00000029153	ARNTL2	TF	NO
1139	ENSG00000071794	HLTF	TF	NO
1140	ENSG00000213260	YWHAZP5	PCG	NO
1141	ENSG00000075415	SLC25A3	PCG	NO
1142	ENSG00000171552	BCL2L1	PCG	NO
1145	ENSG00000266835	GAPLINC	LncRNA	NO
1143	ENSG00000207798	MIR216A	TF	NO
1144	ENSG00000207551	MIR608	TF	NO
1146	ENSG00000161405	IKZF3	PCG	NO
1148	ENSG00000167081	PBX3	TF	NO
1147	ENSG00000006451	RALA	PCG	NO
1149	ENSG00000162616	DNAJB4	PCG	NO
1150	ENSG00000089041	P2RX7	PCG	NO
1151	ENSG00000129226	CD68	PCG	NO
1152	ENSG00000234787	LINC00458	LncRNA	NO
1153	ENSG00000156052	GNAQ	PCG	NO
1154	ENSG00000165462	PHOX2A	TF	NO
1155	ENSG00000260032	NORAD	LncRNA	NO
1156	ENSG00000167182	SP2	TF	NO
1158	ENSG00000110243	APOA5	PCG	NO
1157	ENSG00000234906	APOC2	PCG	NO
1159	ENSG00000140968	IRF8	TF	NO
1160	ENSG00000246985	SOCS2-AS1	LncRNA	NO
1161	ENSG00000165702	GFI1B	TF	NO
1162	ENSG00000213341	CHUK	PCG	NO
1163	ENSG00000109846	CRYAB	PCG	NO
1167	ENSG00000121966	CXCR4	PCG	NO
1164	ENSG00000143384	MCL1	PCG	NO
1165	ENSG00000027075	PRKCH	PCG	NO
1166	ENSG00000120656	TAF12	PCG	NO
1168	ENSG00000197747	S100A10	PCG	NO
1169	ENSG00000124067	SLC12A4	PCG	NO
1170	ENSG00000001630	CYP51A1	PCG	NO
1171	ENSG00000198223	CSF2RA	PCG	NO
1172	ENSG00000117525	F3	PCG	NO
1173	ENSG00000170477	KRT4	PCG	NO
1174	ENSG00000185532	PRKG1	PCG	NO
1175	ENSG00000117479	SLC19A2	PCG	NO
1176	ENSG00000199030	MIRLET7C	TF	NO
1177	ENSG00000129219	PLD2	PCG	NO
1178	ENSG00000081985	IL12RB2	PCG	NO
1179	ENSG00000248175	ENSG00000248175	LncRNA	NO
1180	ENSG00000197291	RAMP2-AS1	LncRNA	NO
1181	ENSG00000221869	CEBPD	TF	NO
1182	ENSG00000130176	CNN1	PCG	NO
1184	ENSG00000010810	FYN	PCG	NO
1183	ENSG00000188185	LINC00265	LncRNA	NO
1186	ENSG00000166886	NAB2	TF	NO
1185	ENSG00000145545	SRD5A1	PCG	NO
1187	ENSG00000260396	ENSG00000260396	LncRNA	NO
1188	ENSG00000162139	NEU3	PCG	NO
1189	ENSG00000145782	ATG12	PCG	NO
1190	ENSG00000151632	AKR1C2	PCG	NO
1191	ENSG00000244558	KCNK15-AS1	LncRNA	NO
1192	ENSG00000186416	NKRF	TF	NO
1194	MIMAT0004682	hsa-miR-361-3p	miRNA	NO
1193	MIMAT0000703	hsa-miR-361-5p	miRNA	NO
1195	ENSG00000179639	FCER1A	PCG	NO
1196	ENSG00000244405	ETV5	TF	NO
1197	ENSG00000166888	STAT6	TF	NO
1198	ENSG00000165828	PRAP1	PCG	NO
1204	ENSG00000124574	ABCC10	PCG	NO
1201	ENSG00000196139	AKR1C3	PCG	NO
1199	ENSG00000107159	CA9	PCG	NO
1200	ENSG00000166603	MC4R	PCG	NO
1203	ENSG00000124126	PREX1	PCG	NO
1202	ENSG00000142494	SLC47A1	PCG	NO
1205	ENSG00000196295	GARS-DT	LncRNA	NO
1207	ENSG00000073734	ABCB11	PCG	NO
1206	ENSG00000167996	FTH1	PCG	NO
1208	ENSG00000138078	PREPL	PCG	NO
1209	ENSG00000242515	UGT1A10	PCG	NO
1210	ENSG00000122180	MYOG	TF	NO
1211	ENSG00000017260	ATP2C1	PCG	NO
1212	ENSG00000160741	CRTC2	TF	NO
1213	ENSG00000188206	ENSG00000188206	LncRNA	NO
1214	ENSG00000276248	AL442125.1	LncRNA	NO
1216	ENSG00000139910	NOVA1	PCG	NO
1215	ENSG00000134245	WNT2B	PCG	NO
1220	ENSG00000129245	FXR2	PCG	NO
1217	ENSG00000163207	IVL	PCG	NO
1218	ENSG00000051180	RAD51	PCG	NO
1219	ENSG00000178913	TAF7	PCG	NO
1221	ENSG00000269404	SPIB	TF	NO
1222	ENSG00000169469	SPRR1B	PCG	NO
1223	ENSG00000199145	MIR302D	TF	NO
1224	ENSG00000115461	IGFBP5	PCG	NO
1225	ENSG00000087237	CETP	PCG	NO
1226	ENSG00000130940	CASZ1	PCG	NO
1227	ENSG00000227372	TP73-AS1	LncRNA	NO
1228	ENSG00000213931	HBE1	PCG	NO
1229	ENSG00000160013	PTGIR	PCG	NO
1230	ENSG00000106948	AKNA	TF	NO
1231	ENSG00000203859	HSD3B2	PCG	NO
1233	ENSG00000064687	ABCA7	PCG	NO
1234	ENSG00000132196	HSD17B7	PCG	NO
1232	ENSG00000130164	LDLR	PCG	NO
1235	ENSG00000138378	STAT4	TF	NO
1236	ENSG00000147852	VLDLR	PCG	NO
1237	ENSG00000110367	DDX6	TF	NO
1238	ENSG00000250361	GYPB	PCG	NO
1239	ENSG00000173917	HOXB2	PCG	NO
1241	ENSG00000145632	PLK2	PCG	NO
1240	ENSG00000143224	PPOX	PCG	NO
1242	ENSG00000163993	S100P	PCG	NO
1243	ENSG00000133063	CHIT1	PCG	NO
1244	ENSG00000197971	MBP	PCG	NO
1245	ENSG00000186652	PRG2	PCG	NO
1246	ENSG00000113916	BCL6	TF	NO
1247	ENSG00000186350	RXRA	TF	NO
1248	ENSG00000267100	ILF3-DT	LncRNA	NO
1249	ENSG00000115758	ODC1	PCG	NO
1250	ENSG00000111704	NANOG	TF	NO
1252	ENSG00000036530	CYP46A1	PCG	NO
1251	ENSG00000130656	HBZ	PCG	NO
1253	ENSG00000122008	POLK	PCG	NO
1254	ENSG00000229847	EMX2OS	LncRNA	NO
1255	ENSG00000169385	RNASE2	PCG	NO
1256	ENSG00000160870	CYP3A7	PCG	NO
1257	ENSG00000119396	RAB14	PCG	NO
1258	ENSG00000126247	CAPNS1	PCG	NO
1259	ENSG00000145192	AHSG	PCG	NO
1261	ENSG00000072832	CRMP1	PCG	NO
1262	ENSG00000108342	CSF3	PCG	NO
1263	ENSG00000197838	CYP2A13	PCG	NO
1264	ENSG00000111640	GAPDH	PCG	NO
1265	ENSG00000163220	S100A9	PCG	NO
1260	ENSG00000117601	SERPINC1	PCG	NO
1266	ENSG00000166710	B2M	PCG	NO
1267	ENSG00000105141	CASP14	PCG	NO
1268	ENSG00000167770	OTUB1	PCG	NO
1269	ENSG00000246582	AC100861.1	LncRNA	NO
1270	ENSG00000165699	TSC1	PCG	NO
1271	ENSG00000084674	APOB	PCG	NO
1272	ENSG00000089057	SLC23A2	PCG	NO
1273	ENSG00000118137	APOA1	PCG	NO
1274	ENSG00000135929	CYP27A1	PCG	NO
1275	ENSG00000114383	TUSC2	PCG	NO
1276	ENSG00000135517	MIP	PCG	NO
1277	ENSG00000177640	CASC2	LncRNA	NO
1278	ENSG00000163235	TGFA	PCG	NO
1279	ENSG00000139618	BRCA2	PCG	NO
1280	ENSG00000148795	CYP17A1	PCG	NO
1281	ENSG00000207961	MIR496	PCG	NO
1282	ENSG00000149294	NCAM1	PCG	NO
1283	ENSG00000166501	PRKCB	PCG	NO
1284	ENSG00000065675	PRKCQ	PCG	NO
1285	ENSG00000207586	MIR135A2	TF	NO
1286	ENSG00000142515	KLK3	PCG	NO
1287	ENSG00000166851	PLK1	TF	NO
1288	ENSG00000111700	SLCO1B3	PCG	NO
1289	ENSG00000154589	LY96	PCG	NO
1291	ENSG00000207980	MIR23A	TF	NO
1290	ENSG00000071564	TCF3	TF	NO
1292	ENSG00000081059	TCF7	TF	NO
1293	ENSG00000065361	ERBB3	PCG	NO
1294	ENSG00000138207	RBP4	PCG	NO
1296	ENSG00000112115	IL17A	PCG	NO
1295	ENSG00000207695	MIR184	TF	NO
1297	ENSG00000125735	TNFSF14	PCG	NO
1298	ENSG00000269107	AC092329.1	LncRNA	NO
1299	ENSG00000213465	ARL2	PCG	NO
1300	ENSG00000170836	PPM1D	PCG	NO
1301	ENSG00000213658	LAT	PCG	NO
1302	ENSG00000121989	ACVR2A	PCG	NO
1303	ENSG00000197894	ADH5	PCG	NO
1304	ENSG00000105409	ATP1A3	PCG	NO
1305	ENSG00000160654	CD3G	PCG	NO
1306	ENSG00000143119	CD53	PCG	NO
1307	ENSG00000123374	CDK2	PCG	NO
1334	ENSG00000113163	COL4A3BP	PCG	NO
1308	ENSG00000114270	COL7A1	PCG	NO
1309	ENSG00000158813	EDA	PCG	NO
1310	ENSG00000125266	EFNB2	PCG	NO
1311	ENSG00000158869	FCER1G	PCG	NO
1312	ENSG00000131095	GFAP	PCG	NO
1337	ENSG00000139433	GLTP	PCG	NO
1313	ENSG00000027697	IFNGR1	PCG	NO
1314	ENSG00000185291	IL3RA	PCG	NO
1332	ENSG00000185950	IRS2	PCG	NO
1315	ENSG00000164171	ITGA2	PCG	NO
1316	ENSG00000138448	ITGAV	PCG	NO
1317	ENSG00000170498	KISS1	PCG	NO
1318	ENSG00000082212	ME2	PCG	NO
1319	ENSG00000240972	MIF	PCG	NO
1320	ENSG00000148773	MKI67	PCG	NO
1321	ENSG00000164078	MST1R	PCG	NO
1322	ENSG00000092054	MYH7	PCG	NO
1333	ENSG00000099250	NRP1	PCG	NO
1323	ENSG00000122133	PAEP	PCG	NO
1331	ENSG00000146070	PLA2G7	PCG	NO
1325	ENSG00000128059	PPAT	PCG	NO
1326	ENSG00000113575	PPP2CA	PCG	NO
1335	ENSG00000164985	PSIP1	PCG	NO
1327	ENSG00000111679	PTPN6	PCG	NO
1338	ENSG00000154133	ROBO4	PCG	NO
1324	ENSG00000188488	SERPINA5	PCG	NO
1340	ENSG00000185303	SFTPA2	PCG	NO
1339	ENSG00000135917	SLC19A3	PCG	NO
1336	ENSG00000143570	SLC39A1	PCG	NO
1328	ENSG00000139514	SLC7A1	PCG	NO
1329	ENSG00000120708	TGFBI	PCG	NO
1330	ENSG00000167900	TK1	PCG	NO
1341	ENSG00000122545	SEPT7	PCG	NO
1342	ENSG00000067225	PKM	TF	NO
1343	MIMAT0004694	hsa-miR-342-5p	miRNA	NO
1344	ENSG00000136689	IL1RN	PCG	NO
1345	ENSG00000075624	ACTB	PCG	NO
1346	ENSG00000100345	MYH9	PCG	NO
1347	ENSG00000116731	PRDM2	TF	NO
1348	ENSG00000128604	IRF5	TF	NO
1350	ENSG00000108688	CCL7	PCG	NO
1349	ENSG00000102034	ELF4	TF	NO
1351	ENSG00000120837	NFYB	TF	NO
1352	ENSG00000140538	NTRK3	PCG	NO
1353	ENSG00000239353	ENSG00000239353	LncRNA	NO
1354	ENSG00000134121	CHL1	PCG	NO
1355	ENSG00000105851	PIK3CG	PCG	NO
1356	ENSG00000100739	BDKRB1	PCG	NO
1357	ENSG00000143257	NR1I3	TF	NO
1358	ENSG00000112592	TBP	TF	NO
1359	ENSG00000166224	SGPL1	PCG	NO
1360	ENSG00000185630	PBX1	TF	NO
1365	ENSG00000164047	CAMP	TF	NO
1364	ENSG00000158517	NCF1	PCG	NO
1361	ENSG00000100365	NCF4	PCG	NO
1363	ENSG00000227345	PARG	PCG	NO
1362	ENSG00000163736	PPBP	PCG	NO
1366	ENSG00000141968	VAV1	TF	NO
1367	ENSG00000163848	ZNF148	TF	NO
1368	ENSG00000156234	CXCL13	PCG	NO
1369	ENSG00000102524	TNFSF13B	PCG	NO
1370	ENSG00000028137	TNFRSF1B	PCG	NO
1371	ENSG00000113742	CPEB4	PCG	NO
1372	ENSG00000172270	BSG	PCG	NO
1373	ENSG00000139219	COL2A1	PCG	NO
1374	ENSG00000077942	FBLN1	PCG	NO
1382	ENSG00000130513	GDF15	PCG	NO
1375	ENSG00000165474	GJB2	PCG	NO
1376	ENSG00000140287	HDC	PCG	NO
1377	ENSG00000139329	LUM	PCG	NO
1386	ENSG00000165553	NGB	PCG	NO
1378	ENSG00000124588	NQO2	PCG	NO
1383	ENSG00000162493	PDPN	PCG	NO
1379	ENSG00000079215	SLC1A3	PCG	NO
1384	ENSG00000197818	SLC9A8	PCG	NO
1385	ENSG00000103056	SMPD3	PCG	NO
1380	ENSG00000185339	TCN2	PCG	NO
1381	ENSG00000198431	TXNRD1	PCG	NO
1388	ENSG00000249502	AC006160.1	LncRNA	NO
1387	ENSG00000230424	EMC1-AS1	LncRNA	NO
1390	ENSG00000175215	CTDSP2	PCG	NO
1389	ENSG00000070614	NDST1	PCG	NO
1394	ENSG00000169877	AHSP	PCG	NO
1391	ENSG00000105205	CLC	PCG	NO
1393	ENSG00000242950	ERVW-1	PCG	NO
1392	ENSG00000143631	FLG	PCG	NO
1401	ENSG00000268093	AC022154.1	LncRNA	NO
1398	ENSG00000244184	AC091153.3	LncRNA	NO
1400	ENSG00000258922	AC106028.2	LncRNA	NO
1399	ENSG00000258458	AL160314.2	LncRNA	NO
1402	ENSG00000269038	AP001462.1	LncRNA	NO
1403	ENSG00000255135	AP002360.1	LncRNA	NO
1396	ENSG00000236088	COX10-AS1	LncRNA	NO
1404	ENSG00000171298	GAA	PCG	NO
1405	ENSG00000125965	GDF5	PCG	NO
1397	ENSG00000239523	MYLK-AS1	LncRNA	NO
1395	ENSG00000227598	Z94721.1	LncRNA	NO
1407	ENSG00000135423	GLS2	PCG	NO
1406	MIMAT0003389	hsa-miR-542-3p	miRNA	NO
1408	ENSG00000123992	DNPEP	PCG	NO
1409	ENSG00000081087	OSTM1	PCG	NO
1410	ENSG00000125520	SLC2A4RG	TF	NO
1411	ENSG00000186918	ZNF395	TF	NO
1412	ENSG00000007062	PROM1	PCG	NO
1413	ENSG00000197616	MYH6	PCG	NO
1414	ENSG00000090534	THPO	PCG	NO
1415	ENSG00000198805	PNP	PCG	NO
1416	ENSG00000163631	ALB	PCG	NO
1417	ENSG00000105698	USF2	TF	NO
1418	ENSG00000197921	HES5	TF	NO
1419	ENSG00000140403	DNAJA4	PCG	NO
1421	ENSG00000019991	HGF	PCG	NO
1420	ENSG00000165156	ZHX1	PCG	NO
1422	ENSG00000028277	POU2F2	TF	NO
1426	ENSG00000204929	AC007389.1	LncRNA	NO
1437	ENSG00000276407	AC024559.2	LncRNA	NO
1427	ENSG00000215068	AC025171.2	LncRNA	NO
1435	ENSG00000271646	AC099343.3	LncRNA	NO
1433	ENSG00000270640	AC104695.4	LncRNA	NO
1438	ENSG00000276744	AC105137.2	LncRNA	NO
1430	ENSG00000254991	AC124276.1	LncRNA	NO
1429	ENSG00000239774	AC125618.1	LncRNA	NO
1428	ENSG00000227388	AL133410.1	LncRNA	NO
1434	ENSG00000271398	AL353622.2	LncRNA	NO
1424	ENSG00000175773	AP002986.1	LncRNA	NO
1441	ENSG00000121022	COPS5	PCG	NO
1440	ENSG00000120694	HSPH1	PCG	NO
1436	ENSG00000225431	LINC01671	LncRNA	NO
1431	ENSG00000260868	LINC01960	LncRNA	NO
1425	ENSG00000196951	SCOC-AS1	LncRNA	NO
1439	ENSG00000198900	TOP1	PCG	NO
1423	ENSG00000170919	TPT1-AS1	LncRNA	NO
1432	ENSG00000264745	TTC39C-AS1	LncRNA	NO
1442	ENSG00000107796	ACTA2	PCG	NO
1443	ENSG00000092969	TGFB2	PCG	NO
1444	ENSG00000207696	MIR659	TF	NO
1445	ENSG00000099326	MZF1	TF	NO
1446	ENSG00000207721	MIR186	TF	NO
1447	ENSG00000123405	NFE2	TF	NO
1448	ENSG00000143921	ABCG8	PCG	NO
1449	ENSG00000185551	NR2F2	TF	NO
1450	ENSG00000206557	TRIM71	PCG	NO
1451	ENSG00000164749	HNF4G	TF	NO
1452	ENSG00000169896	ITGAM	PCG	NO
1453	ENSG00000136451	VEZF1	TF	NO
1454	ENSG00000095752	IL11	PCG	NO
1455	ENSG00000106927	AMBP	PCG	NO
1456	ENSG00000147862	NFIB	TF	NO
1457	ENSG00000095794	CREM	TF	NO
1458	ENSG00000207827	MIR30A	TF	NO
1459	ENSG00000207582	MIR30B	TF	NO
1460	ENSG00000255366	AC120036.4	LncRNA	NO
1461	ENSG00000135966	TGFBRAP1	PCG	NO
1462	ENSG00000169297	NR0B1	TF	NO
1463	ENSG00000170581	STAT2	TF	NO
1464	ENSG00000143819	EPHX1	PCG	NO
1465	ENSG00000127554	GFER	PCG	NO
1466	ENSG00000100652	SLC10A1	PCG	NO
1467	ENSG00000109193	SULT1E1	PCG	NO
1468	ENSG00000204941	PSG5	PCG	NO
1469	ENSG00000149269	PAK1	PCG	NO
1470	ENSG00000061938	TNK2	PCG	NO
1471	ENSG00000123358	NR4A1	TF	NO
1472	ENSG00000255794	RMST	LncRNA	NO
1473	ENSG00000164039	BDH2	PCG	NO
1474	ENSG00000075891	PAX2	TF	NO
1478	ENSG00000254254	AC012349.1	LncRNA	NO
1476	ENSG00000253535	AC120193.1	LncRNA	NO
1477	ENSG00000230970	HHATL-AS1	LncRNA	NO
1475	ENSG00000227356	LINC00866	LncRNA	NO
1479	ENSG00000077092	RARB	TF	NO
1480	ENSG00000124766	SOX4	TF	NO
1481	ENSG00000042832	TG	PCG	NO
1482	ENSG00000157765	SLC34A2	PCG	NO
1483	ENSG00000126709	IFI6	PCG	NO
1484	ENSG00000173801	JUP	TF	NO
1485	ENSG00000135100	HNF1A	TF	NO
1486	ENSG00000243364	EFNA4	PCG	NO
1487	ENSG00000099810	MTAP	PCG	NO
1488	ENSG00000115112	TFCP2L1	TF	NO
1489	ENSG00000124496	TRERF1	TF	NO
1490	ENSG00000108091	CCDC6	TF	NO
1491	MIMAT0004927	hsa-miR-708-3p	miRNA	NO
1492	ENSG00000207609	MIR491	TF	NO
1493	ENSG00000199150	MIRLET7G	TF	NO
1494	ENSG00000109132	PHOX2B	TF	NO
1496	ENSG00000248508	SRP14-AS1	LncRNA	NO
1495	ENSG00000228775	WEE2-AS1	LncRNA	NO
1497	ENSG00000107859	PITX3	TF	NO
1498	ENSG00000207962	MIR30C1	TF	NO
1502	ENSG00000272663	AC093635.1	LncRNA	NO
1501	ENSG00000219410	AC125494.1	LncRNA	NO
1503	ENSG00000147168	IL2RG	PCG	NO
1499	ENSG00000175611	LINC00476	LncRNA	NO
1505	ENSG00000143995	MEIS1	TF	NO
1504	ENSG00000163348	PYGO2	PCG	NO
1500	ENSG00000232104	RFX3-AS1	LncRNA	NO
1541	ENSG00000262251	ENSG00000262251	LncRNA	NO
1525	ENSG00000263280	AC003965.1	LncRNA	NO
1510	ENSG00000230408	AC007163.1	LncRNA	NO
1540	ENSG00000260101	AC008074.2	LncRNA	NO
1506	ENSG00000204758	AC008429.1	LncRNA	NO
1508	ENSG00000226853	AC010894.2	LncRNA	NO
1515	ENSG00000253704	AC023632.2	LncRNA	NO
1517	ENSG00000254485	AC026191.1	LncRNA	NO
1521	ENSG00000260625	AC026471.2	LncRNA	NO
1518	ENSG00000259426	AC027237.3	LncRNA	NO
1529	ENSG00000272368	AC074032.1	LncRNA	NO
1535	ENSG00000227210	AC079145.1	LncRNA	NO
1539	ENSG00000246250	AC087521.2	LncRNA	NO
1516	ENSG00000253948	AC104986.2	LncRNA	NO
1520	ENSG00000260219	AC106782.2	LncRNA	NO
1523	ENSG00000263011	AC108134.4	LncRNA	NO
1531	ENSG00000272795	AC126283.1	LncRNA	NO
1528	ENSG00000272172	AC138696.2	LncRNA	NO
1533	ENSG00000273253	AL022328.4	LncRNA	NO
1509	ENSG00000228293	AL049712.1	LncRNA	NO
1519	ENSG00000259943	AL050341.2	LncRNA	NO
1527	ENSG00000272009	AL121944.1	LncRNA	NO
1536	ENSG00000227492	AL138921.1	LncRNA	NO
1537	ENSG00000233461	AL445524.1	LncRNA	NO
1511	ENSG00000238260	AL513320.1	LncRNA	NO
1530	ENSG00000272688	AP005329.3	LncRNA	NO
1532	ENSG00000273061	CDC37L1-DT	LncRNA	NO
1513	ENSG00000247572	CKMT2-AS1	LncRNA	NO
1543	ENSG00000242372	EIF6	PCG	NO
1542	ENSG00000115159	GPD2	PCG	NO
1534	ENSG00000179935	LINC00652	LncRNA	NO
1538	ENSG00000244625	MIATNB	LncRNA	NO
1514	ENSG00000249673	NOP14-AS1	LncRNA	NO
1544	ENSG00000073578	SDHA	PCG	NO
1512	ENSG00000245910	SNHG6	LncRNA	NO
1507	ENSG00000225265	TAF1A-AS1	LncRNA	NO
1522	ENSG00000261188	Z95115.1	LncRNA	NO
1524	ENSG00000263072	ZNF213-AS1	LncRNA	NO
1526	ENSG00000269293	ZSCAN16-AS1	LncRNA	NO
1545	ENSG00000151623	NR3C2	TF	NO
1547	ENSG00000137343	ATAT1	PCG	NO
1546	ENSG00000117322	CR2	PCG	NO
1548	ENSG00000162676	GFI1	TF	NO
1549	ENSG00000103546	SLC6A2	PCG	NO
1550	ENSG00000074800	ENO1	TF	NO
1552	ENSG00000259793	AC013726.1	LncRNA	NO
1554	ENSG00000165841	CYP2C19	PCG	NO
1553	ENSG00000262001	DLGAP1-AS2	LncRNA	NO
1551	ENSG00000229056	HECW2-AS1	LncRNA	NO
1555	ENSG00000170608	FOXA3	TF	NO
1556	ENSG00000090447	TFAP4	TF	NO
1557	ENSG00000196415	PRTN3	PCG	NO
1558	ENSG00000235910	APOA1-AS	LncRNA	NO
1559	ENSG00000162702	ZNF281	TF	NO
1561	ENSG00000265531	FCGR1CP	PCG	NO
1560	ENSG00000196154	S100A4	PCG	NO
1562	ENSG00000108924	HLF	TF	NO
1563	ENSG00000186468	RPS23	PCG	NO
1564	ENSG00000169252	ADRB2	PCG	NO
1565	ENSG00000030110	BAK1	PCG	NO
1566	ENSG00000176697	BDNF	PCG	NO
1567	ENSG00000100604	CHGA	PCG	NO
1571	ENSG00000119326	CTNNAL1	PCG	NO
1573	ENSG00000160888	IER2	PCG	NO
1568	ENSG00000166796	LDHC	PCG	NO
1572	ENSG00000166197	NOLC1	PCG	NO
1569	ENSG00000152266	PTH	PCG	NO
1574	ENSG00000132698	RAB25	PCG	NO
1570	ENSG00000126756	UXT	PCG	NO
1575	ENSG00000075239	ACAT1	PCG	NO
1576	ENSG00000162706	CADM3	PCG	NO
1578	ENSG00000107223	EDF1	PCG	NO
1577	ENSG00000147257	GPC3	PCG	NO
1579	ENSG00000172156	CCL11	PCG	NO
1580	ENSG00000102970	CCL17	PCG	NO
1581	ENSG00000006606	CCL26	PCG	NO
1582	ENSG00000059377	TBXAS1	PCG	NO
1583	ENSG00000138684	IL21	PCG	NO
1584	ENSG00000254087	LYN	PCG	NO
1585	ENSG00000006638	TBXA2R	PCG	NO
1586	ENSG00000261040	WFDC21P	LncRNA	NO
1587	ENSG00000109107	ALDOC	PCG	NO
1588	ENSG00000008282	SYPL1	PCG	NO
1589	ENSG00000143365	RORC	PCG	NO
1590	ENSG00000120800	UTP20	PCG	NO
1592	ENSG00000086232	EIF2AK1	PCG	NO
1591	ENSG00000089250	NOS1	PCG	NO
1593	ENSG00000106004	HOXA5	TF	NO
1594	ENSG00000248144	ADH1C	PCG	NO
1596	ENSG00000272168	CASC15	LncRNA	NO
1595	ENSG00000199043	MIR335	TF	NO
1597	ENSG00000184502	GAST	PCG	NO
1598	ENSG00000090402	SI	PCG	NO
1599	ENSG00000122859	NEUROG3	PCG	NO
1600	ENSG00000184999	SLC22A10	PCG	NO
1643	ENSG00000228616	ENSG00000228616	LncRNA	NO
1721	ENSG00000272053	ENSG00000272053	LncRNA	NO
1620	ENSG00000266389	AC002091.2	LncRNA	NO
1669	ENSG00000237640	AC004522.2	LncRNA	NO
1717	ENSG00000268673	AC004597.1	LncRNA	NO
1714	ENSG00000267304	AC004637.1	LncRNA	NO
1605	ENSG00000232756	AC004990.1	LncRNA	NO
1739	ENSG00000274712	AC005332.4	LncRNA	NO
1718	ENSG00000269191	AC005387.2	LncRNA	NO
1746	ENSG00000278915	AC005609.3	LncRNA	NO
1621	ENSG00000267429	AC006116.6	LncRNA	NO
1740	ENSG00000274758	AC006435.3	LncRNA	NO
1661	ENSG00000234718	AC007161.1	LncRNA	NO
1619	ENSG00000261293	AC007601.2	LncRNA	NO
1704	ENSG00000260249	AC007608.3	LncRNA	NO
1613	ENSG00000246422	AC008781.2	LncRNA	NO
1732	ENSG00000273189	AC010619.2	LncRNA	NO
1618	ENSG00000260739	AC010760.1	LncRNA	NO
1710	ENSG00000265840	AC010761.6	LncRNA	NO
1677	ENSG00000244151	AC010973.2	LncRNA	NO
1629	ENSG00000223634	AC012506.2	LncRNA	NO
1640	ENSG00000227908	AC016596.1	LncRNA	NO
1709	ENSG00000264019	AC018521.2	LncRNA	NO
1693	ENSG00000255267	AC018716.2	LncRNA	NO
1713	ENSG00000267169	AC022098.1	LncRNA	NO
1708	ENSG00000261916	AC027796.1	LncRNA	NO
1630	ENSG00000223727	AC034195.1	LncRNA	NO
1699	ENSG00000257700	AC055716.3	LncRNA	NO
1658	ENSG00000233665	AC060234.2	LncRNA	NO
1624	ENSG00000145063	AC062028.1	LncRNA	NO
1711	ENSG00000265980	AC074237.1	LncRNA	NO
1700	ENSG00000258253	AC078865.1	LncRNA	NO
1742	ENSG00000276007	AC079414.3	LncRNA	NO
1623	ENSG00000272849	AC084018.1	LncRNA	NO
1737	ENSG00000274139	AC090164.2	LncRNA	NO
1638	ENSG00000227386	AC091705.1	LncRNA	NO
1614	ENSG00000251367	AC091917.3	LncRNA	NO
1706	ENSG00000261602	AC092115.2	LncRNA	NO
1729	ENSG00000272953	AC092171.4	LncRNA	NO
1731	ENSG00000273179	AC092535.4	LncRNA	NO
1636	ENSG00000226026	AC092802.1	LncRNA	NO
1674	ENSG00000241269	AC093620.1	LncRNA	NO
1672	ENSG00000240980	AC093904.1	LncRNA	NO
1666	ENSG00000237453	AC096536.1	LncRNA	NO
1733	ENSG00000273267	AC097381.3	LncRNA	NO
1684	ENSG00000250538	AC104407.1	LncRNA	NO
1675	ENSG00000241770	AC104411.1	LncRNA	NO
1686	ENSG00000253641	AC104964.1	LncRNA	NO
1622	ENSG00000271065	AC107031.1	LncRNA	NO
1607	ENSG00000233860	AC107072.2	LncRNA	NO
1727	ENSG00000272922	AC107294.1	LncRNA	NO
1646	ENSG00000230432	AC114803.1	LncRNA	NO
1688	ENSG00000254639	AC116021.1	LncRNA	NO
1750	ENSG00000280022	AC126544.1	LncRNA	NO
1715	ENSG00000267986	AC130469.1	LncRNA	NO
1725	ENSG00000272710	AC133041.1	LncRNA	NO
1692	ENSG00000255165	AC134775.1	LncRNA	NO
1716	ENSG00000268078	AC135012.2	LncRNA	NO
1690	ENSG00000254872	AC139749.1	LncRNA	NO
1730	ENSG00000273069	AC211433.2	LncRNA	NO
1665	ENSG00000237188	AC242426.2	LncRNA	NO
1751	ENSG00000280195	AC245140.2	LncRNA	NO
1632	ENSG00000224086	AC245452.1	LncRNA	NO
1726	ENSG00000272836	AL022328.1	LncRNA	NO
1722	ENSG00000272189	AL024508.2	LncRNA	NO
1667	ENSG00000237464	AL031663.2	LncRNA	NO
1738	ENSG00000274269	AL031665.1	LncRNA	NO
1650	ENSG00000231868	AL031848.1	LncRNA	NO
1748	ENSG00000279164	AL118508.2	LncRNA	NO
1745	ENSG00000278445	AL137246.2	LncRNA	NO
1668	ENSG00000237596	AL138828.1	LncRNA	NO
1654	ENSG00000232298	AL138902.1	LncRNA	NO
1660	ENSG00000234694	AL139289.2	LncRNA	NO
1604	ENSG00000231863	AL139393.1	LncRNA	NO
1720	ENSG00000271989	AL139424.1	LncRNA	NO
1655	ENSG00000232909	AL157823.2	LncRNA	NO
1608	ENSG00000234055	AL158151.2	LncRNA	NO
1644	ENSG00000229539	AL353194.1	LncRNA	NO
1687	ENSG00000254545	AL354919.2	LncRNA	NO
1656	ENSG00000233256	AL355870.1	LncRNA	NO
1617	ENSG00000258520	AL359317.1	LncRNA	NO
1728	ENSG00000272933	AL391121.1	LncRNA	NO
1705	ENSG00000261071	AL441883.1	LncRNA	NO
1743	ENSG00000277767	AL442128.2	LncRNA	NO
1606	ENSG00000233656	AL445430.1	LncRNA	NO
1701	ENSG00000258885	AL450267.1	LncRNA	NO
1641	ENSG00000227959	AL451042.2	LncRNA	NO
1659	ENSG00000234160	AL513165.1	LncRNA	NO
1637	ENSG00000226643	AL513314.1	LncRNA	NO
1635	ENSG00000225177	AL590617.2	LncRNA	NO
1609	ENSG00000234396	AL590822.1	LncRNA	NO
1663	ENSG00000235021	AL591848.2	LncRNA	NO
1671	ENSG00000239945	AL627309.3	LncRNA	NO
1676	ENSG00000242590	AL645608.5	LncRNA	NO
1734	ENSG00000273443	AL645608.8	LncRNA	NO
1611	ENSG00000237491	AL669831.5	LncRNA	NO
1633	ENSG00000224267	AL772155.1	LncRNA	NO
1616	ENSG00000257270	AL928654.2	LncRNA	NO
1648	ENSG00000230955	AL929472.2	LncRNA	NO
1678	ENSG00000245552	AP000787.1	LncRNA	NO
1703	ENSG00000260209	AP000842.3	LncRNA	NO
1749	ENSG00000279742	AP000974.1	LncRNA	NO
1698	ENSG00000257058	AP001363.2	LncRNA	NO
1719	ENSG00000270116	AP001429.1	LncRNA	NO
1615	ENSG00000255136	AP001972.3	LncRNA	NO
1747	ENSG00000278952	AP003068.4	LncRNA	NO
1689	ENSG00000254699	AP003097.2	LncRNA	NO
1744	ENSG00000278376	AP004609.3	LncRNA	NO
1696	ENSG00000255512	AP005135.1	LncRNA	NO
1694	ENSG00000255284	AP006621.3	LncRNA	NO
1673	ENSG00000241155	ARHGAP31-AS1	LncRNA	NO
1735	ENSG00000273796	BX322562.1	LncRNA	NO
1626	ENSG00000186825	C2orf27B	LncRNA	NO
1683	ENSG00000249375	CASC11	LncRNA	NO
1602	ENSG00000226312	CFLAR-AS1	LncRNA	NO
1752	ENSG00000280303	ERICD	LncRNA	NO
1639	ENSG00000227888	FAM66A	LncRNA	NO
1628	ENSG00000215374	FAM66B	LncRNA	NO
1712	ENSG00000266975	FARSA-AS1	LncRNA	NO
1649	ENSG00000231383	FGF12-AS1	LncRNA	NO
1645	ENSG00000230126	FGF12-AS2	LncRNA	NO
1736	ENSG00000273888	FRMD6-AS1	LncRNA	NO
1724	ENSG00000272695	GAS6-DT	LncRNA	NO
1612	ENSG00000238020	HTR3E-AS1	LncRNA	NO
1652	ENSG00000231908	IDH1-AS1	LncRNA	NO
1631	ENSG00000223768	LINC00205	LncRNA	NO
1670	ENSG00000237879	LINC00398	LncRNA	NO
1625	ENSG00000183674	LINC00518	LncRNA	NO
1685	ENSG00000251533	LINC00605	LncRNA	NO
1601	ENSG00000224559	LINC01087	LncRNA	NO
1634	ENSG00000224957	LINC01266	LncRNA	NO
1627	ENSG00000203650	LINC01285	LncRNA	NO
1657	ENSG00000233515	LINC01518	LncRNA	NO
1741	ENSG00000275852	LINC01742	LncRNA	NO
1610	ENSG00000237166	LINC01792	LncRNA	NO
1664	ENSG00000236914	LINC01852	LncRNA	NO
1642	ENSG00000228329	LINC01890	LncRNA	NO
1723	ENSG00000272282	LINC02084	LncRNA	NO
1707	ENSG00000261703	LINC02168	LncRNA	NO
1681	ENSG00000246363	LINC02458	LncRNA	NO
1691	ENSG00000255039	LINC02553	LncRNA	NO
1679	ENSG00000245832	MIR4300HG	LncRNA	NO
1651	ENSG00000231898	MYO3B-AS1	LncRNA	NO
1697	ENSG00000255857	PXN-AS1	LncRNA	NO
1680	ENSG00000246273	SBF2-AS1	LncRNA	NO
1603	ENSG00000231134	TCF7L1-IT1	LncRNA	NO
1753	ENSG00000160181	TFF2	PCG	NO
1682	ENSG00000248049	UBA6-AS1	LncRNA	NO
1647	ENSG00000230641	USP12-AS2	LncRNA	NO
1695	ENSG00000255507	UVRAG-DT	LncRNA	NO
1662	ENSG00000234892	Z82214.1	LncRNA	NO
1702	ENSG00000259840	Z97653.1	LncRNA	NO
1653	ENSG00000231933	Z98949.1	LncRNA	NO
1756	ENSG00000102962	CCL22	PCG	NO
1754	ENSG00000121594	CD80	PCG	NO
1755	ENSG00000260314	MRC1	PCG	NO
1757	ENSG00000165030	NFIL3	TF	NO
1942	ENSG00000233864	ENSG00000233864	LncRNA	NO
1863	ENSG00000267429	AC006116.6	LncRNA	NO
1856	ENSG00000249502	AC006160.1	LncRNA	NO
1861	ENSG00000261293	AC007601.2	LncRNA	NO
1949	ENSG00000262202	AC007952.4	LncRNA	NO
1829	ENSG00000233397	AC008063.2	LncRNA	NO
1854	ENSG00000246422	AC008781.2	LncRNA	NO
1859	ENSG00000259793	AC013726.1	LncRNA	NO
1824	ENSG00000227033	AC019130.1	LncRNA	NO
1935	ENSG00000186019	AC021092.1	LncRNA	NO
1864	ENSG00000268093	AC022154.1	LncRNA	NO
1858	ENSG00000259354	AC025580.2	LncRNA	NO
1857	ENSG00000257634	AC079310.1	LncRNA	NO
1865	ENSG00000270640	AC104695.4	LncRNA	NO
1947	ENSG00000260918	AC107398.3	LncRNA	NO
1844	ENSG00000227733	AC239809.3	LncRNA	NO
1868	ENSG00000081051	AFP	PCG	NO
1912	ENSG00000156709	AIFM1	PCG	NO
1950	ENSG00000272316	AL021368.2	LncRNA	NO
1867	ENSG00000273137	AL022328.2	LncRNA	NO
1845	ENSG00000228293	AL049712.1	LncRNA	NO
1860	ENSG00000259943	AL050341.2	LncRNA	NO
1823	ENSG00000225938	AL109741.1	LncRNA	NO
1943	ENSG00000240996	AL157400.4	LncRNA	NO
1946	ENSG00000260912	AL158206.1	LncRNA	NO
1851	ENSG00000234396	AL590822.1	LncRNA	NO
1869	ENSG00000154188	ANGPT1	PCG	NO
1866	ENSG00000272688	AP005329.3	LncRNA	NO
1956	ENSG00000172379	ARNT2	PCG	NO
1758	ENSG00000116539	ASH1L	TF	NO
1914	ENSG00000183778	B3GALT5	PCG	NO
1917	ENSG00000186318	BACE1	PCG	NO
1925	ENSG00000141376	BCAS3	PCG	NO
1798	ENSG00000134107	BHLHE40	TF	NO
1799	ENSG00000176171	BNIP3	TF	NO
1966	ENSG00000108561	C1QBP	PCG	NO
1870	ENSG00000133742	CA1	PCG	NO
1827	ENSG00000229140	CCDC26	LncRNA	NO
1872	ENSG00000160791	CCR5	PCG	NO
1871	ENSG00000010610	CD4	PCG	NO
1791	ENSG00000113722	CDX1	TF	NO
1762	ENSG00000165556	CDX2	TF	NO
1843	ENSG00000226312	CFLAR-AS1	LncRNA	NO
1930	ENSG00000179583	CIITA	TF	NO
1874	ENSG00000184371	CSF1	PCG	NO
1884	ENSG00000163739	CXCL1	PCG	NO
1875	ENSG00000130649	CYP2E1	PCG	NO
1876	ENSG00000211452	DIO1	PCG	NO
1958	ENSG00000144535	DIS3L2	PCG	NO
1963	ENSG00000197635	DPP4	PCG	NO
1877	ENSG00000134755	DSC2	PCG	NO
1878	ENSG00000157540	DYRK1A	PCG	NO
1879	ENSG00000136160	EDNRB	PCG	NO
1918	ENSG00000255302	EID1	PCG	NO
1880	ENSG00000134001	EIF2S1	PCG	NO
1761	ENSG00000163435	ELF3	TF	NO
1806	ENSG00000130165	ELOF1	TF	NO
1848	ENSG00000230424	EMC1-AS1	LncRNA	NO
1970	ENSG00000116016	EPAS1	TF	NO
1934	ENSG00000142396	ERVK3-1	LncRNA	NO
1920	ENSG00000078579	FGF20	PCG	NO
1881	ENSG00000068078	FGFR3	PCG	NO
1834	ENSG00000260944	FOXC2-AS1	LncRNA	NO
1960	ENSG00000137166	FOXP4	PCG	NO
1903	ENSG00000075618	FSCN1	PCG	NO
1778	ENSG00000104064	GABPB1	TF	NO
1832	ENSG00000236289	GACAT3	LncRNA	NO
1852	ENSG00000234741	GAS5	LncRNA	NO
1882	ENSG00000259384	GH1	PCG	NO
1883	ENSG00000169562	GJB1	PCG	NO
1795	ENSG00000006704	GTF2IRD1	TF	NO
1885	ENSG00000070019	GUCY2C	PCG	NO
1933	ENSG00000130600	H19	LncRNA	NO
1886	ENSG00000213934	HBG1	PCG	NO
1940	ENSG00000231074	HCG18	LncRNA	NO
1847	ENSG00000229056	HECW2-AS1	LncRNA	NO
1775	ENSG00000101076	HNF4A	TF	NO
1830	ENSG00000233429	HOTAIRM1	LncRNA	NO
1810	ENSG00000106031	HOXA13	TF	NO
1887	ENSG00000120068	HOXB8	PCG	NO
1781	ENSG00000123364	HOXC13	TF	NO
1811	ENSG00000128709	HOXD9	TF	NO
1839	MIMAT0000728	hsa-miR-375-3p	miRNA	NO
1840	MIMAT0003888	hsa-miR-766-3p	miRNA	NO
1820	MIMAT0003218	hsa-miR-92b-3p	miRNA	NO
1819	MIMAT0000689	hsa-miR-99b-5p	miRNA	NO
1796	ENSG00000025156	HSF2	TF	NO
1915	ENSG00000142089	IFITM3	PCG	NO
1888	ENSG00000100385	IL2RB	PCG	NO
1812	ENSG00000173404	INSM1	TF	NO
1910	ENSG00000140575	IQGAP1	PCG	NO
1889	ENSG00000139626	ITGB7	PCG	NO
1927	ENSG00000179914	ITLN1	PCG	NO
1776	ENSG00000105610	KLF1	TF	NO
1789	ENSG00000163884	KLF15	TF	NO
1897	ENSG00000129451	KLK10	PCG	NO
1890	ENSG00000108759	KRT32	PCG	NO
1815	ENSG00000121454	LHX4	TF	NO
1841	ENSG00000188185	LINC00265	LncRNA	NO
1831	ENSG00000233532	LINC00460	LncRNA	NO
1948	ENSG00000261824	LINC00662	LncRNA	NO
1838	ENSG00000224259	LINC01133	LncRNA	NO
1937	ENSG00000225331	LINC01678	LncRNA	NO
1951	ENSG00000273033	LINC02035	LncRNA	NO
1928	ENSG00000176619	LMNB2	PCG	NO
1780	ENSG00000178573	MAF	TF	NO
1873	ENSG00000107968	MAP3K8	PCG	NO
1813	ENSG00000103495	MAZ	TF	NO
1891	ENSG00000185231	MC2R	PCG	NO
1837	ENSG00000215424	MCM3AP-AS1	LncRNA	NO
1826	ENSG00000228109	MELTF-AS1	LncRNA	NO
1892	ENSG00000105976	MET	PCG	NO
1828	ENSG00000232442	MHENCR	LncRNA	NO
1926	ENSG00000100253	MIOX	PCG	NO
1797	ENSG00000207598	MIR124-3	TF	NO
1964	ENSG00000207971	MIR125B1	PCG	NO
1763	ENSG00000199080	MIR133B	TF	NO
1802	ENSG00000207649	MIR138-2	TF	NO
1965	ENSG00000207611	MIR149	PCG	NO
1803	ENSG00000207779	MIR15B	TF	NO
1777	ENSG00000207924	MIR196A2	TF	NO
1769	ENSG00000207581	MIR199B	TF	NO
1971	ENSG00000207702	MIR211	TF	NO
1766	ENSG00000207808	MIR27A	TF	NO
1936	ENSG00000203709	MIR29B2CHG	LncRNA	NO
1967	ENSG00000263785	MIR3182	PCG	NO
1954	ENSG00000207698	MIR32	PCG	NO
1783	ENSG00000207811	MIR34B	TF	NO
1784	ENSG00000207562	MIR34C	TF	NO
1765	ENSG00000199005	MIR370	TF	NO
1972	ENSG00000199156	MIR422A	TF	NO
1962	ENSG00000199032	MIR425	PCG	NO
1804	ENSG00000207569	MIR433	TF	NO
1801	ENSG00000208027	MIR485	TF	NO
1973	ENSG00000207656	MIR489	TF	NO
1788	ENSG00000207767	MIR516A1	TF	NO
1809	ENSG00000207714	MIR584	TF	NO
1969	ENSG00000207757	MIR93	TF	NO
1772	ENSG00000207638	MIR99A	TF	NO
1808	ENSG00000009950	MLXIPL	TF	NO
1893	ENSG00000137673	MMP7	PCG	NO
1913	ENSG00000102854	MSLN	PCG	NO
1807	ENSG00000182979	MTA1	TF	NO
1853	ENSG00000239523	MYLK-AS1	LncRNA	NO
1805	ENSG00000129152	MYOD1	TF	NO
1894	ENSG00000249437	NAIP	PCG	NO
1767	ENSG00000102908	NFAT5	TF	NO
1787	ENSG00000183072	NKX2-5	TF	NO
1760	ENSG00000136327	NKX2-8	TF	NO
1953	ENSG00000087095	NLK	PCG	NO
1945	ENSG00000260032	NORAD	LncRNA	NO
1895	ENSG00000134250	NOTCH2	PCG	NO
1896	ENSG00000175206	NPPA	PCG	NO
1782	ENSG00000136931	NR5A1	TF	NO
1794	ENSG00000148200	NR6A1	TF	NO
1771	ENSG00000106459	NRF1	TF	NO
1944	ENSG00000247556	OIP5-AS1	LncRNA	NO
1790	ENSG00000125618	PAX8	TF	NO
1961	ENSG00000132646	PCNA	PCG	NO
1911	ENSG00000132326	PER2	PCG	NO
1916	ENSG00000182621	PLCB1	PCG	NO
1773	ENSG00000064835	POU1F1	TF	NO
1786	ENSG00000184486	POU3F2	TF	NO
1814	ENSG00000152192	POU4F1	TF	NO
1921	ENSG00000103490	PYCARD	PCG	NO
1932	ENSG00000162437	RAVER2	PCG	NO
1959	ENSG00000162775	RBM15	PCG	NO
1825	ENSG00000227963	RBM15-AS1	LncRNA	NO
1850	ENSG00000232912	RERE-AS1	LncRNA	NO
1818	ENSG00000079313	REXO1	TF	NO
1898	ENSG00000163914	RHO	PCG	NO
1957	ENSG00000170989	S1PR1	PCG	NO
1833	ENSG00000240405	SAMMSON	LncRNA	NO
1899	ENSG00000119335	SET	PCG	NO
1759	ENSG00000077463	SIRT6	TF	NO
1901	ENSG00000125255	SLC10A2	PCG	NO
1952	ENSG00000088386	SLC15A1	PCG	NO
1900	ENSG00000105641	SLC5A5	PCG	NO
1908	ENSG00000153147	SMARCA5	PCG	NO
1902	ENSG00000066117	SMARCD1	PCG	NO
1849	ENSG00000232860	SMG7-AS1	LncRNA	NO
1821	ENSG00000203875	SNHG5	LncRNA	NO
1922	ENSG00000167941	SOST	PCG	NO
1770	ENSG00000100146	SOX10	TF	NO
1785	ENSG00000203883	SOX18	TF	NO
1817	ENSG00000110693	SOX6	TF	NO
1855	ENSG00000248508	SRP14-AS1	LncRNA	NO
1816	ENSG00000184895	SRY	TF	NO
1941	ENSG00000232504	ST3GAL5-AS1	LncRNA	NO
1842	ENSG00000225265	TAF1A-AS1	LncRNA	NO
1905	ENSG00000241186	TDGF1	PCG	NO
1836	ENSG00000204091	TDRG1	LncRNA	NO
1800	ENSG00000187079	TEAD1	TF	NO
1774	ENSG00000116819	TFAP2E	TF	NO
1923	ENSG00000239732	TLR9	PCG	NO
1919	ENSG00000198792	TMEM184B	PCG	NO
1909	ENSG00000120659	TNFSF11	PCG	NO
1906	ENSG00000159173	TNNI1	PCG	NO
1939	ENSG00000229980	TOB1-AS1	LncRNA	NO
1764	ENSG00000074966	TXK	TF	NO
1822	ENSG00000214049	UCA1	LncRNA	NO
1924	ENSG00000242366	UGT1A8	PCG	NO
1904	ENSG00000124333	VAMP7	PCG	NO
1907	ENSG00000163032	VSNL1	PCG	NO
1846	ENSG00000228775	WEE2-AS1	LncRNA	NO
1955	ENSG00000114251	WNT5A	PCG	NO
1968	ENSG00000186153	WWOX	PCG	NO
1835	ENSG00000260969	WWOX-AS1	LncRNA	NO
1938	ENSG00000229807	XIST	LncRNA	NO
1768	ENSG00000196419	XRCC6	TF	NO
1931	ENSG00000179059	ZFP42	TF	NO
1929	ENSG00000103994	ZNF106	PCG	NO
1792	ENSG00000166478	ZNF143	TF	NO
1862	ENSG00000263072	ZNF213-AS1	LncRNA	NO
1779	ENSG00000145908	ZNF300	TF	NO
1793	ENSG00000065029	ZNF76	TF	NO
