# Supplementary material for: Context-Specific Coordinately Regulatory Network Prioritize Breast Cancer Genetic Risk Factors
Source: Front Genet. 2020 Mar 26;11:255. doi: 10.3389/fgene.2020.00255 (PMC7113376; doi:10.3389/fgene.2020.00255)
Supplement: TABLE S5 — The top 100 ranked candidate BC-associated factors validated by recently published articles. [file Table_5.xlsx]

## Sheet: Sheet1
Supplementary Table S5: the top 100 ranked candidate BC-associated factors validated by recently published articles.
Rank	ID	Name	Class	Reference Pubmed ID
17	ENSG00000136997	MYC	TF	28696357//29180466
37	ENSG00000185591	SP1	TF	26828265//29614984
123	ENSG00000142396	ERVK3-1	LncRNA
181	ENSG00000112715	VEGFA	PCG	27362808//27449609//28744693
182	ENSG00000120738	EGR1	TF	29228577//27377973
183	ENSG00000109320	NFKB1	TF	30467308
184	ENSG00000279978	ENSG00000279978	LncRNA
185	ENSG00000153094	BCL2L11	PCG	28902352
186	ENSG00000168283	BMI1	TF	28418883//29208462//28260023
187	ENSG00000158715	SLC45A3	PCG
188	ENSG00000262202	AC007952.4	LncRNA
189	ENSG00000224597	SVIL-AS1	LncRNA
190	ENSG00000113070	HBEGF	PCG	24013225//30285805
191	ENSG00000172845	SP3	TF	30386180
192	ENSG00000106366	SERPINE1	PCG	29123322//30170623//29802992
193	ENSG00000055917	PUM2	PCG	30909144
194	ENSG00000137203	TFAP2A	TF	26832794
195	ENSG00000253293	HOXA10	TF	28748001//22439757
196	ENSG00000125347	IRF1	TF	27308537
197	ENSG00000119401	TRIM32	TF	29721043
198	ENSG00000179388	EGR3	TF	17639044//15171706
199	ENSG00000175592	FOSL1	TF	29384218//30816904
200	ENSG00000020633	RUNX3	TF	30133331//29864933//29581836
201	ENSG00000123908	AGO2	TF	29017520
202	ENSG00000125952	MAX	TF
203	ENSG00000116044	NFE2L2	TF	27770790
204	ENSG00000004487	KDM1A	TF	29137219
205	ENSG00000207752	MIR199A1	PCG
206	ENSG00000261824	LINC00662	LncRNA
207	ENSG00000131914	LIN28A	TF	26149387//26944953
208	ENSG00000170365	SMAD1	TF	30674353
209	ENSG00000132906	CASP9	PCG	27951722
210	ENSG00000162595	DIRAS3	PCG	25193278
211	ENSG00000073282	TP63	TF	29484502
212	ENSG00000247556	OIP5-AS1	LncRNA	30443959//29617668
213	ENSG00000134954	ETS1	TF	30467308//28302581
214	ENSG00000207590	MIR215	TF
215	ENSG00000134909	ARHGAP32	PCG
216	ENSG00000171914	TLN2	PCG
217	ENSG00000105810	CDK6	PCG	30577708//27939057
218	ENSG00000231074	HCG18	LncRNA
219	ENSG00000074266	EED	TF	23251464
220	ENSG00000169194	IL13	PCG	27073433
221	ENSG00000199085	MIR148A	TF	24866395
222	ENSG00000175305	CCNE2	PCG	26265440
223	ENSG00000124813	RUNX2	TF	28268169//28345763//28981843
224	ENSG00000120889	TNFRSF10B	PCG	30132536
225	ENSG00000128567	PODXL	PCG	24970760
226	ENSG00000081913	PHLPP1	PCG	27248326
227	ENSG00000136826	KLF4	TF	28988130//28068319//27300169
228	ENSG00000187098	MITF	TF	28977883
229	ENSG00000172216	CEBPB	TF	30808546
230	ENSG00000126767	ELK1	TF	29892795
231	ENSG00000245848	CEBPA	TF	29980791
232	ENSG00000259758	ENSG00000259758	LncRNA
233	ENSG00000169047	IRS1	PCG	29162879//27133044//29029116
234	ENSG00000232504	ST3GAL5-AS1	LncRNA
235	ENSG00000026508	CD44	PCG	25683728 //28523716
236	ENSG00000106070	GRB10	PCG
237	ENSG00000125398	SOX9	TF	28507152
238	ENSG00000102145	GATA1	TF	25726523
239	ENSG00000168615	ADAM9	PCG	29163713//29163713//26507842
240	ENSG00000185129	PURA	TF
241	ENSG00000229980	TOB1-AS1	LncRNA
242	ENSG00000258964	AL137129.1	LncRNA
243	ENSG00000101665	SMAD7	PCG	26531758
244	ENSG00000112242	E2F3	TF	26512919
245	ENSG00000261553	AL137782.1	LncRNA
246	ENSG00000137309	HMGA1	TF	29316384//28924209
247	ENSG00000250961	AC025470.2	LncRNA
248	ENSG00000137745	MMP13	PCG	30816475//29996935
249	ENSG00000012223	LTF	TF
250	ENSG00000164938	TP53INP1	PCG	29655255//29329575
251	ENSG00000172465	TCEAL1	PCG
252	ENSG00000161638	ITGA5	PCG	30352320
253	ENSG00000169016	E2F6	TF	30352320
254	ENSG00000112062	MAPK14	TF
255	ENSG00000159216	RUNX1	TF	28455962//26916619
256	ENSG00000166068	SPRED1	PCG	29685157
257	ENSG00000248323	LUCAT1	LncRNA
258	ENSG00000026025	VIM	PCG	30829272
259	ENSG00000198911	SREBF2	TF	30442980
260	ENSG00000153707	PTPRD	PCG	29228728
261	ENSG00000137693	YAP1	TF	29228705
262	ENSG00000026103	FAS	PCG	30446971
263	ENSG00000160182	TFF1	PCG	28687783
264	ENSG00000186951	PPARA	TF	23076161
265	ENSG00000124762	CDKN1A	TF	25663530//26823785
266	MIMAT0000710	hsa-miR-365	miRNA	27906431//25998153
267	ENSG00000085563	ABCB1	PCG	28670140
268	MIMAT0000693	hsa-miR-30e-3p	miRNA
269	ENSG00000187772	LIN28B	TF	28102845//24885919
270	ENSG00000180530	NRIP1	PCG	28102845//24885920
271	ENSG00000100811	YY1	TF	28102845//24885921
272	ENSG00000083307	GRHL2	TF	28102845//24885922
273	ENSG00000145335	SNCA	PCG
274	ENSG00000162367	TAL1	TF
275	ENSG00000071575	TRIB2	PCG
276	ENSG00000174282	ZBTB4	PCG	21765466
277	ENSG00000092067	CEBPE	TF
