# Supplementary material for: Context-Specific Coordinately Regulatory Network Prioritize Breast Cancer Genetic Risk Factors
Source: Front Genet. 2020 Mar 26;11:255. doi: 10.3389/fgene.2020.00255 (PMC7113376; doi:10.3389/fgene.2020.00255)
Supplement: TABLE S6 — The list of significantly DE TFs, PCGs, miRNAs and lncRNAs in BC (adjusted P-value < 0.05 and | log2FC| > 1). [file Table_6.xlsx]

## Sheet: DE genes
Supplementary Table S6: the significantly DE genes (adjusted P-value<0.05 and |log2FC|>1).
Gene ID	Gene Name	logFC	logCPM	PValue	FDR	Direction	known BC associated	Top 100 Ranked TF	Top 100 Ranked PCG
ENSG00000202198	RN7SK	8.34774	10.0501	6.19e-49	1.28e-47	Up-regulated	NO	NO	NO
ENSG00000123500	COL10A1	7.55821	6.74882	3.23e-204	2.52e-200	Up-regulated	NO	NO	NO
ENSG00000137745	MMP13	6.77939	4.57721	3.49e-79	3.4e-77	Up-regulated	NO	NO	Yes
ENSG00000060718	COL11A1	6.60671	7.21615	8.72e-154	3.4e-150	Up-regulated	NO	NO	NO
ENSG00000274012	Metazoa_SRP	6.56036	8.57473	2.84e-50	6.27e-49	Up-regulated	NO	NO	NO
ENSG00000099953	MMP11	6.46425	7.52316	6.87e-212	1.07e-207	Up-regulated	NO	NO	NO
ENSG00000019505	SYT13	5.35526	5.49707	4.53e-50	9.88e-49	Up-regulated	NO	NO	NO
ENSG00000163993	S100P	5.33572	5.47064	5.31e-51	1.21e-49	Up-regulated	NO	NO	NO
ENSG00000143546	S100A8	4.95479	6.75629	4.06e-35	4.28e-34	Up-regulated	NO	NO	NO
ENSG00000105388	CEACAM5	4.92659	5.3599	2.88e-31	2.52e-30	Up-regulated	NO	NO	NO
ENSG00000165474	GJB2	4.60781	4.87984	6e-107	4.07e-104	Up-regulated	NO	NO	NO
ENSG00000105664	COMP	4.54033	6.22027	8.57e-78	7.81e-76	Up-regulated	NO	NO	NO
ENSG00000086548	CEACAM6	4.49061	7.02956	3.01e-37	3.55e-36	Up-regulated	NO	NO	NO
ENSG00000138696	BMPR1B	4.42442	6.8769	1.86e-43	2.92e-42	Up-regulated	NO	NO	NO
ENSG00000117650	NEK2	4.33072	3.90208	1.64e-113	2.56e-110	Up-regulated	NO	NO	NO
ENSG00000255974	CYP2A6	4.23947	5.51952	1.46e-21	7.44e-21	Up-regulated	NO	NO	NO
ENSG00000172061	LRRC15	4.22456	6.67155	5.04e-102	2.46e-99	Up-regulated	NO	NO	NO
ENSG00000174469	CNTNAP2	4.22089	4.67808	1.77e-40	2.45e-39	Up-regulated	NO	NO	NO
ENSG00000084628	NKAIN1	4.21064	4.90521	1.03e-42	1.56e-41	Up-regulated	NO	NO	NO
ENSG00000278828	HIST1H3H	4.18591	2.53518	2.79e-75	2.13e-73	Up-regulated	NO	NO	NO
ENSG00000169248	CXCL11	4.09834	3.37114	8.3e-61	3.04e-59	Up-regulated	NO	NO	NO
ENSG00000175063	UBE2C	3.97145	4.23178	1.47e-94	3.7e-92	Up-regulated	Yes	NO	NO
ENSG00000090889	KIF4A	3.94748	4.03226	7.18e-112	9.33e-109	Up-regulated	NO	NO	NO
ENSG00000104415	WISP1	3.94357	3.88491	2.99e-134	9.32e-131	Up-regulated	NO	NO	NO
ENSG00000122641	INHBA	3.85089	5.87651	3.37e-156	1.75e-152	Up-regulated	NO	NO	NO
ENSG00000171428	NAT1	3.81307	6.81996	4.34e-50	9.5e-49	Up-regulated	NO	NO	NO
ENSG00000256612	CYP2B7P	3.76332	6.16927	3e-27	2.13e-26	Up-regulated	NO	NO	NO
ENSG00000172845	SP3	3.75923	3.28525	4.35e-110	3.99e-107	Up-regulated	NO	Yes	NO
ENSG00000074211	PPP2R2C	3.75313	3.91942	4.1e-58	1.33e-56	Up-regulated	NO	NO	NO
ENSG00000169245	CXCL10	3.74662	5.07946	2.96e-57	9.27e-56	Up-regulated	NO	NO	NO
ENSG00000131747	TOP2A	3.73814	6.75229	2.21e-74	1.58e-72	Up-regulated	Yes	NO	NO
ENSG00000183856	IQGAP3	3.7371	4.49551	1.04e-94	2.74e-92	Up-regulated	NO	NO	NO
ENSG00000101057	MYBL2	3.73532	4.91674	6.95e-69	3.84e-67	Up-regulated	NO	NO	NO
ENSG00000171848	RRM2	3.71959	5.2506	6.02e-84	7.33e-82	Up-regulated	NO	NO	NO
ENSG00000184613	NELL2	3.71577	5.2751	2.66e-49	5.61e-48	Up-regulated	NO	NO	NO
ENSG00000101447	FAM83D	3.71314	3.62311	2.37e-90	4.35e-88	Up-regulated	NO	NO	NO
ENSG00000163220	S100A9	3.69286	7.49692	6.47e-28	4.78e-27	Up-regulated	NO	NO	NO
ENSG00000066279	ASPM	3.66609	4.33349	1.3e-82	1.43e-80	Up-regulated	NO	NO	NO
ENSG00000127564	PKMYT1	3.66564	3.12438	1.75e-88	2.9e-86	Up-regulated	NO	NO	NO
ENSG00000118193	KIF14	3.65152	2.95256	1.81e-82	1.95e-80	Up-regulated	NO	NO	NO
ENSG00000069011	PITX1	3.64069	4.06277	7.67e-47	1.42e-45	Up-regulated	NO	NO	NO
ENSG00000088325	TPX2	3.5818	5.46794	9.87e-117	1.92e-113	Up-regulated	NO	NO	NO
ENSG00000165304	MELK	3.5753	3.49791	4.28e-91	8.45e-89	Up-regulated	NO	NO	NO
ENSG00000153002	CPB1	3.5635	8.65434	2.8e-16	1.06e-15	Up-regulated	NO	NO	NO
ENSG00000011426	ANLN	3.55309	4.87104	1.07e-99	4.07e-97	Up-regulated	NO	NO	NO
ENSG00000160161	CILP2	3.55255	3.31219	7.09e-96	2.05e-93	Up-regulated	NO	NO	NO
ENSG00000024526	DEPDC1	3.54301	3.24364	8.59e-83	9.63e-81	Up-regulated	NO	NO	NO
ENSG00000174371	EXO1	3.52384	3.10918	6.05e-88	9.53e-86	Up-regulated	Yes	NO	NO
ENSG00000138180	CEP55	3.51978	3.83189	2.45e-99	9.09e-97	Up-regulated	NO	NO	NO
ENSG00000101098	RIMS4	3.50925	4.30555	1.76e-32	1.63e-31	Up-regulated	NO	NO	NO
ENSG00000168078	PBK	3.50433	3.08305	1.49e-82	1.62e-80	Up-regulated	NO	NO	NO
ENSG00000123485	HJURP	3.50384	3.09543	8.94e-91	1.74e-88	Up-regulated	NO	NO	NO
ENSG00000169607	CKAP2L	3.49873	2.9541	2.68e-95	7.33e-93	Up-regulated	NO	NO	NO
ENSG00000172478	C2orf54	3.45349	3.25752	3.63e-27	2.55e-26	Up-regulated	NO	NO	NO
ENSG00000103888	CEMIP	3.45023	3.89331	2.59e-83	3.03e-81	Up-regulated	NO	NO	NO
ENSG00000258227	CLEC5A	3.44887	2.13223	8.33e-84	9.99e-82	Up-regulated	NO	NO	NO
ENSG00000169679	BUB1	3.41867	4.05838	4.3e-102	2.23e-99	Up-regulated	NO	NO	NO
ENSG00000129810	SGOL1	3.41273	1.98346	2.67e-90	4.84e-88	Up-regulated	NO	NO	NO
ENSG00000111206	FOXM1	3.41199	4.65715	7.32e-87	1.1e-84	Up-regulated	Yes	NO	NO
ENSG00000100985	MMP9	3.408	6.61155	4.29e-33	4.11e-32	Up-regulated	Yes	NO	NO
ENSG00000117724	CENPF	3.39223	6.15292	7.16e-105	4.3e-102	Up-regulated	Yes	NO	NO
ENSG00000186185	KIF18B	3.38995	2.6175	3.86e-70	2.25e-68	Up-regulated	NO	NO	NO
ENSG00000112984	KIF20A	3.3836	4.07947	1.65e-86	2.43e-84	Up-regulated	NO	NO	NO
ENSG00000117399	CDC20	3.36723	4.33285	9.5e-80	9.38e-78	Up-regulated	NO	NO	NO
ENSG00000276043	UHRF1	3.36446	3.64369	2.71e-81	2.82e-79	Up-regulated	NO	NO	NO
ENSG00000158402	CDC25C	3.35875	1.76046	3.61e-88	5.8e-86	Up-regulated	NO	NO	NO
ENSG00000135451	TROAP	3.35525	2.83085	1.54e-82	1.67e-80	Up-regulated	NO	NO	NO
ENSG00000126787	DLGAP5	3.34099	3.39163	1.57e-85	2.19e-83	Up-regulated	NO	NO	NO
ENSG00000089685	BIRC5	3.33822	4.54241	9.92e-64	4.2e-62	Up-regulated	Yes	NO	NO
ENSG00000154839	SKA1	3.31561	2.19755	2.76e-96	8.28e-94	Up-regulated	NO	NO	NO
ENSG00000166851	PLK1	3.30777	4.01361	3.31e-98	1.15e-95	Up-regulated	NO	NO	NO
ENSG00000166803	KIAA0101	3.30766	3.45067	8.55e-104	4.94e-101	Up-regulated	NO	NO	NO
ENSG00000115414	FN1	3.30455	11.8557	8.13e-92	1.76e-89	Up-regulated	Yes	NO	NO
ENSG00000142945	KIF2C	3.29853	3.97027	3.98e-94	9.7e-92	Up-regulated	NO	NO	NO
ENSG00000025423	HSD17B6	3.28511	1.89641	1e-127	2.61e-124	Up-regulated	NO	NO	NO
ENSG00000115163	CENPA	3.24979	2.10885	2.51e-78	2.35e-76	Up-regulated	NO	NO	NO
ENSG00000120251	GRIA2	3.24295	3.67194	5.89e-19	2.62e-18	Up-regulated	NO	NO	NO
ENSG00000170312	CDK1	3.2147	4.77973	3.53e-110	3.67e-107	Up-regulated	NO	NO	NO
ENSG00000135773	CAPN9	3.20364	2.7777	5.01e-43	7.65e-42	Up-regulated	NO	NO	NO
ENSG00000138755	CXCL9	3.20312	5.95326	9.5e-42	1.38e-40	Up-regulated	Yes	NO	NO
ENSG00000080986	NDC80	3.20285	3.21213	1.38e-94	3.53e-92	Up-regulated	NO	NO	NO
ENSG00000148773	MKI67	3.18189	5.98804	1.69e-71	1.05e-69	Up-regulated	Yes	NO	NO
ENSG00000188505	NCCRP1	3.18076	4.11372	6.54e-24	3.83e-23	Up-regulated	NO	NO	NO
ENSG00000137804	NUSAP1	3.15988	4.79977	1.37e-95	3.82e-93	Up-regulated	NO	NO	NO
ENSG00000143476	DTL	3.15916	4.23429	1.84e-98	6.53e-96	Up-regulated	NO	NO	NO
ENSG00000125869	LAMP5	3.15103	3.3183	2.42e-60	8.7e-59	Up-regulated	NO	NO	NO
ENSG00000185352	HS6ST3	3.14692	3.15941	3.44e-32	3.15e-31	Up-regulated	NO	NO	NO
ENSG00000138316	ADAMTS14	3.13359	2.03518	2.38e-56	7.19e-55	Up-regulated	NO	NO	NO
ENSG00000087586	AURKA	3.13039	3.90579	1.76e-114	3.06e-111	Up-regulated	Yes	NO	NO
ENSG00000138829	FBN2	3.13033	2.98472	7.44e-50	1.6e-48	Up-regulated	NO	NO	NO
ENSG00000157766	ACAN	3.11782	2.10649	3.06e-40	4.2e-39	Up-regulated	NO	NO	NO
ENSG00000169347	GP2	3.11634	5.04948	9.39e-17	3.65e-16	Up-regulated	NO	NO	NO
ENSG00000072571	HMMR	3.10205	3.19577	1.59e-84	2.07e-82	Up-regulated	Yes	NO	NO
ENSG00000077152	UBE2T	3.10047	3.64169	8.96e-121	2e-117	Up-regulated	NO	NO	NO
ENSG00000067715	SYT1	3.09403	4.54855	1.49e-32	1.38e-31	Up-regulated	NO	NO	NO
ENSG00000109805	NCAPG	3.08911	3.49271	4.97e-87	7.52e-85	Up-regulated	NO	NO	NO
ENSG00000184661	CDCA2	3.0812	2.65	1.01e-68	5.51e-67	Up-regulated	NO	NO	NO
ENSG00000148346	LCN2	3.06598	5.72684	8.24e-18	3.42e-17	Up-regulated	NO	NO	NO
ENSG00000164283	ESM1	3.06267	2.72797	8.81e-87	1.31e-84	Up-regulated	NO	NO	NO
ENSG00000186871	ERCC6L	3.05755	2.24302	1.4e-102	7.54e-100	Up-regulated	NO	NO	NO
ENSG00000169436	COL22A1	3.05188	2.36058	2.55e-35	2.73e-34	Up-regulated	NO	NO	NO
ENSG00000105011	ASF1B	3.05138	3.95008	3.15e-99	1.14e-96	Up-regulated	NO	NO	NO
ENSG00000178999	AURKB	3.05104	2.64826	8.06e-69	4.44e-67	Up-regulated	NO	NO	NO
ENSG00000180596	HIST1H2BC	3.05052	2.61513	7.76e-50	1.66e-48	Up-regulated	Yes	NO	NO
ENSG00000162849	KIF26B	3.04638	4.58359	6.74e-84	8.15e-82	Up-regulated	NO	NO	NO
ENSG00000065328	MCM10	3.04406	2.93662	3.62e-78	3.34e-76	Up-regulated	NO	NO	NO
ENSG00000134690	CDCA8	3.03019	3.74614	4.47e-102	2.25e-99	Up-regulated	NO	NO	NO
ENSG00000156970	BUB1B	3.02572	3.61955	1.82e-84	2.33e-82	Up-regulated	NO	NO	NO
ENSG00000146670	CDCA5	3.0256	3.97806	4.57e-88	7.28e-86	Up-regulated	NO	NO	NO
ENSG00000125999	BPIFB1	3.02324	3.76419	1.35e-24	8.17e-24	Up-regulated	NO	NO	NO
ENSG00000099812	MISP	3.02277	4.38908	8.53e-38	1.04e-36	Up-regulated	NO	NO	NO
ENSG00000137812	CASC5	3.01819	3.29365	3.42e-86	4.94e-84	Up-regulated	NO	NO	NO
ENSG00000101463	SYNDIG1	3.00717	2.31774	2.63e-53	6.83e-52	Up-regulated	NO	NO	NO
ENSG00000237649	KIFC1	3.00633	4.21213	1.2e-82	1.33e-80	Up-regulated	NO	NO	NO
ENSG00000157456	CCNB2	3.00579	3.80217	1.26e-91	2.66e-89	Up-regulated	NO	NO	NO
ENSG00000165480	SKA3	2.9978	2.51219	3.76e-89	6.51e-87	Up-regulated	NO	NO	NO
ENSG00000035499	DEPDC1B	2.99766	1.95493	3.85e-79	3.73e-77	Up-regulated	NO	NO	NO
ENSG00000171320	ESCO2	2.99672	2.43339	1.71e-73	1.15e-71	Up-regulated	NO	NO	NO
ENSG00000165731	RET	2.9937	5.39825	1.68e-36	1.92e-35	Up-regulated	NO	NO	NO
ENSG00000237940	AC093642.3	2.99022	3.26277	9.2e-28	6.73e-27	Up-regulated	NO	NO	NO
ENSG00000164611	PTTG1	2.98824	3.57798	8.87e-96	2.51e-93	Up-regulated	NO	NO	NO
ENSG00000092853	CLSPN	2.9847	2.36645	2.42e-84	3.06e-82	Up-regulated	NO	NO	NO
ENSG00000075218	GTSE1	2.96756	2.81951	3.16e-78	2.95e-76	Up-regulated	NO	NO	NO
ENSG00000187608	ISG15	2.96026	5.60321	5.16e-51	1.18e-49	Up-regulated	NO	NO	NO
ENSG00000132031	MATN3	2.94016	4.05996	3.24e-78	3.01e-76	Up-regulated	NO	NO	NO
ENSG00000167653	PSCA	2.93889	3.42654	1.31e-19	5.99e-19	Up-regulated	NO	NO	NO
ENSG00000189057	FAM111B	2.93881	4.01169	4.27e-60	1.52e-58	Up-regulated	NO	NO	NO
ENSG00000169258	GPRIN1	2.93574	2.6298	4.14e-96	1.22e-93	Up-regulated	NO	NO	NO
ENSG00000145386	CCNA2	2.92874	3.8996	6.66e-85	8.96e-83	Up-regulated	NO	NO	NO
ENSG00000161888	SPC24	2.92658	2.51466	8e-93	1.81e-90	Up-regulated	NO	NO	NO
ENSG00000185008	ROBO2	2.92002	3.11194	1.61e-26	1.09e-25	Up-regulated	NO	NO	NO
ENSG00000105219	CNTD2	2.91765	2.13951	5.25e-40	7.1e-39	Up-regulated	NO	NO	NO
ENSG00000112742	TTK	2.89877	3.28125	1.23e-78	1.18e-76	Up-regulated	NO	NO	NO
ENSG00000165891	E2F7	2.89691	1.74053	2.32e-66	1.1e-64	Up-regulated	NO	NO	NO
ENSG00000158406	HIST1H4H	2.89372	2.54284	7.19e-35	7.51e-34	Up-regulated	NO	NO	NO
ENSG00000162004	CCDC78	2.8932	1.56282	5.26e-49	1.09e-47	Up-regulated	NO	NO	NO
ENSG00000124102	PI3	2.88787	4.70478	5.67e-12	1.63e-11	Up-regulated	NO	NO	NO
ENSG00000153132	CLGN	2.88611	3.79013	3.26e-40	4.46e-39	Up-regulated	NO	NO	NO
ENSG00000109265	KIAA1211	2.87581	2.18977	3.34e-48	6.66e-47	Up-regulated	NO	NO	NO
ENSG00000083307	GRHL2	2.8671	2.55022	3.21e-100	1.32e-97	Up-regulated	NO	Yes	NO
ENSG00000167900	TK1	2.82736	5.05697	2.21e-80	2.24e-78	Up-regulated	NO	NO	NO
ENSG00000223573	TINCR	2.81548	3.64289	1.8e-41	2.58e-40	Up-regulated	Yes	NO	NO
ENSG00000152253	SPC25	2.81277	2.11122	1.01e-103	5.64e-101	Up-regulated	NO	NO	NO
ENSG00000123364	HOXC13	2.81101	2.59549	1.49e-37	1.79e-36	Up-regulated	NO	NO	NO
ENSG00000243742	RPLP0P2	2.80844	1.44174	5.42e-101	2.28e-98	Up-regulated	NO	NO	NO
ENSG00000103253	HAGHL	2.79749	2.23446	5.39e-70	3.11e-68	Up-regulated	NO	NO	NO
ENSG00000076382	SPAG5	2.79354	4.41025	4.78e-98	1.59e-95	Up-regulated	NO	NO	NO
ENSG00000227036	LINC00511	2.79342	1.78668	2.47e-46	4.43e-45	Up-regulated	Yes	NO	NO
ENSG00000068489	PRR11	2.79196	3.71669	2.09e-70	1.23e-68	Up-regulated	NO	NO	NO
ENSG00000176887	SOX11	2.78878	3.05427	1.07e-24	6.55e-24	Up-regulated	NO	NO	NO
ENSG00000129195	FAM64A	2.78652	1.89321	3.18e-60	1.14e-58	Up-regulated	NO	NO	NO
ENSG00000093009	CDC45	2.78337	2.57174	8.72e-68	4.52e-66	Up-regulated	NO	NO	NO
ENSG00000111665	CDCA3	2.78128	2.94645	1.55e-88	2.63e-86	Up-regulated	NO	NO	NO
ENSG00000094804	CDC6	2.76912	3.93466	3.87e-69	2.16e-67	Up-regulated	NO	NO	NO
ENSG00000138778	CENPE	2.76818	3.74916	9.9e-93	2.21e-90	Up-regulated	NO	NO	NO
ENSG00000150667	FSIP1	2.76714	3.50237	5.56e-33	5.29e-32	Up-regulated	NO	NO	NO
ENSG00000211896	IGHG1	2.76533	10.2526	6.75e-21	3.33e-20	Up-regulated	NO	NO	NO
ENSG00000117983	MUC5B	2.75695	5.67987	7.35e-20	3.41e-19	Up-regulated	NO	NO	NO
ENSG00000171241	SHCBP1	2.75341	3.00416	1.79e-75	1.4e-73	Up-regulated	NO	NO	NO
ENSG00000121152	NCAPH	2.74894	3.2084	5.98e-80	5.94e-78	Up-regulated	NO	NO	NO
ENSG00000167964	RAB26	2.74191	2.2392	2.16e-58	7.09e-57	Up-regulated	NO	NO	NO
ENSG00000179750	APOBEC3B	2.72999	2.83146	1.06e-41	1.54e-40	Up-regulated	Yes	NO	NO
ENSG00000158373	HIST1H2BD	2.72938	4.70672	6.34e-62	2.45e-60	Up-regulated	NO	NO	NO
ENSG00000130487	KLHDC7B	2.72649	3.4227	1.09e-26	7.45e-26	Up-regulated	NO	NO	NO
ENSG00000137807	KIF23	2.72448	4.14905	6.23e-97	1.94e-94	Up-regulated	NO	NO	NO
ENSG00000187634	SAMD11	2.71579	2.33513	3.37e-35	3.57e-34	Up-regulated	NO	NO	NO
ENSG00000085999	RAD54L	2.71437	2.07374	2.33e-68	1.25e-66	Up-regulated	Yes	NO	NO
ENSG00000185499	MUC1	2.71104	8.57441	1.27e-43	2.01e-42	Up-regulated	NO	NO	NO
ENSG00000064787	BCAS1	2.70363	4.92722	5.09e-30	4.16e-29	Up-regulated	NO	NO	NO
ENSG00000273802	HIST1H2BG	2.70096	2.29082	1.94e-28	1.47e-27	Up-regulated	NO	NO	NO
ENSG00000103257	SLC7A5	2.69563	6.34832	2.26e-45	3.89e-44	Up-regulated	NO	NO	NO
ENSG00000124939	SCGB2A1	2.69455	5.70424	3.87e-11	1.06e-10	Up-regulated	NO	NO	NO
ENSG00000146410	MTFR2	2.68428	1.14404	6.13e-86	8.69e-84	Up-regulated	NO	NO	NO
ENSG00000198901	PRC1	2.68389	5.08321	2.4e-101	1.13e-98	Up-regulated	Yes	NO	NO
ENSG00000134028	ADAMDEC1	2.68197	2.40048	7.14e-25	4.4e-24	Up-regulated	NO	NO	NO
ENSG00000051341	POLQ	2.66563	2.41112	2.43e-70	1.43e-68	Up-regulated	NO	NO	NO
ENSG00000138160	KIF11	2.66427	4.70379	8.45e-100	3.29e-97	Up-regulated	NO	NO	NO
ENSG00000160182	TFF1	2.66368	6.72359	4.73e-13	1.46e-12	Up-regulated	NO	NO	Yes
ENSG00000243649	CFB	2.65646	5.26291	1.64e-47	3.14e-46	Up-regulated	NO	NO	NO
ENSG00000180777	ANKRD30B	2.65325	3.26656	2.84e-18	1.21e-17	Up-regulated	NO	NO	NO
ENSG00000124507	PACSIN1	2.6526	1.44181	1.89e-61	7.13e-60	Up-regulated	NO	NO	NO
ENSG00000164932	CTHRC1	2.65233	6.0456	1.15e-73	7.84e-72	Up-regulated	NO	NO	NO
ENSG00000129173	E2F8	2.65102	2.04753	1.96e-33	1.91e-32	Up-regulated	NO	NO	NO
ENSG00000173894	CBX2	2.64657	3.89573	6.28e-54	1.69e-52	Up-regulated	NO	NO	NO
ENSG00000135476	ESPL1	2.64353	3.39369	2.14e-66	1.02e-64	Up-regulated	NO	NO	NO
ENSG00000175643	RMI2	2.64044	3.32617	9.69e-77	8.3e-75	Up-regulated	NO	NO	NO
ENSG00000149380	P4HA3	2.64026	2.76105	6.92e-64	2.96e-62	Up-regulated	NO	NO	NO
ENSG00000163808	KIF15	2.63847	2.98038	1.85e-76	1.56e-74	Up-regulated	NO	NO	NO
ENSG00000108932	SLC16A6	2.63584	4.78513	1.18e-30	1e-29	Up-regulated	NO	NO	NO
ENSG00000204385	SLC44A4	2.63342	6.30761	1.57e-35	1.71e-34	Up-regulated	NO	NO	NO
ENSG00000175305	CCNE2	2.62967	2.59522	4.29e-86	6.14e-84	Up-regulated	NO	NO	Yes
ENSG00000008735	MAPK8IP2	2.62166	4.20465	1.22e-48	2.48e-47	Up-regulated	NO	NO	NO
ENSG00000126709	IFI6	2.61389	7.55534	7.22e-41	1.01e-39	Up-regulated	NO	NO	NO
ENSG00000133110	POSTN	2.60369	9.91417	3.16e-65	1.45e-63	Up-regulated	NO	NO	NO
ENSG00000152049	KCNE4	2.59599	5.53463	3.5e-37	4.1e-36	Up-regulated	NO	NO	NO
ENSG00000127129	EDN2	2.59221	2.2154	2.45e-29	1.93e-28	Up-regulated	NO	NO	NO
ENSG00000092067	CEBPE	2.58328	1.18436	3.08e-59	1.05e-57	Up-regulated	NO	Yes	NO
ENSG00000122952	ZWINT	2.5828	4.64729	1.16e-90	2.21e-88	Up-regulated	NO	NO	NO
ENSG00000213085	CFAP45	2.58157	1.76494	1.64e-53	4.31e-52	Up-regulated	NO	NO	NO
ENSG00000007968	E2F2	2.58067	2.68587	4.23e-54	1.15e-52	Up-regulated	NO	NO	NO
ENSG00000100162	CENPM	2.58045	2.1844	6.16e-59	2.08e-57	Up-regulated	NO	NO	NO
ENSG00000168243	GNG4	2.57872	2.51561	5.12e-24	3.02e-23	Up-regulated	NO	NO	NO
ENSG00000118785	SPP1	2.57711	7.59245	5.47e-35	5.75e-34	Up-regulated	Yes	NO	NO
ENSG00000189377	CXCL17	2.57555	3.95344	1.99e-17	8.05e-17	Up-regulated	NO	NO	NO
ENSG00000051180	RAD51	2.57432	2.56651	6.89e-85	9.19e-83	Up-regulated	Yes	NO	NO
ENSG00000135127	CCDC64	2.55439	3.70131	8.68e-67	4.3e-65	Up-regulated	NO	NO	NO
ENSG00000124171	PARD6B	2.54727	5.38746	6.45e-34	6.41e-33	Up-regulated	NO	NO	NO
ENSG00000124249	KCNK15	2.5468	3.4013	9.67e-38	1.17e-36	Up-regulated	NO	NO	NO
ENSG00000167644	C19orf33	2.54389	3.19338	4.13e-30	3.4e-29	Up-regulated	NO	NO	NO
ENSG00000180616	SSTR2	2.53697	3.95766	2.2e-36	2.5e-35	Up-regulated	NO	NO	NO
ENSG00000134057	CCNB1	2.53618	4.92259	4.14e-110	3.99e-107	Up-regulated	NO	NO	NO
ENSG00000146197	SCUBE3	2.53459	3.41664	1.06e-37	1.29e-36	Up-regulated	NO	NO	NO
ENSG00000154451	GBP5	2.52442	4.12704	9.97e-38	1.21e-36	Up-regulated	NO	NO	NO
ENSG00000103522	IL21R	2.5183	1.52657	1.35e-47	2.59e-46	Up-regulated	NO	NO	NO
ENSG00000101003	GINS1	2.5167	3.57529	2.19e-91	4.5e-89	Up-regulated	NO	NO	NO
ENSG00000154920	EME1	2.51575	1.61838	6.26e-72	3.93e-70	Up-regulated	NO	NO	NO
ENSG00000162073	PAQR4	2.5137	4.30895	1.06e-89	1.89e-87	Up-regulated	NO	NO	NO
ENSG00000123975	CKS2	2.51003	4.18455	4.17e-98	1.41e-95	Up-regulated	NO	NO	NO
ENSG00000113368	LMNB1	2.50523	5.27621	1.09e-82	1.21e-80	Up-regulated	NO	NO	NO
ENSG00000071539	TRIP13	2.49728	3.57579	4.35e-78	3.99e-76	Up-regulated	NO	NO	NO
ENSG00000196557	CACNA1H	2.49681	4.78466	4.24e-26	2.79e-25	Up-regulated	NO	NO	NO
ENSG00000251141	RP11-53O19.1	2.49349	3.59428	3.23e-21	1.62e-20	Up-regulated	NO	NO	NO
ENSG00000162482	AKR7A3	2.48683	3.92044	3.23e-25	2.02e-24	Up-regulated	NO	NO	NO
ENSG00000139734	DIAPH3	2.48619	2.99856	3.12e-63	1.29e-61	Up-regulated	NO	NO	NO
ENSG00000108821	COL1A1	2.484	12.2546	6.03e-42	8.85e-41	Up-regulated	NO	NO	NO
ENSG00000104951	IL4I1	2.48307	2.55615	4.13e-41	5.84e-40	Up-regulated	NO	NO	NO
ENSG00000162062	C16orf59	2.48165	1.86152	8.2e-75	6e-73	Up-regulated	NO	NO	NO
ENSG00000105290	APLP1	2.47873	3.05695	1.05e-35	1.15e-34	Up-regulated	NO	NO	NO
ENSG00000121621	KIF18A	2.47729	2.46999	4.88e-83	5.6e-81	Up-regulated	NO	NO	NO
ENSG00000151725	CENPU	2.47425	4.02817	6.22e-86	8.73e-84	Up-regulated	NO	NO	NO
ENSG00000189334	S100A14	2.4719	6.8176	1.58e-33	1.55e-32	Up-regulated	NO	NO	NO
ENSG00000057593	F7	2.46949	2.01611	1.8e-27	1.29e-26	Up-regulated	NO	NO	NO
ENSG00000157613	CREB3L1	2.46922	5.70975	2.36e-57	7.41e-56	Up-regulated	NO	NO	NO
ENSG00000147485	PXDNL	2.46536	3.07286	8.12e-17	3.17e-16	Up-regulated	NO	NO	NO
ENSG00000251562	MALAT1	2.464	9.46108	3.54e-21	1.77e-20	Up-regulated	Yes	NO	NO
ENSG00000104147	OIP5	2.44599	0.999759	2.98e-81	3.07e-79	Up-regulated	NO	NO	NO
ENSG00000182492	BGN	2.43855	8.95929	1.14e-68	6.2e-67	Up-regulated	NO	NO	NO
ENSG00000170743	SYT9	2.43613	2.97499	2.93e-21	1.47e-20	Up-regulated	NO	NO	NO
ENSG00000173391	OLR1	2.43193	3.85454	9.69e-48	1.88e-46	Up-regulated	NO	NO	NO
ENSG00000144485	HES6	2.43133	2.07106	5.34e-55	1.5e-53	Up-regulated	NO	NO	NO
ENSG00000117472	TSPAN1	2.42649	5.87835	3.67e-30	3.02e-29	Up-regulated	NO	NO	NO
ENSG00000205426	KRT81	2.42506	5.67105	5.25e-11	1.42e-10	Up-regulated	NO	NO	NO
ENSG00000102384	CENPI	2.42374	2.1626	1.89e-87	2.92e-85	Up-regulated	NO	NO	NO
ENSG00000091651	ORC6	2.42104	2.15705	3.26e-63	1.34e-61	Up-regulated	NO	NO	NO
ENSG00000013588	GPRC5A	2.41428	7.75161	4.66e-58	1.5e-56	Up-regulated	NO	NO	NO
ENSG00000075461	CACNG4	2.41226	5.83441	4.07e-25	2.54e-24	Up-regulated	NO	NO	NO
ENSG00000180818	HOXC10	2.41153	4.52017	1.3e-34	1.34e-33	Up-regulated	NO	NO	NO
ENSG00000160606	TLCD1	2.41126	3.00222	2.5e-69	1.41e-67	Up-regulated	NO	NO	NO
ENSG00000164919	COX6C	2.40709	8.12266	1.22e-58	4.06e-57	Up-regulated	NO	NO	NO
ENSG00000131187	F12	2.40546	2.001	1.18e-43	1.87e-42	Up-regulated	NO	NO	NO
ENSG00000160180	TFF3	2.40035	7.16454	1.14e-18	4.96e-18	Up-regulated	NO	NO	NO
ENSG00000230873	STMND1	2.40022	2.71825	1.38e-20	6.67e-20	Up-regulated	NO	NO	NO
ENSG00000106541	AGR2	2.40011	8.47066	3.98e-20	1.88e-19	Up-regulated	Yes	NO	NO
ENSG00000169783	LINGO1	2.39967	3.78029	2.92e-36	3.29e-35	Up-regulated	NO	NO	NO
ENSG00000029993	HMGB3	2.39301	5.59006	1.35e-84	1.76e-82	Up-regulated	NO	NO	NO
ENSG00000145244	CORIN	2.38209	2.5242	3.62e-34	3.66e-33	Up-regulated	NO	NO	NO
ENSG00000152766	ANKRD22	2.37414	2.38856	8.62e-41	1.21e-39	Up-regulated	NO	NO	NO
ENSG00000117122	MFAP2	2.36794	4.76696	5.5e-75	4.12e-73	Up-regulated	NO	NO	NO
ENSG00000160957	RECQL4	2.36191	3.74832	7.09e-65	3.2e-63	Up-regulated	NO	NO	NO
ENSG00000149968	MMP3	2.36038	3.26161	7.46e-28	5.49e-27	Up-regulated	Yes	NO	NO
ENSG00000198826	ARHGAP11A	2.35883	3.88654	1.39e-74	1.01e-72	Up-regulated	NO	NO	NO
ENSG00000104549	SQLE	2.3575	6.04881	3.98e-67	2.01e-65	Up-regulated	NO	NO	NO
ENSG00000106688	SLC1A1	2.34841	4.95763	1.55e-29	1.24e-28	Up-regulated	NO	NO	NO
ENSG00000129988	LBP	2.34477	4.43863	1.79e-11	5.02e-11	Up-regulated	NO	NO	NO
ENSG00000008300	CELSR3	2.34137	3.13716	1.53e-52	3.76e-51	Up-regulated	NO	NO	NO
ENSG00000105173	CCNE1	2.33365	1.99031	2.79e-55	7.96e-54	Up-regulated	Yes	NO	NO
ENSG00000203499	FAM83H-AS1	2.32799	5.21129	1.84e-46	3.32e-45	Up-regulated	NO	NO	NO
ENSG00000113763	UNC5A	2.32626	2.43288	1.34e-28	1.02e-27	Up-regulated	NO	NO	NO
ENSG00000133466	C1QTNF6	2.31016	4.9235	1.81e-89	3.2e-87	Up-regulated	NO	NO	NO
ENSG00000135114	OASL	2.30984	3.61767	5.03e-39	6.44e-38	Up-regulated	NO	NO	NO
ENSG00000137573	SULF1	2.30718	7.90034	1.27e-75	1.01e-73	Up-regulated	NO	NO	NO
ENSG00000168350	DEGS2	2.30315	5.30677	1.26e-32	1.18e-31	Up-regulated	NO	NO	NO
ENSG00000178531	CTXN1	2.29573	3.40039	8.88e-44	1.42e-42	Up-regulated	NO	NO	NO
ENSG00000132329	RAMP1	2.29543	3.26548	4.91e-22	2.57e-21	Up-regulated	NO	NO	NO
ENSG00000186832	KRT16	2.29225	5.62842	4.46e-12	1.29e-11	Up-regulated	NO	NO	NO
ENSG00000237515	SHISA9	2.28935	2.62168	5.99e-24	3.52e-23	Up-regulated	NO	NO	NO
ENSG00000107954	NEURL1	2.28909	2.99411	1.6e-16	6.12e-16	Up-regulated	NO	NO	NO
ENSG00000101412	E2F1	2.28815	3.47241	2.44e-62	9.75e-61	Up-regulated	Yes	NO	NO
ENSG00000111247	RAD51AP1	2.28697	2.96147	1.95e-76	1.63e-74	Up-regulated	NO	NO	NO
ENSG00000182481	KPNA2	2.2854	6.71473	3.57e-84	4.45e-82	Up-regulated	NO	NO	NO
ENSG00000139219	COL2A1	2.28012	4.47628	2.05e-10	5.32e-10	Up-regulated	NO	NO	NO
ENSG00000106819	ASPN	2.27943	6.63361	1.14e-30	9.69e-30	Up-regulated	NO	NO	NO
ENSG00000173467	AGR3	2.2794	6.03446	4.8e-17	1.9e-16	Up-regulated	NO	NO	NO
ENSG00000214796	RP11-480I12.5	2.2769	1.15987	3.03e-48	6.06e-47	Up-regulated	NO	NO	NO
ENSG00000178372	CALML5	2.26706	5.21146	3.94e-10	1e-09	Up-regulated	NO	NO	NO
ENSG00000187837	HIST1H1C	2.2635	5.79467	5.28e-34	5.28e-33	Up-regulated	Yes	NO	NO
ENSG00000004838	ZMYND10	2.26248	2.91828	8e-35	8.33e-34	Up-regulated	NO	NO	NO
ENSG00000108106	UBE2S	2.26085	3.59151	4.51e-69	2.51e-67	Up-regulated	NO	NO	NO
ENSG00000117586	TNFSF4	2.25839	2.68399	4.38e-59	1.49e-57	Up-regulated	NO	NO	NO
ENSG00000166920	C15orf48	2.25574	4.50771	6.23e-25	3.84e-24	Up-regulated	NO	NO	NO
ENSG00000127423	AUNIP	2.25369	1.47073	1.82e-74	1.3e-72	Up-regulated	NO	NO	NO
ENSG00000182010	RTKN2	2.25283	2.84407	2.68e-53	6.93e-52	Up-regulated	NO	NO	NO
ENSG00000164109	MAD2L1	2.24691	4.0121	4.18e-80	4.18e-78	Up-regulated	NO	NO	NO
ENSG00000196684	HSH2D	2.24226	3.27504	4.73e-43	7.26e-42	Up-regulated	NO	NO	NO
ENSG00000085840	ORC1	2.228	2.03216	4.74e-53	1.2e-51	Up-regulated	NO	NO	NO
ENSG00000136492	BRIP1	2.2234	2.94355	9.32e-63	3.77e-61	Up-regulated	Yes	NO	NO
ENSG00000182379	NXPH4	2.22042	1.9407	1.79e-24	1.08e-23	Up-regulated	NO	NO	NO
ENSG00000167646	DNAAF3	2.22016	1.06055	8.8e-33	8.28e-32	Up-regulated	NO	NO	NO
ENSG00000079462	PAFAH1B3	2.2162	4.99019	2.05e-75	1.6e-73	Up-regulated	NO	NO	NO
ENSG00000123473	STIL	2.21087	3.5974	5.75e-82	6.14e-80	Up-regulated	NO	NO	NO
ENSG00000185697	MYBL1	2.20793	3.64332	8.26e-40	1.11e-38	Up-regulated	NO	NO	NO
ENSG00000187045	TMPRSS6	2.20459	2.16785	7.05e-19	3.12e-18	Up-regulated	NO	NO	NO
ENSG00000213186	TRIM59	2.20136	3.2756	1.27e-97	4.12e-95	Up-regulated	NO	NO	NO
ENSG00000135094	SDS	2.19783	2.81093	2.51e-35	2.69e-34	Up-regulated	NO	NO	NO
ENSG00000164045	CDC25A	2.19094	2.43254	4.02e-51	9.24e-50	Up-regulated	NO	NO	NO
ENSG00000105464	GRIN2D	2.18875	1.51349	1.02e-46	1.87e-45	Up-regulated	NO	NO	NO
ENSG00000071575	TRIB2	2.18659	3.44806	1.27e-15	4.61e-15	Up-regulated	NO	NO	Yes
ENSG00000197299	BLM	2.18379	2.93005	3.74e-56	1.12e-54	Up-regulated	NO	NO	NO
ENSG00000117152	RGS4	2.17792	3.40568	5.81e-42	8.54e-41	Up-regulated	NO	NO	NO
ENSG00000253755	IGHGP	2.17615	4.05867	5.67e-19	2.52e-18	Up-regulated	NO	NO	NO
ENSG00000151651	ADAM8	2.17393	3.74842	2.22e-53	5.78e-52	Up-regulated	NO	NO	NO
ENSG00000186160	CYP4Z1	2.17317	6.34616	1.11e-09	2.74e-09	Up-regulated	NO	NO	NO
ENSG00000168743	NPNT	2.17311	7.07874	2.35e-48	4.72e-47	Up-regulated	NO	NO	NO
ENSG00000130635	COL5A1	2.17066	8.54258	1.39e-46	2.54e-45	Up-regulated	NO	NO	NO
ENSG00000163545	NUAK2	2.16358	2.7421	4.25e-84	5.26e-82	Up-regulated	NO	NO	NO
ENSG00000183010	PYCR1	2.15758	5.80027	8.65e-58	2.75e-56	Up-regulated	NO	NO	NO
ENSG00000163689	C3orf67	2.15695	1.66336	4.13e-58	1.33e-56	Up-regulated	NO	NO	NO
ENSG00000120889	TNFRSF10B	2.15596	3.90172	2.91e-79	2.86e-77	Up-regulated	NO	NO	Yes
ENSG00000117009	KMO	2.15483	2.99201	2.13e-24	1.28e-23	Up-regulated	NO	NO	NO
ENSG00000204262	COL5A2	2.15058	8.76786	6.44e-48	1.26e-46	Up-regulated	NO	NO	NO
ENSG00000211637	IGLV4-69	2.14799	4.53263	5.73e-11	1.55e-10	Up-regulated	NO	NO	NO
ENSG00000121904	CSMD2	2.14746	1.3302	1.26e-47	2.42e-46	Up-regulated	NO	NO	NO
ENSG00000130513	GDF15	2.1469	3.55434	4.18e-23	2.34e-22	Up-regulated	NO	NO	NO
ENSG00000176532	PRR15	2.1467	4.32617	2.85e-31	2.5e-30	Up-regulated	NO	NO	NO
ENSG00000147234	FRMPD3	2.14603	1.7189	1.35e-26	9.15e-26	Up-regulated	NO	NO	NO
ENSG00000049283	EPN3	2.14411	4.84439	6.52e-33	6.17e-32	Up-regulated	NO	NO	NO
ENSG00000184564	SLITRK6	2.14102	5.31144	2.38e-16	9.05e-16	Up-regulated	NO	NO	NO
ENSG00000263006	ROCK1P1	2.13994	1.36382	2.36e-29	1.86e-28	Up-regulated	NO	NO	NO
ENSG00000171236	LRG1	2.13984	4.9875	9e-23	4.92e-22	Up-regulated	NO	NO	NO
ENSG00000167513	CDT1	2.13769	3.1052	1.56e-39	2.07e-38	Up-regulated	NO	NO	NO
ENSG00000069812	HES2	2.13604	2.18139	1.16e-16	4.48e-16	Up-regulated	NO	NO	NO
ENSG00000055917	PUM2	2.13317	2.719	3.22e-48	6.42e-47	Up-regulated	NO	NO	Yes
ENSG00000049768	FOXP3	2.12879	1.92275	2.04e-46	3.67e-45	Up-regulated	Yes	NO	NO
ENSG00000151012	SLC7A11	2.12678	2.60635	6.72e-35	7.03e-34	Up-regulated	NO	NO	NO
ENSG00000278621	CTD-2033D15.3	2.12484	1.82799	5.55e-22	2.9e-21	Up-regulated	NO	NO	NO
ENSG00000141294	LRRC46	2.12187	1.91227	4.68e-42	6.92e-41	Up-regulated	NO	NO	NO
ENSG00000013810	TACC3	2.1205	4.68463	5.96e-73	3.92e-71	Up-regulated	NO	NO	NO
ENSG00000128165	ADM2	2.11489	3.2096	1.79e-36	2.04e-35	Up-regulated	NO	NO	NO
ENSG00000068078	FGFR3	2.10734	4.04465	1.35e-24	8.19e-24	Up-regulated	NO	NO	NO
ENSG00000164220	F2RL2	2.10443	4.66824	8.22e-25	5.05e-24	Up-regulated	NO	NO	NO
ENSG00000152669	CCNO	2.10304	2.70143	2.21e-20	1.06e-19	Up-regulated	NO	NO	NO
ENSG00000186891	TNFRSF18	2.09537	1.75948	2.79e-32	2.57e-31	Up-regulated	NO	NO	NO
ENSG00000156802	ATAD2	2.09498	5.92369	2.15e-65	9.87e-64	Up-regulated	NO	NO	NO
ENSG00000197308	GATA3-AS1	2.09385	2.2568	4.37e-21	2.18e-20	Up-regulated	NO	NO	NO
ENSG00000267795	SMIM22	2.09206	4.59623	1.16e-28	8.82e-28	Up-regulated	NO	NO	NO
ENSG00000164434	FABP7	2.08771	5.28091	3.42e-06	6.5e-06	Up-regulated	Yes	NO	NO
ENSG00000138795	LEF1	2.08181	4.15822	8.12e-46	1.43e-44	Up-regulated	Yes	NO	NO
ENSG00000186193	SAPCD2	2.0791	3.61782	8.57e-35	8.91e-34	Up-regulated	NO	NO	NO
ENSG00000135119	RNFT2	2.07909	2.10972	7.64e-73	4.99e-71	Up-regulated	NO	NO	NO
ENSG00000114346	ECT2	2.07814	5.38615	3.68e-91	7.36e-89	Up-regulated	NO	NO	NO
ENSG00000205002	AARD	2.07592	5.1373	3.13e-19	1.4e-18	Up-regulated	NO	NO	NO
ENSG00000159263	SIM2	2.07259	2.44921	1.59e-32	1.47e-31	Up-regulated	NO	NO	NO
ENSG00000038427	VCAN	2.06972	8.59657	9.82e-46	1.72e-44	Up-regulated	NO	NO	NO
ENSG00000140525	FANCI	2.06801	5.01618	3.2e-91	6.47e-89	Up-regulated	NO	NO	NO
ENSG00000161800	RACGAP1	2.06792	5.0713	3.06e-94	7.57e-92	Up-regulated	NO	NO	NO
ENSG00000197903	HIST1H2BK	2.0677	4.38338	5.39e-60	1.91e-58	Up-regulated	Yes	NO	NO
ENSG00000110436	SLC1A2	2.06683	4.33361	1.83e-19	8.35e-19	Up-regulated	NO	NO	NO
ENSG00000115884	SDC1	2.06059	8.08962	2.11e-35	2.28e-34	Up-regulated	NO	NO	NO
ENSG00000131153	GINS2	2.05802	3.63715	1.71e-48	3.45e-47	Up-regulated	NO	NO	NO
ENSG00000122966	CIT	2.05732	3.98045	1.97e-76	1.64e-74	Up-regulated	NO	NO	NO
ENSG00000143590	EFNA3	2.05718	3.54009	2.77e-38	3.45e-37	Up-regulated	Yes	NO	NO
ENSG00000127585	FBXL16	2.05696	4.45415	4.66e-31	4.04e-30	Up-regulated	NO	NO	NO
ENSG00000170558	CDH2	2.05247	2.4489	2.3e-23	1.3e-22	Up-regulated	Yes	NO	NO
ENSG00000170959	DCDC1	2.04981	1.65745	9.32e-22	4.8e-21	Up-regulated	NO	NO	NO
ENSG00000164087	POC1A	2.04891	2.9403	1.09e-81	1.15e-79	Up-regulated	NO	NO	NO
ENSG00000180044	C3orf80	2.04799	1.61872	1.06e-58	3.53e-57	Up-regulated	NO	NO	NO
ENSG00000280119	AC093642.1	2.04696	1.22018	2.07e-20	9.96e-20	Up-regulated	NO	NO	NO
ENSG00000198944	SOWAHA	2.04598	2.78513	8.59e-18	3.56e-17	Up-regulated	NO	NO	NO
ENSG00000107731	UNC5B	2.04502	5.70403	5.08e-92	1.12e-89	Up-regulated	NO	NO	NO
ENSG00000177602	GSG2	2.04026	0.937716	7.86e-52	1.87e-50	Up-regulated	NO	NO	NO
ENSG00000125508	SRMS	2.04023	1.52474	1.45e-27	1.04e-26	Up-regulated	NO	NO	NO
ENSG00000172379	ARNT2	2.04021	5.46228	7.81e-37	9.06e-36	Up-regulated	NO	NO	NO
ENSG00000233622	CYP2T1P	2.04008	4.29084	1.04e-17	4.31e-17	Up-regulated	NO	NO	NO
ENSG00000181847	TIGIT	2.03995	2.18333	3.83e-27	2.69e-26	Up-regulated	NO	NO	NO
ENSG00000188322	SBK1	2.0382	4.47749	8.2e-39	1.04e-37	Up-regulated	NO	NO	NO
ENSG00000178773	CPNE7	2.03762	2.09372	9.93e-22	5.11e-21	Up-regulated	NO	NO	NO
ENSG00000223764	RP11-54O7.3	2.03573	1.59249	5.25e-21	2.61e-20	Up-regulated	NO	NO	NO
ENSG00000170577	SIX2	2.0349	2.29187	8.94e-21	4.38e-20	Up-regulated	NO	NO	NO
ENSG00000276180	HIST1H4I	2.03378	3.36542	3.91e-60	1.39e-58	Up-regulated	NO	NO	NO
ENSG00000165490	DDIAS	2.03355	2.7921	1.19e-53	3.16e-52	Up-regulated	NO	NO	NO
ENSG00000175985	PLEKHD1	2.03231	1.43068	2.66e-19	1.2e-18	Up-regulated	Yes	NO	NO
ENSG00000163507	KIAA1524	2.0312	3.05705	5.3e-70	3.07e-68	Up-regulated	NO	NO	NO
ENSG00000078098	FAP	2.02942	5.22045	3.42e-49	7.18e-48	Up-regulated	NO	NO	NO
ENSG00000124302	CHST8	2.02913	3.0274	7.98e-15	2.76e-14	Up-regulated	NO	NO	NO
ENSG00000074410	CA12	2.027	8.42837	3.82e-28	2.84e-27	Up-regulated	NO	NO	NO
ENSG00000147676	MAL2	2.01793	8.01096	6e-52	1.44e-50	Up-regulated	NO	NO	NO
ENSG00000188064	WNT7B	2.01764	4.02311	2.55e-21	1.28e-20	Up-regulated	NO	NO	NO
ENSG00000147889	CDKN2A	2.01357	3.0035	5.26e-29	4.08e-28	Up-regulated	Yes	NO	NO
ENSG00000159212	CLIC6	2.0132	5.94122	1.04e-13	3.33e-13	Up-regulated	NO	NO	NO
ENSG00000189159	HN1	2.01127	6.03558	1.56e-74	1.13e-72	Up-regulated	NO	NO	NO
ENSG00000175352	NRIP3	2.0046	4.82121	3.25e-15	1.15e-14	Up-regulated	NO	NO	NO
ENSG00000196542	SPTSSB	2.00341	4.0664	1.32e-17	5.42e-17	Up-regulated	NO	NO	NO
ENSG00000129521	EGLN3	2.00124	5.31231	2.23e-29	1.76e-28	Up-regulated	NO	NO	NO
ENSG00000136542	GALNT5	1.99637	4.14513	3.63e-23	2.03e-22	Up-regulated	NO	NO	NO
ENSG00000141682	PMAIP1	1.99637	3.74511	5.29e-38	6.5e-37	Up-regulated	NO	NO	NO
ENSG00000170786	SDR16C5	1.99445	3.64678	2.03e-15	7.24e-15	Up-regulated	NO	NO	NO
ENSG00000211897	IGHG3	1.99062	6.68679	5.58e-14	1.82e-13	Up-regulated	NO	NO	NO
ENSG00000277075	HIST1H2AE	1.99057	1.87249	1.63e-15	5.85e-15	Up-regulated	NO	NO	NO
ENSG00000123219	CENPK	1.99006	1.95608	4.99e-55	1.41e-53	Up-regulated	NO	NO	NO
ENSG00000134668	SPOCD1	1.98983	1.64513	6.74e-25	4.16e-24	Up-regulated	NO	NO	NO
ENSG00000143320	CRABP2	1.98499	8.26069	1.25e-33	1.22e-32	Up-regulated	NO	NO	NO
ENSG00000076554	TPD52	1.9798	7.53657	5.2e-50	1.13e-48	Up-regulated	NO	NO	NO
ENSG00000141424	SLC39A6	1.97906	9.89582	4.46e-27	3.13e-26	Up-regulated	Yes	NO	NO
ENSG00000161031	PGLYRP2	1.97863	2.11852	2.06e-11	5.74e-11	Up-regulated	NO	NO	NO
ENSG00000114656	KIAA1257	1.97834	0.938178	1.2e-37	1.45e-36	Up-regulated	NO	NO	NO
ENSG00000136457	CHAD	1.9777	5.11448	2.17e-13	6.82e-13	Up-regulated	NO	NO	NO
ENSG00000183248	PRR36	1.9771	4.34471	2.28e-30	1.91e-29	Up-regulated	NO	NO	NO
ENSG00000078081	LAMP3	1.97473	3.27931	1.51e-20	7.31e-20	Up-regulated	NO	NO	NO
ENSG00000141741	MIEN1	1.97	5.80995	1.84e-35	2e-34	Up-regulated	NO	NO	NO
ENSG00000186910	SERPINA11	1.96957	3.57353	5.2e-11	1.41e-10	Up-regulated	NO	NO	NO
ENSG00000105707	HPN	1.96516	4.5955	3.63e-28	2.71e-27	Up-regulated	NO	NO	NO
ENSG00000175264	CHST1	1.96458	3.85618	6.6e-21	3.26e-20	Up-regulated	NO	NO	NO
ENSG00000140937	CDH11	1.9637	6.88074	2.91e-63	1.2e-61	Up-regulated	NO	NO	NO
ENSG00000168461	RAB31	1.96126	7.34822	5.42e-50	1.18e-48	Up-regulated	NO	NO	NO
ENSG00000162722	TRIM58	1.96072	1.65954	1.11e-20	5.41e-20	Up-regulated	NO	NO	NO
ENSG00000103260	METRN	1.9599	4.74376	4.3e-41	6.08e-40	Up-regulated	NO	NO	NO
ENSG00000141736	ERBB2	1.95988	9.13266	6.39e-23	3.52e-22	Up-regulated	Yes	NO	NO
ENSG00000124479	NDP	1.95018	2.53947	2.12e-12	6.25e-12	Up-regulated	NO	NO	NO
ENSG00000176890	TYMS	1.94967	4.07624	9.88e-54	2.64e-52	Up-regulated	Yes	NO	NO
ENSG00000197837	HIST4H4	1.94892	1.69808	7.72e-25	4.75e-24	Up-regulated	NO	NO	NO
ENSG00000108176	DNAJC12	1.9452	4.72939	3.25e-21	1.63e-20	Up-regulated	NO	NO	NO
ENSG00000111799	COL12A1	1.94515	9.02511	1.54e-44	2.54e-43	Up-regulated	NO	NO	NO
ENSG00000101213	PTK6	1.94509	3.71499	1.07e-31	9.63e-31	Up-regulated	NO	NO	NO
ENSG00000120075	HOXB5	1.9433	1.99789	7.31e-16	2.69e-15	Up-regulated	NO	NO	NO
ENSG00000169241	SLC50A1	1.94227	6.00338	1.47e-108	1.15e-105	Up-regulated	NO	NO	NO
ENSG00000272405	RP11-284F21.10	1.93927	2.54674	6.32e-18	2.65e-17	Up-regulated	NO	NO	NO
ENSG00000185290	NUPR2	1.93552	1.29188	4.43e-20	2.08e-19	Up-regulated	NO	NO	NO
ENSG00000097046	CDC7	1.93445	3.23758	7.3e-49	1.5e-47	Up-regulated	NO	NO	NO
ENSG00000132182	NUP210	1.93239	6.43107	6.52e-53	1.64e-51	Up-regulated	NO	NO	NO
ENSG00000166840	GLYATL1	1.93179	2.39363	4.74e-15	1.66e-14	Up-regulated	NO	NO	NO
ENSG00000135750	KCNK1	1.92853	4.28091	5.58e-29	4.32e-28	Up-regulated	NO	NO	NO
ENSG00000254726	MEX3A	1.92806	4.90775	3.19e-27	2.25e-26	Up-regulated	NO	NO	NO
ENSG00000169891	REPS2	1.92329	5.97679	1.43e-34	1.47e-33	Up-regulated	Yes	NO	NO
ENSG00000181085	MAPK15	1.92251	2.64799	6.51e-21	3.22e-20	Up-regulated	NO	NO	NO
ENSG00000261716	RP11-196G18.22	1.91872	3.59873	1.45e-50	3.23e-49	Up-regulated	NO	NO	NO
ENSG00000010030	ETV7	1.91745	2.08553	2.63e-33	2.55e-32	Up-regulated	NO	NO	NO
ENSG00000164692	COL1A2	1.91637	11.995	2.17e-33	2.11e-32	Up-regulated	NO	NO	NO
ENSG00000157303	SUSD3	1.91488	5.01942	5.69e-20	2.66e-19	Up-regulated	NO	NO	NO
ENSG00000129514	FOXA1	1.91376	7.64232	8.29e-20	3.83e-19	Up-regulated	Yes	NO	NO
ENSG00000172575	RASGRP1	1.91274	3.95133	1.46e-27	1.05e-26	Up-regulated	NO	NO	NO
ENSG00000017483	SLC38A5	1.91178	2.70433	5.48e-38	6.73e-37	Up-regulated	NO	NO	NO
ENSG00000184678	HIST2H2BE	1.90825	5.60695	1.11e-43	1.77e-42	Up-regulated	NO	NO	NO
ENSG00000181143	MUC16	1.90597	5.38298	1.86e-09	4.55e-09	Up-regulated	NO	NO	NO
ENSG00000162949	CAPN13	1.90095	4.67462	1.47e-17	6e-17	Up-regulated	NO	NO	NO
ENSG00000132749	MTL5	1.90019	4.47442	1.68e-36	1.92e-35	Up-regulated	NO	NO	NO
ENSG00000162078	ZG16B	1.89911	5.69258	5.41e-24	3.19e-23	Up-regulated	NO	NO	NO
ENSG00000196584	XRCC2	1.89608	2.40322	1.24e-53	3.29e-52	Up-regulated	Yes	NO	NO
ENSG00000160949	TONSL	1.89411	3.78343	2.66e-48	5.34e-47	Up-regulated	NO	NO	NO
ENSG00000109062	SLC9A3R1	1.8938	7.88813	3.09e-37	3.64e-36	Up-regulated	Yes	NO	NO
ENSG00000187741	FANCA	1.89338	2.94559	3.04e-43	4.7e-42	Up-regulated	NO	NO	NO
ENSG00000213886	UBD	1.89259	2.73065	5.31e-15	1.86e-14	Up-regulated	Yes	NO	NO
ENSG00000163064	EN1	1.89135	2.95813	6.92e-15	2.4e-14	Up-regulated	NO	NO	NO
ENSG00000133328	HRASLS2	1.88606	1.86372	1.54e-18	6.66e-18	Up-regulated	NO	NO	NO
ENSG00000223572	CKMT1A	1.88284	1.73578	1.99e-18	8.59e-18	Up-regulated	NO	NO	NO
ENSG00000141526	SLC16A3	1.8778	4.56316	1.17e-32	1.09e-31	Up-regulated	Yes	NO	NO
ENSG00000183813	CCR4	1.8769	1.508	3.11e-24	1.85e-23	Up-regulated	NO	NO	NO
ENSG00000091831	ESR1	1.87579	8.52997	1.71e-19	7.77e-19	Up-regulated	Yes	NO	NO
ENSG00000121753	ADGRB2	1.86889	4.38366	6.18e-28	4.57e-27	Up-regulated	NO	NO	NO
ENSG00000145194	ECE2	1.86841	3.0373	2.02e-53	5.29e-52	Up-regulated	NO	NO	NO
ENSG00000240204	SMKR1	1.86355	1.05465	6.75e-30	5.5e-29	Up-regulated	NO	NO	NO
ENSG00000053108	FSTL4	1.85656	1.72264	1.28e-20	6.19e-20	Up-regulated	NO	NO	NO
ENSG00000142731	PLK4	1.85153	3.02208	1.42e-66	6.89e-65	Up-regulated	NO	NO	NO
ENSG00000185090	MANEAL	1.85066	3.99828	1.11e-45	1.93e-44	Up-regulated	NO	NO	NO
ENSG00000138346	DNA2	1.84476	2.83891	1.17e-56	3.58e-55	Up-regulated	NO	NO	NO
ENSG00000170442	KRT86	1.84262	2.13324	3.9e-13	1.21e-12	Up-regulated	NO	NO	NO
ENSG00000084444	FAM234B	1.84236	6.31657	2.01e-27	1.44e-26	Up-regulated	NO	NO	NO
ENSG00000124243	BCAS4	1.8412	4.22426	1.42e-41	2.04e-40	Up-regulated	NO	NO	NO
ENSG00000188883	KLRG2	1.83937	2.0693	5.89e-17	2.32e-16	Up-regulated	NO	NO	NO
ENSG00000135549	PKIB	1.83808	5.08332	2.9e-25	1.82e-24	Up-regulated	NO	NO	NO
ENSG00000143369	ECM1	1.83658	6.58299	8.13e-19	3.58e-18	Up-regulated	NO	NO	NO
ENSG00000272398	CD24	1.83605	9.77411	2.34e-19	1.06e-18	Up-regulated	NO	NO	NO
ENSG00000188368	PRR19	1.83535	0.98485	1.03e-51	2.45e-50	Up-regulated	NO	NO	NO
ENSG00000259495	RP11-210M15.2	1.83515	2.23997	6.2e-25	3.83e-24	Up-regulated	NO	NO	NO
ENSG00000224559	LINC01087	1.83482	2.58007	2.72e-10	7.02e-10	Up-regulated	NO	NO	NO
ENSG00000085552	IGSF9	1.8283	5.00215	2.12e-26	1.42e-25	Up-regulated	NO	NO	NO
ENSG00000214530	STARD10	1.82577	6.98783	6.55e-33	6.2e-32	Up-regulated	NO	NO	NO
ENSG00000160345	C9orf116	1.82267	2.37161	7.02e-50	1.51e-48	Up-regulated	NO	NO	NO
ENSG00000188211	NCR3LG1	1.8173	1.6598	1.92e-24	1.16e-23	Up-regulated	NO	NO	NO
ENSG00000104738	MCM4	1.81513	6.58936	1.3e-65	6.04e-64	Up-regulated	NO	NO	NO
ENSG00000139618	BRCA2	1.81234	3.24812	6.64e-48	1.3e-46	Up-regulated	Yes	NO	NO
ENSG00000135074	ADAM19	1.80844	4.11631	4.25e-52	1.03e-50	Up-regulated	NO	NO	NO
ENSG00000127084	FGD3	1.80834	5.06352	3.27e-29	2.56e-28	Up-regulated	NO	NO	NO
ENSG00000119714	GPR68	1.80709	3.14874	2.08e-63	8.63e-62	Up-regulated	NO	NO	NO
ENSG00000175920	DOK7	1.80677	2.22709	8.85e-14	2.85e-13	Up-regulated	NO	NO	NO
ENSG00000140263	SORD	1.80519	5.40174	2.1e-35	2.27e-34	Up-regulated	NO	NO	NO
ENSG00000185842	DNAH14	1.80498	3.37414	2.94e-44	4.79e-43	Up-regulated	NO	NO	NO
ENSG00000154198	CYP4Z2P	1.80409	3.44968	9.63e-11	2.56e-10	Up-regulated	NO	NO	NO
ENSG00000114529	C3orf52	1.80247	3.67663	3.41e-31	2.97e-30	Up-regulated	NO	NO	NO
ENSG00000162814	SPATA17	1.7991	1.97812	6.69e-48	1.31e-46	Up-regulated	NO	NO	NO
ENSG00000186395	KRT10	1.79862	5.13943	4.34e-22	2.28e-21	Up-regulated	NO	NO	NO
ENSG00000249661	TNRC18P1	1.7963	3.1319	1.14e-12	3.43e-12	Up-regulated	NO	NO	NO
ENSG00000177181	RIMKLA	1.79139	2.3411	4.15e-29	3.23e-28	Up-regulated	NO	NO	NO
ENSG00000147536	GINS4	1.78822	2.5704	2.51e-45	4.3e-44	Up-regulated	NO	NO	NO
ENSG00000150337	FCGR1A	1.78722	1.96896	7.29e-32	6.59e-31	Up-regulated	NO	NO	NO
ENSG00000143412	ANXA9	1.78663	4.79731	1.79e-40	2.47e-39	Up-regulated	NO	NO	NO
ENSG00000162063	CCNF	1.78177	4.39928	7.97e-68	4.14e-66	Up-regulated	NO	NO	NO
ENSG00000128045	RASL11B	1.78125	2.42583	1.34e-33	1.31e-32	Up-regulated	NO	NO	NO
ENSG00000107485	GATA3	1.77713	8.4841	1.22e-26	8.31e-26	Up-regulated	NO	NO	NO
ENSG00000165863	C10orf82	1.77582	1.4213	2.97e-10	7.64e-10	Up-regulated	NO	NO	NO
ENSG00000163704	PRRT3	1.77097	3.36637	3.87e-42	5.76e-41	Up-regulated	NO	NO	NO
ENSG00000055118	KCNH2	1.76558	1.34796	1.15e-17	4.74e-17	Up-regulated	NO	NO	NO
ENSG00000185480	PARPBP	1.765	2.47459	1.77e-66	8.52e-65	Up-regulated	NO	NO	NO
ENSG00000104413	ESRP1	1.76394	6.87901	5.9e-28	4.37e-27	Up-regulated	NO	NO	NO
ENSG00000168542	COL3A1	1.76331	11.9161	1.04e-25	6.67e-25	Up-regulated	NO	NO	NO
ENSG00000179841	AKAP5	1.76023	3.17381	3.32e-28	2.48e-27	Up-regulated	NO	NO	NO
ENSG00000165244	ZNF367	1.75979	2.94312	4.33e-56	1.29e-54	Up-regulated	NO	NO	NO
ENSG00000144452	ABCA12	1.75794	4.63451	1.06e-09	2.62e-09	Up-regulated	NO	NO	NO
ENSG00000111335	OAS2	1.75721	6.46803	1.65e-32	1.53e-31	Up-regulated	NO	NO	NO
ENSG00000167207	NOD2	1.7528	3.00138	3.43e-33	3.3e-32	Up-regulated	NO	NO	NO
ENSG00000158106	RHPN1	1.75261	4.44429	2.7e-36	3.05e-35	Up-regulated	NO	NO	NO
ENSG00000176058	TPRN	1.75252	4.49021	2.91e-55	8.3e-54	Up-regulated	NO	NO	NO
ENSG00000145911	N4BP3	1.75081	4.54992	6.92e-46	1.22e-44	Up-regulated	NO	NO	NO
ENSG00000197977	ELOVL2	1.75013	4.90407	6.99e-14	2.27e-13	Up-regulated	NO	NO	NO
ENSG00000204839	MROH6	1.74965	2.88318	1.57e-29	1.25e-28	Up-regulated	NO	NO	NO
ENSG00000134321	RSAD2	1.74877	4.89807	1.15e-26	7.82e-26	Up-regulated	NO	NO	NO
ENSG00000119969	HELLS	1.74823	3.60726	1.97e-44	3.23e-43	Up-regulated	NO	NO	NO
ENSG00000143797	MBOAT2	1.74481	6.19343	5.56e-47	1.05e-45	Up-regulated	NO	NO	NO
ENSG00000089692	LAG3	1.74374	1.74718	3.69e-22	1.95e-21	Up-regulated	NO	NO	NO
ENSG00000163362	C1orf106	1.743	3.00827	5.72e-13	1.75e-12	Up-regulated	NO	NO	NO
ENSG00000126010	GRPR	1.74268	3.38501	3.34e-10	8.57e-10	Up-regulated	NO	NO	NO
ENSG00000196517	SLC6A9	1.74056	4.44312	1.27e-29	1.02e-28	Up-regulated	NO	NO	NO
ENSG00000155093	PTPRN2	1.73946	4.41576	1.16e-15	4.21e-15	Up-regulated	NO	NO	NO
ENSG00000262772	RP11-353N14.2	1.73785	1.12888	8.27e-18	3.44e-17	Up-regulated	NO	NO	NO
ENSG00000169583	CLIC3	1.73739	1.80026	1.03e-17	4.26e-17	Up-regulated	NO	NO	NO
ENSG00000204434	POTEKP	1.73506	2.66114	2.15e-10	5.58e-10	Up-regulated	NO	NO	NO
ENSG00000165548	TMEM63C	1.73184	4.40866	1.2e-18	5.25e-18	Up-regulated	NO	NO	NO
ENSG00000133816	MICAL2	1.73027	6.33389	1.58e-76	1.34e-74	Up-regulated	NO	NO	NO
ENSG00000113810	SMC4	1.72996	5.64937	4.47e-74	3.11e-72	Up-regulated	NO	NO	NO
ENSG00000006118	TMEM132A	1.72741	5.66149	1.16e-30	9.86e-30	Up-regulated	NO	NO	NO
ENSG00000160867	FGFR4	1.72239	3.60005	2.54e-12	7.48e-12	Up-regulated	NO	NO	NO
ENSG00000075702	WDR62	1.71785	3.0818	3.54e-17	1.41e-16	Up-regulated	NO	NO	NO
ENSG00000254389	RHPN1-AS1	1.716	1.70514	8.76e-44	1.41e-42	Up-regulated	NO	NO	NO
ENSG00000164403	SHROOM1	1.71343	5.07552	7.72e-18	3.22e-17	Up-regulated	NO	NO	NO
ENSG00000108018	SORCS1	1.71043	2.77003	5.6e-10	1.41e-09	Up-regulated	NO	NO	NO
ENSG00000198807	PAX9	1.70967	2.65953	1.08e-21	5.52e-21	Up-regulated	NO	NO	NO
ENSG00000117632	STMN1	1.70918	7.06696	4.78e-57	1.48e-55	Up-regulated	Yes	NO	NO
ENSG00000003249	DBNDD1	1.70904	4.70302	2.5e-37	2.96e-36	Up-regulated	NO	NO	NO
ENSG00000148848	ADAM12	1.70577	6.54945	6.24e-28	4.61e-27	Up-regulated	NO	NO	NO
ENSG00000104889	RNASEH2A	1.70564	4.36441	2.53e-74	1.79e-72	Up-regulated	NO	NO	NO
ENSG00000233822	HIST1H2BN	1.7056	1.2749	8.24e-31	7.08e-30	Up-regulated	NO	NO	NO
ENSG00000261488	RP11-757F18.5	1.70463	0.887909	4.73e-20	2.21e-19	Up-regulated	NO	NO	NO
ENSG00000111331	OAS3	1.70244	6.74878	1.27e-39	1.68e-38	Up-regulated	NO	NO	NO
ENSG00000073111	MCM2	1.70166	5.385	3.58e-51	8.25e-50	Up-regulated	NO	NO	NO
ENSG00000196976	LAGE3	1.70073	4.02799	8.04e-61	2.96e-59	Up-regulated	NO	NO	NO
ENSG00000170421	KRT8	1.69977	9.57634	1.9e-23	1.08e-22	Up-regulated	Yes	NO	NO
ENSG00000104522	TSTA3	1.69726	6.18107	3.36e-63	1.38e-61	Up-regulated	NO	NO	NO
ENSG00000211652	IGLV7-43	1.69458	3.51609	3.99e-07	8.21e-07	Up-regulated	NO	NO	NO
ENSG00000137563	GGH	1.69449	4.58612	1.69e-30	1.42e-29	Up-regulated	NO	NO	NO
ENSG00000173898	SPTBN2	1.69273	6.25199	6.74e-16	2.49e-15	Up-regulated	NO	NO	NO
ENSG00000163472	TMEM79	1.6895	4.41565	9.73e-36	1.07e-34	Up-regulated	NO	NO	NO
ENSG00000280411	IGHV1-69-2	1.68898	3.82574	2.54e-08	5.72e-08	Up-regulated	NO	NO	NO
ENSG00000139714	MORN3	1.68821	1.48212	2.32e-28	1.75e-27	Up-regulated	NO	NO	NO
ENSG00000099994	SUSD2	1.68802	5.81888	1.18e-15	4.28e-15	Up-regulated	NO	NO	NO
ENSG00000103490	PYCARD	1.68587	4.55716	3.54e-36	3.96e-35	Up-regulated	NO	NO	NO
ENSG00000130054	FAM155B	1.68252	1.5595	5.82e-22	3.03e-21	Up-regulated	NO	NO	NO
ENSG00000238178	RP11-431J24.2	1.68083	2.5597	7.54e-10	1.88e-09	Up-regulated	NO	NO	NO
ENSG00000180921	FAM83H	1.67903	6.55529	1.4e-36	1.6e-35	Up-regulated	NO	NO	NO
ENSG00000166246	C16orf71	1.67888	1.31181	6.16e-41	8.67e-40	Up-regulated	NO	NO	NO
ENSG00000128408	RIBC2	1.67738	1.20732	1.61e-31	1.42e-30	Up-regulated	Yes	NO	NO
ENSG00000259153	RP6-65G23.3	1.67679	0.724899	1.14e-30	9.74e-30	Up-regulated	NO	NO	NO
ENSG00000197859	ADAMTSL2	1.67561	2.73613	3.49e-34	3.54e-33	Up-regulated	NO	NO	NO
ENSG00000237289	CKMT1B	1.67542	1.84434	3.45e-14	1.15e-13	Up-regulated	NO	NO	NO
ENSG00000143367	TUFT1	1.67443	5.55978	5.92e-75	4.38e-73	Up-regulated	NO	NO	NO
ENSG00000172382	PRSS27	1.66873	1.71467	8.74e-21	4.28e-20	Up-regulated	NO	NO	NO
ENSG00000181218	HIST3H2A	1.66442	3.1849	5.57e-18	2.34e-17	Up-regulated	NO	NO	NO
ENSG00000211669	IGLV3-10	1.65918	4.00409	2.21e-07	4.64e-07	Up-regulated	NO	NO	NO
ENSG00000101850	GPR143	1.65832	1.82183	7.75e-23	4.25e-22	Up-regulated	NO	NO	NO
ENSG00000118946	PCDH17	1.65649	3.30826	2.31e-56	6.98e-55	Up-regulated	NO	NO	NO
ENSG00000155367	PPM1J	1.65437	2.63118	1.82e-23	1.03e-22	Up-regulated	NO	NO	NO
ENSG00000065911	MTHFD2	1.65413	6.31246	4.22e-73	2.79e-71	Up-regulated	NO	NO	NO
ENSG00000239672	NME1	1.65405	5.30759	1.91e-65	8.82e-64	Up-regulated	NO	NO	NO
ENSG00000158714	SLAMF8	1.64781	3.53624	9.28e-25	5.69e-24	Up-regulated	NO	NO	NO
ENSG00000110169	HPX	1.64492	3.74734	5.22e-12	1.51e-11	Up-regulated	NO	NO	NO
ENSG00000011422	PLAUR	1.64401	4.64195	1.04e-39	1.39e-38	Up-regulated	NO	NO	NO
ENSG00000101298	SNPH	1.64298	4.00317	3.62e-14	1.2e-13	Up-regulated	NO	NO	NO
ENSG00000233461	RP11-295G20.2	1.64295	2.09456	1.88e-44	3.09e-43	Up-regulated	NO	NO	NO
ENSG00000157601	MX1	1.64275	7.02409	7.49e-24	4.37e-23	Up-regulated	NO	NO	NO
ENSG00000058335	RASGRF1	1.64118	1.7497	3.6e-14	1.19e-13	Up-regulated	NO	NO	NO
ENSG00000183044	ABAT	1.64049	5.86068	5.8e-23	3.21e-22	Up-regulated	NO	NO	NO
ENSG00000181788	SIAH2	1.63643	6.14829	4.53e-51	1.04e-49	Up-regulated	NO	NO	NO
ENSG00000103460	TOX3	1.63349	4.32471	5.01e-14	1.64e-13	Up-regulated	Yes	NO	NO
ENSG00000185420	SMYD3	1.63254	3.00891	1.08e-65	5.05e-64	Up-regulated	NO	NO	NO
ENSG00000157193	LRP8	1.63224	3.23805	2.97e-38	3.69e-37	Up-regulated	NO	NO	NO
ENSG00000162769	FLVCR1	1.6271	4.3599	1.19e-68	6.48e-67	Up-regulated	NO	NO	NO
ENSG00000143502	SUSD4	1.62696	4.49429	4.81e-18	2.03e-17	Up-regulated	NO	NO	NO
ENSG00000188486	H2AFX	1.62644	4.49757	5.69e-52	1.37e-50	Up-regulated	Yes	NO	NO
ENSG00000257167	TMPO-AS1	1.62523	0.961523	1.32e-52	3.25e-51	Up-regulated	NO	NO	NO
ENSG00000133195	SLC39A11	1.6232	6.23001	6.54e-61	2.43e-59	Up-regulated	NO	NO	NO
ENSG00000236313	VN1R53P	1.62231	2.02567	5.37e-07	1.09e-06	Up-regulated	NO	NO	NO
ENSG00000106537	TSPAN13	1.61857	7.72605	4.67e-46	8.28e-45	Up-regulated	NO	NO	NO
ENSG00000178401	DNAJC22	1.61717	3.7294	4.58e-15	1.61e-14	Up-regulated	NO	NO	NO
ENSG00000141582	CBX4	1.61636	5.1646	3.86e-59	1.32e-57	Up-regulated	NO	NO	NO
ENSG00000269821	KCNQ1OT1	1.61589	3.77547	2.35e-16	8.91e-16	Up-regulated	Yes	NO	NO
ENSG00000221955	SLC12A8	1.61366	4.04491	2.04e-46	3.67e-45	Up-regulated	NO	NO	NO
ENSG00000171345	KRT19	1.61192	9.75013	8.35e-18	3.47e-17	Up-regulated	Yes	NO	NO
ENSG00000203995	ZYG11A	1.61063	2.18131	2.48e-22	1.33e-21	Up-regulated	NO	NO	NO
ENSG00000178776	C5orf46	1.60977	1.33508	2.83e-14	9.44e-14	Up-regulated	NO	NO	NO
ENSG00000244731	C4A	1.60805	5.70413	3.4e-15	1.2e-14	Up-regulated	NO	NO	NO
ENSG00000101255	TRIB3	1.60571	4.92628	4.83e-47	9.09e-46	Up-regulated	NO	NO	NO
ENSG00000178935	ZNF552	1.60543	5.63226	4.61e-25	2.87e-24	Up-regulated	NO	NO	NO
ENSG00000102003	SYP	1.60517	2.3759	3.59e-15	1.27e-14	Up-regulated	NO	NO	NO
ENSG00000131203	IDO1	1.60502	3.24836	1.22e-12	3.67e-12	Up-regulated	Yes	NO	NO
ENSG00000127324	TSPAN8	1.60484	3.31291	3.44e-06	6.54e-06	Up-regulated	NO	NO	NO
ENSG00000198937	CCDC167	1.60425	3.21004	4.33e-75	3.28e-73	Up-regulated	NO	NO	NO
ENSG00000101194	SLC17A9	1.60404	2.5084	1.58e-22	8.54e-22	Up-regulated	NO	NO	NO
ENSG00000128510	CPA4	1.60262	2.40551	1.78e-11	4.99e-11	Up-regulated	NO	NO	NO
ENSG00000110484	SCGB2A2	1.6024	9.63881	9.05e-06	1.67e-05	Up-regulated	NO	NO	NO
ENSG00000167771	RCOR2	1.59943	1.39672	1.97e-23	1.12e-22	Up-regulated	NO	NO	NO
ENSG00000249992	TMEM158	1.59864	2.78436	2.83e-16	1.07e-15	Up-regulated	NO	NO	NO
ENSG00000235649	MXRA5Y	1.59709	1.00674	5.67e-15	1.98e-14	Up-regulated	NO	NO	NO
ENSG00000105289	TJP3	1.59608	5.16604	8.98e-23	4.91e-22	Up-regulated	NO	NO	NO
ENSG00000144057	ST6GAL2	1.59515	3.36566	5.99e-20	2.79e-19	Up-regulated	NO	NO	NO
ENSG00000141293	SKAP1	1.59354	3.75316	4.73e-24	2.8e-23	Up-regulated	NO	NO	NO
ENSG00000149554	CHEK1	1.59349	3.64199	3e-53	7.72e-52	Up-regulated	Yes	NO	NO
ENSG00000074370	ATP2A3	1.59315	6.10293	9.37e-27	6.45e-26	Up-regulated	NO	NO	NO
ENSG00000260219	RP11-347C12.10	1.59211	1.7024	1.73e-40	2.4e-39	Up-regulated	NO	NO	NO
ENSG00000269516	CYP4F23P	1.59065	1.78619	3.03e-12	8.85e-12	Up-regulated	NO	NO	NO
ENSG00000171124	FUT3	1.58984	1.67414	3.55e-10	9.07e-10	Up-regulated	NO	NO	NO
ENSG00000139055	ERP27	1.5896	3.82345	3.99e-18	1.69e-17	Up-regulated	NO	NO	NO
ENSG00000237330	RNF223	1.58909	1.32794	1.18e-15	4.27e-15	Up-regulated	NO	NO	NO
ENSG00000211892	IGHG4	1.5872	6.04906	7.35e-08	1.6e-07	Up-regulated	NO	NO	NO
ENSG00000167702	KIFC2	1.58698	3.48553	1.94e-30	1.62e-29	Up-regulated	NO	NO	NO
ENSG00000269887	RP11-477H21.2	1.58685	1.09264	9.33e-26	6.03e-25	Up-regulated	NO	NO	NO
ENSG00000141449	GREB1L	1.58526	4.02825	4.73e-16	1.76e-15	Up-regulated	NO	NO	NO
ENSG00000259459	RP11-321G12.1	1.5838	3.13093	1.16e-11	3.29e-11	Up-regulated	NO	NO	NO
ENSG00000180573	HIST1H2AC	1.58365	6.16309	2.13e-34	2.18e-33	Up-regulated	NO	NO	NO
ENSG00000266036	RP11-452I5.2	1.58315	1.29718	5.15e-18	2.17e-17	Up-regulated	NO	NO	NO
ENSG00000050438	SLC4A8	1.57951	4.23957	2.45e-18	1.05e-17	Up-regulated	NO	NO	NO
ENSG00000139629	GALNT6	1.57708	7.1847	1.83e-20	8.82e-20	Up-regulated	NO	NO	NO
ENSG00000163535	SGOL2	1.57587	3.39702	1.18e-61	4.51e-60	Up-regulated	NO	NO	NO
ENSG00000186638	KIF24	1.57531	2.79337	1.19e-53	3.18e-52	Up-regulated	NO	NO	NO
ENSG00000185507	IRF7	1.57521	4.52238	5.59e-46	9.9e-45	Up-regulated	NO	NO	NO
ENSG00000165949	IFI27	1.57494	7.31546	2.33e-18	1e-17	Up-regulated	NO	NO	NO
ENSG00000211893	IGHG2	1.57435	7.1704	1.44e-10	3.79e-10	Up-regulated	NO	NO	NO
ENSG00000167183	PRR15L	1.57399	5.33355	7.21e-17	2.83e-16	Up-regulated	NO	NO	NO
ENSG00000164398	ACSL6	1.57235	1.36302	3.08e-14	1.03e-13	Up-regulated	NO	NO	NO
ENSG00000185803	SLC52A2	1.5719	5.48513	2.86e-53	7.37e-52	Up-regulated	NO	NO	NO
ENSG00000111602	TIMELESS	1.56874	5.17204	6.58e-73	4.31e-71	Up-regulated	NO	NO	NO
ENSG00000197275	RAD54B	1.56861	1.73751	1.8e-48	3.62e-47	Up-regulated	NO	NO	NO
ENSG00000177732	SOX12	1.56818	5.01921	8.48e-56	2.51e-54	Up-regulated	NO	NO	NO
ENSG00000075275	CELSR1	1.56779	7.33042	1.92e-24	1.15e-23	Up-regulated	NO	NO	NO
ENSG00000198018	ENTPD7	1.56726	3.95281	1.17e-72	7.56e-71	Up-regulated	NO	NO	NO
ENSG00000134824	FADS2	1.5665	6.96732	1.61e-13	5.11e-13	Up-regulated	NO	NO	NO
ENSG00000108511	HOXB6	1.56376	2.53957	1.1e-13	3.53e-13	Up-regulated	NO	NO	NO
ENSG00000187017	ESPN	1.56178	3.81955	1e-15	3.66e-15	Up-regulated	NO	NO	NO
ENSG00000146205	ANO7	1.56111	1.12411	1.17e-24	7.15e-24	Up-regulated	NO	NO	NO
ENSG00000089127	OAS1	1.55489	5.71865	9.62e-30	7.76e-29	Up-regulated	NO	NO	NO
ENSG00000100479	POLE2	1.55487	2.17851	1.1e-63	4.65e-62	Up-regulated	NO	NO	NO
ENSG00000139044	B4GALNT3	1.55477	4.21802	1.12e-20	5.46e-20	Up-regulated	NO	NO	NO
ENSG00000134222	PSRC1	1.55372	2.664	5.9e-43	9e-42	Up-regulated	NO	NO	NO
ENSG00000161395	PGAP3	1.55301	6.08447	2.15e-20	1.03e-19	Up-regulated	NO	NO	NO
ENSG00000168502	MTCL1	1.55241	3.57619	3.16e-26	2.09e-25	Up-regulated	NO	NO	NO
ENSG00000186340	THBS2	1.55172	8.40122	5.64e-29	4.37e-28	Up-regulated	NO	NO	NO
ENSG00000101825	MXRA5	1.55156	8.41663	2.82e-38	3.51e-37	Up-regulated	NO	NO	NO
ENSG00000261116	RP3-523K23.2	1.55039	2.63642	4.56e-12	1.32e-11	Up-regulated	NO	NO	NO
ENSG00000173890	GPR160	1.54948	5.31629	1.4e-37	1.68e-36	Up-regulated	NO	NO	NO
ENSG00000147041	SYTL5	1.5462	3.59031	6.06e-10	1.52e-09	Up-regulated	NO	NO	NO
ENSG00000176920	FUT2	1.54559	2.62311	3.53e-18	1.5e-17	Up-regulated	NO	NO	NO
ENSG00000100625	SIX4	1.54501	3.99919	3.08e-30	2.55e-29	Up-regulated	NO	NO	NO
ENSG00000204060	FOXO6	1.5425	2.02738	2.71e-27	1.93e-26	Up-regulated	NO	NO	NO
ENSG00000254285	KRT8P3	1.54209	1.6339	3.41e-13	1.06e-12	Up-regulated	NO	NO	NO
ENSG00000122861	PLAU	1.54126	6.17792	1.62e-33	1.58e-32	Up-regulated	NO	NO	NO
ENSG00000104524	PYCRL	1.54125	4.23197	5.82e-46	1.03e-44	Up-regulated	NO	NO	NO
ENSG00000129354	AP1M2	1.5398	6.1801	8.13e-23	4.46e-22	Up-regulated	NO	NO	NO
ENSG00000164694	FNDC1	1.53842	6.00541	2.22e-14	7.46e-14	Up-regulated	NO	NO	NO
ENSG00000136982	DSCC1	1.53728	2.97166	6.12e-43	9.33e-42	Up-regulated	NO	NO	NO
ENSG00000073150	PANX2	1.53668	1.77063	5.15e-17	2.03e-16	Up-regulated	NO	NO	NO
ENSG00000134215	VAV3	1.53481	7.14198	5.38e-24	3.17e-23	Up-regulated	NO	NO	NO
ENSG00000109084	TMEM97	1.53442	4.81813	7.11e-40	9.55e-39	Up-regulated	NO	NO	NO
ENSG00000073350	LLGL2	1.53309	5.87374	4.38e-37	5.13e-36	Up-regulated	Yes	NO	NO
ENSG00000112996	MRPS30	1.53149	6.38085	1e-25	6.47e-25	Up-regulated	NO	NO	NO
ENSG00000111057	KRT18	1.52884	8.95974	3.2e-20	1.52e-19	Up-regulated	Yes	NO	NO
ENSG00000130545	CRB3	1.52797	3.31556	3.48e-25	2.17e-24	Up-regulated	NO	NO	NO
ENSG00000162892	IL24	1.52632	1.66711	2.03e-21	1.03e-20	Up-regulated	Yes	NO	NO
ENSG00000113494	PRLR	1.52615	7.75007	7.11e-20	3.3e-19	Up-regulated	Yes	NO	NO
ENSG00000117394	SLC2A1	1.52604	6.36338	1.68e-37	2.01e-36	Up-regulated	Yes	NO	NO
ENSG00000157388	CACNA1D	1.52439	4.254	2.22e-17	8.98e-17	Up-regulated	NO	NO	NO
ENSG00000187951	ARHGAP11B	1.52397	1.8178	3.51e-35	3.72e-34	Up-regulated	NO	NO	NO
ENSG00000254986	DPP3	1.5221	5.50899	2.5e-69	1.41e-67	Up-regulated	NO	NO	NO
ENSG00000167553	TUBA1C	1.52102	6.16154	3.43e-68	1.82e-66	Up-regulated	NO	NO	NO
ENSG00000224389	C4B	1.5205	5.8009	9.66e-14	3.11e-13	Up-regulated	NO	NO	NO
ENSG00000147804	SLC39A4	1.51938	3.65481	1.61e-26	1.09e-25	Up-regulated	NO	NO	NO
ENSG00000144554	FANCD2	1.51711	4.11105	1.71e-45	2.96e-44	Up-regulated	NO	NO	NO
ENSG00000100290	BIK	1.51698	3.08665	3.59e-18	1.53e-17	Up-regulated	NO	NO	NO
ENSG00000156011	PSD3	1.51404	6.09059	2.2e-19	9.93e-19	Up-regulated	NO	NO	NO
ENSG00000107518	ATRNL1	1.5137	2.98714	3.71e-09	8.85e-09	Up-regulated	NO	NO	NO
ENSG00000162981	FAM84A	1.51247	4.53604	5.34e-13	1.64e-12	Up-regulated	NO	NO	NO
ENSG00000167880	EVPL	1.50953	5.04682	4.88e-24	2.88e-23	Up-regulated	NO	NO	NO
ENSG00000143578	CREB3L4	1.50945	6.29451	1.68e-34	1.73e-33	Up-regulated	NO	NO	NO
ENSG00000124813	RUNX2	1.50937	4.06365	6.7e-34	6.65e-33	Up-regulated	NO	Yes	NO
ENSG00000166451	CENPN	1.50912	3.01369	1.4e-43	2.21e-42	Up-regulated	NO	NO	NO
ENSG00000171502	COL24A1	1.50806	1.22031	1.15e-33	1.13e-32	Up-regulated	NO	NO	NO
ENSG00000120334	CENPL	1.5079	3.1035	5.55e-75	4.14e-73	Up-regulated	NO	NO	NO
ENSG00000025708	TYMP	1.50684	5.83194	6.99e-29	5.38e-28	Up-regulated	NO	NO	NO
ENSG00000136108	CKAP2	1.50669	4.82	4.26e-61	1.59e-59	Up-regulated	NO	NO	NO
ENSG00000236675	MTX1P1	1.50598	1.45935	1.07e-51	2.55e-50	Up-regulated	NO	NO	NO
ENSG00000105519	CAPS	1.50319	4.3874	9.92e-27	6.81e-26	Up-regulated	NO	NO	NO
ENSG00000117308	GALE	1.50145	4.62854	1.11e-44	1.85e-43	Up-regulated	NO	NO	NO
ENSG00000139354	GAS2L3	1.50061	2.88515	6.22e-40	8.38e-39	Up-regulated	NO	NO	NO
ENSG00000167861	HID1	1.50006	6.72823	2.59e-30	2.16e-29	Up-regulated	NO	NO	NO
ENSG00000146476	ARMT1	1.49973	6.43326	5.81e-24	3.42e-23	Up-regulated	NO	NO	NO
ENSG00000112796	ENPP5	1.49907	5.54234	1.46e-18	6.33e-18	Up-regulated	NO	NO	NO
ENSG00000061656	SPAG4	1.49829	1.84173	5.67e-28	4.2e-27	Up-regulated	NO	NO	NO
ENSG00000124256	ZBP1	1.49795	1.35656	3.21e-16	1.21e-15	Up-regulated	NO	NO	NO
ENSG00000176749	CDK5R1	1.49598	2.28736	4.12e-31	3.58e-30	Up-regulated	NO	NO	NO
ENSG00000049192	ADAMTS6	1.49584	1.69694	4.1e-30	3.37e-29	Up-regulated	NO	NO	NO
ENSG00000252621	Y_RNA	1.49444	2.06752	7.42e-06	1.38e-05	Up-regulated	NO	NO	NO
ENSG00000198734	F5	1.4937	1.68116	1.3e-13	4.16e-13	Up-regulated	NO	NO	NO
ENSG00000196405	EVL	1.49169	7.53237	7.68e-26	5e-25	Up-regulated	Yes	NO	NO
ENSG00000103534	TMC5	1.49014	5.58036	4.38e-11	1.2e-10	Up-regulated	NO	NO	NO
ENSG00000108352	RAPGEFL1	1.48907	4.15087	3.93e-17	1.56e-16	Up-regulated	NO	NO	NO
ENSG00000132932	ATP8A2	1.4877	3.18766	3.34e-10	8.58e-10	Up-regulated	NO	NO	NO
ENSG00000204442	FAM155A	1.48567	1.80388	7.58e-19	3.35e-18	Up-regulated	NO	NO	NO
ENSG00000099337	KCNK6	1.48334	5.39693	3.26e-35	3.46e-34	Up-regulated	NO	NO	NO
ENSG00000149243	KLHL35	1.48332	2.02946	2.06e-24	1.24e-23	Up-regulated	NO	NO	NO
ENSG00000183876	ARSI	1.48219	1.74339	5.53e-22	2.89e-21	Up-regulated	NO	NO	NO
ENSG00000173917	HOXB2	1.48212	4.86276	1.03e-21	5.3e-21	Up-regulated	NO	NO	NO
ENSG00000261061	RP11-303E16.2	1.48192	1.46428	2e-34	2.05e-33	Up-regulated	NO	NO	NO
ENSG00000109586	GALNT7	1.48167	6.58088	1.1e-26	7.54e-26	Up-regulated	NO	NO	NO
ENSG00000160188	RSPH1	1.47953	2.18242	4.54e-19	2.03e-18	Up-regulated	NO	NO	NO
ENSG00000004478	FKBP4	1.47927	8.11447	3.81e-46	6.78e-45	Up-regulated	NO	NO	NO
ENSG00000171631	P2RY6	1.47919	1.92876	6.38e-24	3.75e-23	Up-regulated	NO	NO	NO
ENSG00000168496	FEN1	1.47842	4.68898	3.53e-64	1.53e-62	Up-regulated	NO	NO	NO
ENSG00000104447	TRPS1	1.47816	8.70633	1.51e-26	1.02e-25	Up-regulated	NO	NO	NO
ENSG00000134326	CMPK2	1.47662	3.86715	2.67e-22	1.42e-21	Up-regulated	NO	NO	NO
ENSG00000119888	EPCAM	1.47574	7.42608	3.81e-20	1.8e-19	Up-regulated	NO	NO	NO
ENSG00000272079	LA16c-380H5.5	1.47504	0.733347	4.82e-24	2.85e-23	Up-regulated	NO	NO	NO
ENSG00000163393	SLC22A15	1.47462	2.64191	1.08e-29	8.64e-29	Up-regulated	NO	NO	NO
ENSG00000245750	DRAIC	1.47426	2.11671	3.88e-11	1.06e-10	Up-regulated	Yes	NO	NO
ENSG00000160326	SLC2A6	1.47234	2.14224	9.15e-25	5.61e-24	Up-regulated	NO	NO	NO
ENSG00000104450	SPAG1	1.47131	3.84711	1.88e-44	3.09e-43	Up-regulated	NO	NO	NO
ENSG00000050344	NFE2L3	1.46999	4.65532	1.38e-31	1.23e-30	Up-regulated	NO	NO	NO
ENSG00000129295	LRRC6	1.46573	3.00926	3.86e-26	2.55e-25	Up-regulated	NO	NO	NO
ENSG00000132681	ATP1A4	1.46545	1.97547	5.19e-09	1.23e-08	Up-regulated	NO	NO	NO
ENSG00000251442	LINC01094	1.46487	1.77114	1.99e-45	3.43e-44	Up-regulated	NO	NO	NO
ENSG00000174938	SEZ6L2	1.46348	5.7068	2.06e-20	9.92e-20	Up-regulated	NO	NO	NO
ENSG00000215217	C5orf49	1.46273	1.16517	8.12e-19	3.58e-18	Up-regulated	NO	NO	NO
ENSG00000182325	FBXL6	1.46121	3.94631	1.01e-48	2.07e-47	Up-regulated	NO	NO	NO
ENSG00000272841	RP3-428L16.2	1.46059	2.16216	1.6e-32	1.48e-31	Up-regulated	NO	NO	NO
ENSG00000154654	NCAM2	1.46025	3.76901	5.35e-16	1.99e-15	Up-regulated	NO	NO	NO
ENSG00000168394	TAP1	1.45965	6.54279	1.47e-30	1.24e-29	Up-regulated	NO	NO	NO
ENSG00000204516	MICB	1.45821	2.91378	1.9e-30	1.6e-29	Up-regulated	NO	NO	NO
ENSG00000272335	RP11-53O19.3	1.45816	4.36406	4.92e-22	2.58e-21	Up-regulated	NO	NO	NO
ENSG00000181458	TMEM45A	1.45697	4.86076	5.17e-22	2.71e-21	Up-regulated	NO	NO	NO
ENSG00000142197	DOPEY2	1.45684	6.11644	1e-56	3.09e-55	Up-regulated	NO	NO	NO
ENSG00000132698	RAB25	1.45434	6.32059	4.33e-19	1.93e-18	Up-regulated	NO	NO	NO
ENSG00000027869	SH2D2A	1.4538	1.43622	8.08e-22	4.17e-21	Up-regulated	NO	NO	NO
ENSG00000100453	GZMB	1.45204	1.50353	1.74e-11	4.88e-11	Up-regulated	Yes	NO	NO
ENSG00000211662	IGLV3-21	1.45201	5.5473	3.06e-07	6.34e-07	Up-regulated	NO	NO	NO
ENSG00000161980	POLR3K	1.45082	4.12445	2.31e-75	1.79e-73	Up-regulated	NO	NO	NO
ENSG00000186907	RTN4RL2	1.44894	1.60123	2e-31	1.76e-30	Up-regulated	NO	NO	NO
ENSG00000137135	ARHGEF39	1.44768	1.89681	1.43e-44	2.37e-43	Up-regulated	NO	NO	NO
ENSG00000261324	RP11-174G6.5	1.44633	2.6111	2.13e-20	1.02e-19	Up-regulated	NO	NO	NO
ENSG00000163462	TRIM46	1.44611	1.95741	2.03e-21	1.03e-20	Up-regulated	NO	NO	NO
ENSG00000085831	TTC39A	1.44594	6.51429	1.79e-18	7.76e-18	Up-regulated	NO	NO	NO
ENSG00000065600	TMEM206	1.4453	3.32349	7.27e-71	4.38e-69	Up-regulated	NO	NO	NO
ENSG00000172243	CLEC7A	1.44414	3.30166	5.05e-23	2.8e-22	Up-regulated	NO	NO	NO
ENSG00000129038	LOXL1	1.44275	5.37819	2.09e-29	1.65e-28	Up-regulated	NO	NO	NO
ENSG00000170382	LRRN2	1.44243	4.37432	2.05e-25	1.3e-24	Up-regulated	NO	NO	NO
ENSG00000177614	PGBD5	1.44084	2.43042	5.99e-15	2.08e-14	Up-regulated	NO	NO	NO
ENSG00000003989	SLC7A2	1.44059	7.64006	3.52e-11	9.67e-11	Up-regulated	NO	NO	NO
ENSG00000270804	CTD-2583A14.11	1.43946	2.14193	1.17e-26	7.95e-26	Up-regulated	NO	NO	NO
ENSG00000105523	FAM83E	1.43942	2.69693	1.85e-09	4.51e-09	Up-regulated	NO	NO	NO
ENSG00000186810	CXCR3	1.43898	1.55018	1.16e-15	4.22e-15	Up-regulated	NO	NO	NO
ENSG00000265688	MAFG-AS1	1.43866	2.25322	6.19e-33	5.87e-32	Up-regulated	NO	NO	NO
ENSG00000188001	TPRG1	1.43849	5.36841	7.64e-11	2.05e-10	Up-regulated	NO	NO	NO
ENSG00000173110	HSPA6	1.43748	2.52851	2.73e-14	9.11e-14	Up-regulated	NO	NO	NO
ENSG00000113088	GZMK	1.43729	2.00545	1.86e-13	5.89e-13	Up-regulated	NO	NO	NO
ENSG00000106789	CORO2A	1.43705	5.27673	1.17e-36	1.35e-35	Up-regulated	NO	NO	NO
ENSG00000261437	RP11-22C11.2	1.43513	0.946772	1.22e-20	5.91e-20	Up-regulated	NO	NO	NO
ENSG00000211663	IGLV3-19	1.43485	5.2855	3.84e-07	7.9e-07	Up-regulated	NO	NO	NO
ENSG00000147799	ARHGAP39	1.43456	3.97005	8.02e-36	8.87e-35	Up-regulated	NO	NO	NO
ENSG00000116985	BMP8B	1.43304	2.91694	1.95e-21	9.87e-21	Up-regulated	NO	NO	NO
ENSG00000196081	ZNF724P	1.43276	1.12632	9.47e-30	7.65e-29	Up-regulated	NO	NO	NO
ENSG00000136770	DNAJC1	1.43179	5.90131	1.13e-47	2.18e-46	Up-regulated	NO	NO	NO
ENSG00000141696	P3H4	1.43108	4.72939	1.2e-48	2.44e-47	Up-regulated	NO	NO	NO
ENSG00000102313	ITIH6	1.43015	2.41223	1.86e-11	5.22e-11	Up-regulated	NO	NO	NO
ENSG00000232434	C9orf172	1.42869	1.35007	1.56e-33	1.53e-32	Up-regulated	NO	NO	NO
ENSG00000203760	CENPW	1.42834	2.73452	9.84e-26	6.34e-25	Up-regulated	NO	NO	NO
ENSG00000160753	RUSC1	1.42832	5.53969	2.34e-80	2.35e-78	Up-regulated	NO	NO	NO
ENSG00000100583	SAMD15	1.42693	1.64341	1.04e-23	6.03e-23	Up-regulated	NO	NO	NO
ENSG00000228288	PCAT6	1.42692	1.88346	2.39e-30	1.99e-29	Up-regulated	Yes	NO	NO
ENSG00000227507	LTB	1.42471	2.16209	5.83e-11	1.57e-10	Up-regulated	NO	NO	NO
ENSG00000225614	ZNF469	1.42337	4.35309	2.17e-31	1.91e-30	Up-regulated	NO	NO	NO
ENSG00000105699	LSR	1.42159	6.55324	3.55e-38	4.39e-37	Up-regulated	NO	NO	NO
ENSG00000116031	CD207	1.4209	1.31774	2.47e-11	6.84e-11	Up-regulated	NO	NO	NO
ENSG00000163364	LINC01116	1.42077	3.21583	1.03e-22	5.58e-22	Up-regulated	Yes	NO	NO
ENSG00000213047	DENND1B	1.42072	5.57502	1.28e-23	7.37e-23	Up-regulated	NO	NO	NO
ENSG00000143418	CERS2	1.42064	7.95528	2.07e-77	1.82e-75	Up-regulated	NO	NO	NO
ENSG00000234949	AC104667.3	1.41999	0.567637	9.31e-21	4.55e-20	Up-regulated	NO	NO	NO
ENSG00000172893	DHCR7	1.41977	6.29109	2.06e-23	1.17e-22	Up-regulated	NO	NO	NO
ENSG00000159259	CHAF1B	1.41909	3.97837	7.03e-43	1.07e-41	Up-regulated	NO	NO	NO
ENSG00000108829	LRRC59	1.41731	7.28222	9.89e-49	2.02e-47	Up-regulated	NO	NO	NO
ENSG00000142606	MMEL1	1.41695	1.37689	9.41e-24	5.45e-23	Up-regulated	NO	NO	NO
ENSG00000116191	RALGPS2	1.41503	6.01107	7.93e-33	7.48e-32	Up-regulated	NO	NO	NO
ENSG00000180730	SHISA2	1.41468	5.31605	1.39e-08	3.2e-08	Up-regulated	NO	NO	NO
ENSG00000107821	KAZALD1	1.41185	3.38485	7.67e-20	3.55e-19	Up-regulated	NO	NO	NO
ENSG00000172292	CERS6	1.40966	6.45313	7.47e-40	1e-38	Up-regulated	NO	NO	NO
ENSG00000106624	AEBP1	1.40787	9.24745	4.68e-25	2.91e-24	Up-regulated	NO	NO	NO
ENSG00000143748	NVL	1.40773	5.14944	2.84e-74	1.98e-72	Up-regulated	NO	NO	NO
ENSG00000000460	C1orf112	1.40725	3.32959	1.15e-71	7.16e-70	Up-regulated	NO	NO	NO
ENSG00000164078	MST1R	1.40647	3.81933	2.58e-24	1.54e-23	Up-regulated	NO	NO	NO
ENSG00000100304	TTLL12	1.40587	6.26209	6.33e-36	7.02e-35	Up-regulated	NO	NO	NO
ENSG00000150687	PRSS23	1.40488	7.89624	4.4e-20	2.06e-19	Up-regulated	NO	NO	NO
ENSG00000137309	HMGA1	1.40373	6.45274	1.4e-32	1.3e-31	Up-regulated	NO	Yes	NO
ENSG00000162745	OLFML2B	1.40012	5.82269	1.18e-27	8.6e-27	Up-regulated	NO	NO	NO
ENSG00000006625	GGCT	1.39936	5.85338	1.05e-56	3.24e-55	Up-regulated	NO	NO	NO
ENSG00000235173	HGH1	1.39931	4.96979	8.99e-50	1.92e-48	Up-regulated	NO	NO	NO
ENSG00000188404	SELL	1.39724	3.71969	5.02e-15	1.76e-14	Up-regulated	NO	NO	NO
ENSG00000174567	GOLT1A	1.39661	2.05998	2.97e-19	1.34e-18	Up-regulated	NO	NO	NO
ENSG00000144810	COL8A1	1.39413	6.64286	3.83e-18	1.62e-17	Up-regulated	NO	NO	NO
ENSG00000164032	H2AFZ	1.39255	6.96667	1.41e-71	8.73e-70	Up-regulated	NO	NO	NO
ENSG00000138944	KIAA1644	1.39229	1.40947	3.38e-19	1.52e-18	Up-regulated	NO	NO	NO
ENSG00000197496	SLC2A10	1.39162	6.05065	2.29e-34	2.35e-33	Up-regulated	Yes	NO	NO
ENSG00000243069	ARHGEF26-AS1	1.39083	0.887388	1.25e-16	4.81e-16	Up-regulated	NO	NO	NO
ENSG00000157227	MMP14	1.39019	8.39278	1.79e-35	1.94e-34	Up-regulated	Yes	NO	NO
ENSG00000225783	MIAT	1.38987	2.319	5.59e-16	2.08e-15	Up-regulated	Yes	NO	NO
ENSG00000088305	DNMT3B	1.38916	2.62861	1.81e-34	1.85e-33	Up-regulated	Yes	NO	NO
ENSG00000278709	NKILA	1.38894	1.76038	1.36e-37	1.64e-36	Up-regulated	Yes	NO	NO
ENSG00000129951	PLPPR3	1.38875	2.15213	1.72e-07	3.64e-07	Up-regulated	NO	NO	NO
ENSG00000141574	SECTM1	1.38873	4.54219	6.44e-23	3.55e-22	Up-regulated	NO	NO	NO
ENSG00000121957	GPSM2	1.38867	4.32218	3.11e-40	4.26e-39	Up-regulated	NO	NO	NO
ENSG00000101276	SLC52A3	1.38743	4.08772	3.2e-26	2.12e-25	Up-regulated	NO	NO	NO
ENSG00000117155	SSX2IP	1.38721	4.66621	3.31e-50	7.26e-49	Up-regulated	NO	NO	NO
ENSG00000104953	TLE6	1.38417	1.58277	2.71e-20	1.29e-19	Up-regulated	NO	NO	NO
ENSG00000213967	ZNF726	1.3836	1.85131	2.11e-24	1.27e-23	Up-regulated	NO	NO	NO
ENSG00000231607	DLEU2	1.38355	1.81603	1.53e-31	1.36e-30	Up-regulated	NO	NO	NO
ENSG00000166557	TMED3	1.3825	6.9651	1.26e-43	1.99e-42	Up-regulated	NO	NO	NO
ENSG00000092470	WDR76	1.38198	3.47465	6.43e-51	1.45e-49	Up-regulated	NO	NO	NO
ENSG00000134830	C5AR2	1.37935	3.74182	2.75e-19	1.24e-18	Up-regulated	NO	NO	NO
ENSG00000197714	ZNF460	1.37884	2.20863	4.09e-13	1.26e-12	Up-regulated	NO	NO	NO
ENSG00000175356	SCUBE2	1.37874	8.2537	3.75e-10	9.59e-10	Up-regulated	NO	NO	NO
ENSG00000052344	PRSS8	1.37854	7.0814	1.57e-15	5.65e-15	Up-regulated	NO	NO	NO
ENSG00000228594	C1orf233	1.37839	3.33434	2.17e-24	1.3e-23	Up-regulated	NO	NO	NO
ENSG00000128965	CHAC1	1.37828	1.06447	2.11e-18	9.09e-18	Up-regulated	NO	NO	NO
ENSG00000135052	GOLM1	1.3774	7.5723	5.5e-34	5.48e-33	Up-regulated	NO	NO	NO
ENSG00000078589	P2RY10	1.37724	1.06897	4.36e-14	1.44e-13	Up-regulated	NO	NO	NO
ENSG00000132646	PCNA	1.37592	6.36709	7.81e-75	5.75e-73	Up-regulated	NO	NO	NO
ENSG00000169684	CHRNA5	1.37572	0.876991	4.63e-17	1.84e-16	Up-regulated	NO	NO	NO
ENSG00000008283	CYB561	1.37418	7.25138	1.08e-37	1.31e-36	Up-regulated	NO	NO	NO
ENSG00000055163	CYFIP2	1.37372	5.03217	3.24e-28	2.43e-27	Up-regulated	NO	NO	NO
ENSG00000158055	GRHL3	1.37092	1.83973	1.68e-15	6.04e-15	Up-regulated	NO	NO	NO
ENSG00000124664	SPDEF	1.36998	6.85691	5.68e-11	1.54e-10	Up-regulated	NO	NO	NO
ENSG00000133321	RARRES3	1.36964	6.40738	2.76e-20	1.32e-19	Up-regulated	NO	NO	NO
ENSG00000159147	DONSON	1.3696	3.63713	3.37e-64	1.46e-62	Up-regulated	NO	NO	NO
ENSG00000126353	CCR7	1.36837	2.24439	1.8e-12	5.35e-12	Up-regulated	NO	NO	NO
ENSG00000172602	RND1	1.3674	3.70096	1.44e-15	5.21e-15	Up-regulated	NO	NO	NO
ENSG00000115616	SLC9A2	1.36536	2.55631	2.93e-07	6.08e-07	Up-regulated	NO	NO	NO
ENSG00000174939	ASPHD1	1.36488	1.54403	1.94e-12	5.75e-12	Up-regulated	NO	NO	NO
ENSG00000171793	CTPS1	1.36313	4.74499	4.53e-45	7.68e-44	Up-regulated	NO	NO	NO
ENSG00000136379	ABHD17C	1.36204	4.50515	3.13e-35	3.34e-34	Up-regulated	NO	NO	NO
ENSG00000171310	CHST11	1.36202	4.66241	5.92e-47	1.11e-45	Up-regulated	NO	NO	NO
ENSG00000172818	OVOL1	1.36171	3.02533	3.22e-16	1.21e-15	Up-regulated	NO	NO	NO
ENSG00000214900	LINC01588	1.36029	1.37775	5.87e-22	3.06e-21	Up-regulated	NO	NO	NO
ENSG00000089356	FXYD3	1.3599	7.21315	2.12e-16	8.06e-16	Up-regulated	NO	NO	NO
ENSG00000178966	RMI1	1.35733	4.05313	1.44e-69	8.28e-68	Up-regulated	NO	NO	NO
ENSG00000122025	FLT3	1.3557	2.35855	1.41e-10	3.71e-10	Up-regulated	NO	NO	NO
ENSG00000168907	PLA2G4F	1.35549	2.04896	4.94e-13	1.52e-12	Up-regulated	NO	NO	NO
ENSG00000198554	WDHD1	1.35512	3.68693	1.29e-63	5.43e-62	Up-regulated	NO	NO	NO
ENSG00000280832	ST3GAL4-AS1	1.35468	1.38095	1.02e-33	1.01e-32	Up-regulated	NO	NO	NO
ENSG00000166923	GREM1	1.35423	5.61783	7.18e-14	2.33e-13	Up-regulated	NO	NO	NO
ENSG00000125505	MBOAT7	1.35411	6.40983	1.57e-55	4.57e-54	Up-regulated	NO	NO	NO
ENSG00000115415	STAT1	1.3541	8.21511	2.4e-34	2.45e-33	Up-regulated	NO	NO	NO
ENSG00000005001	PRSS22	1.35309	3.20582	2.78e-15	9.87e-15	Up-regulated	NO	NO	NO
ENSG00000138376	BARD1	1.35141	3.88238	4.94e-45	8.35e-44	Up-regulated	Yes	NO	NO
ENSG00000117984	CTSD	1.35131	9.55625	2.73e-22	1.45e-21	Up-regulated	NO	NO	NO
ENSG00000102100	SLC35A2	1.3505	5.30409	5.24e-93	1.2e-90	Up-regulated	NO	NO	NO
ENSG00000280219	RP11-752L20.3	1.3496	1.46194	2.43e-21	1.23e-20	Up-regulated	NO	NO	NO
ENSG00000143493	INTS7	1.34888	5.22409	2.12e-93	5.01e-91	Up-regulated	NO	NO	NO
ENSG00000022556	NLRP2	1.34837	4.5613	5.02e-08	1.11e-07	Up-regulated	NO	NO	NO
ENSG00000206053	HN1L	1.34514	7.48225	1.69e-75	1.33e-73	Up-regulated	NO	NO	NO
ENSG00000167642	SPINT2	1.34208	8.5318	1.11e-21	5.71e-21	Up-regulated	NO	NO	NO
ENSG00000072274	TFRC	1.34103	7.09405	7.27e-31	6.26e-30	Up-regulated	Yes	NO	NO
ENSG00000146950	SHROOM2	1.34046	4.04388	8.65e-32	7.78e-31	Up-regulated	NO	NO	NO
ENSG00000180178	FAR2P1	1.34026	2.24367	4.09e-07	8.4e-07	Up-regulated	NO	NO	NO
ENSG00000161405	IKZF3	1.33988	4.06101	4.59e-12	1.32e-11	Up-regulated	NO	NO	NO
ENSG00000064195	DLX3	1.3362	1.69562	1.83e-13	5.79e-13	Up-regulated	NO	NO	NO
ENSG00000123136	DDX39A	1.33369	5.35989	4.83e-51	1.1e-49	Up-regulated	NO	NO	NO
ENSG00000148513	ANKRD30A	1.33354	5.66602	7.8e-06	1.45e-05	Up-regulated	NO	NO	NO
ENSG00000203747	FCGR3A	1.33093	5.86158	8.54e-23	4.68e-22	Up-regulated	NO	NO	NO
ENSG00000160877	NACC1	1.32996	6.07319	1.86e-60	6.74e-59	Up-regulated	NO	NO	NO
ENSG00000170684	ZNF296	1.32859	1.88521	9.1e-18	3.77e-17	Up-regulated	NO	NO	NO
ENSG00000156675	RAB11FIP1	1.32833	6.82865	2.12e-17	8.58e-17	Up-regulated	NO	NO	NO
ENSG00000099219	ERMP1	1.32647	6.61292	2.81e-53	7.26e-52	Up-regulated	NO	NO	NO
ENSG00000111674	ENO2	1.32475	4.91837	1.68e-23	9.54e-23	Up-regulated	NO	NO	NO
ENSG00000100558	PLEK2	1.32311	2.46429	4.88e-23	2.71e-22	Up-regulated	NO	NO	NO
ENSG00000269867	CTD-2583A14.8	1.32248	2.36116	2.68e-22	1.43e-21	Up-regulated	NO	NO	NO
ENSG00000179967	PPP1R14BP3	1.3218	2.82044	7.63e-35	7.96e-34	Up-regulated	NO	NO	NO
ENSG00000089723	OTUB2	1.32179	1.87986	1.35e-49	2.88e-48	Up-regulated	NO	NO	NO
ENSG00000105649	RAB3A	1.32134	2.21829	1.11e-31	9.91e-31	Up-regulated	NO	NO	NO
ENSG00000182134	TDRKH	1.32125	4.46826	1.55e-58	5.13e-57	Up-regulated	NO	NO	NO
ENSG00000172172	MRPL13	1.32043	5.22048	7.44e-54	2e-52	Up-regulated	Yes	NO	NO
ENSG00000183155	RABIF	1.32008	4.23259	1.37e-94	3.53e-92	Up-regulated	NO	NO	NO
ENSG00000175895	PLEKHF2	1.31992	6.22271	3.37e-36	3.78e-35	Up-regulated	NO	NO	NO
ENSG00000169330	KIAA1024	1.31989	1.37083	1.22e-24	7.45e-24	Up-regulated	NO	NO	NO
ENSG00000119333	WDR34	1.31966	5.77052	1.52e-38	1.91e-37	Up-regulated	NO	NO	NO
ENSG00000260920	RP1-228H13.5	1.31947	1.78076	3.44e-40	4.7e-39	Up-regulated	NO	NO	NO
ENSG00000137968	SLC44A5	1.31853	3.23342	1.97e-08	4.46e-08	Up-regulated	NO	NO	NO
ENSG00000156787	TBC1D31	1.31851	3.18997	3.66e-49	7.66e-48	Up-regulated	NO	NO	NO
ENSG00000141570	CBX8	1.3169	2.97891	8.5e-31	7.29e-30	Up-regulated	NO	NO	NO
ENSG00000134986	NREP	1.31627	5.79489	3.19e-37	3.75e-36	Up-regulated	NO	NO	NO
ENSG00000116128	BCL9	1.31481	5.63483	2.02e-77	1.78e-75	Up-regulated	NO	NO	NO
ENSG00000138623	SEMA7A	1.3148	2.81375	1.45e-32	1.35e-31	Up-regulated	NO	NO	NO
ENSG00000114631	PODXL2	1.31449	4.7456	4.37e-23	2.44e-22	Up-regulated	NO	NO	NO
ENSG00000164934	DCAF13	1.31342	5.73177	4.33e-62	1.69e-60	Up-regulated	NO	NO	NO
ENSG00000260228	RP11-483P21.2	1.31197	0.92047	5.66e-15	1.97e-14	Up-regulated	NO	NO	NO
ENSG00000181444	ZNF467	1.31184	3.811	6.37e-33	6.04e-32	Up-regulated	NO	NO	NO
ENSG00000124731	TREM1	1.31176	1.40439	4.58e-11	1.25e-10	Up-regulated	NO	NO	NO
ENSG00000133808	MICALCL	1.31118	1.96518	6.13e-17	2.41e-16	Up-regulated	NO	NO	NO
ENSG00000249859	PVT1	1.31074	3.67259	1.68e-22	9.05e-22	Up-regulated	Yes	NO	NO
ENSG00000170909	OSCAR	1.31064	1.97088	1.82e-21	9.23e-21	Up-regulated	NO	NO	NO
ENSG00000118402	ELOVL4	1.31045	1.965	1.22e-12	3.65e-12	Up-regulated	NO	NO	NO
ENSG00000103528	SYT17	1.31015	3.94114	2.44e-17	9.81e-17	Up-regulated	NO	NO	NO
ENSG00000160781	PAQR6	1.30933	1.90677	4.01e-15	1.41e-14	Up-regulated	NO	NO	NO
ENSG00000205413	SAMD9	1.30882	5.34788	2.18e-24	1.31e-23	Up-regulated	NO	NO	NO
ENSG00000168476	REEP4	1.30767	4.26477	9.25e-42	1.35e-40	Up-regulated	NO	NO	NO
ENSG00000184992	BRI3BP	1.30703	4.99197	3.9e-55	1.11e-53	Up-regulated	NO	NO	NO
ENSG00000163382	APOA1BP	1.30585	6.44952	8.04e-54	2.15e-52	Up-regulated	NO	NO	NO
ENSG00000143845	ETNK2	1.30384	5.05258	4.47e-18	1.89e-17	Up-regulated	NO	NO	NO
ENSG00000160298	C21orf58	1.30363	2.39931	1.13e-42	1.7e-41	Up-regulated	NO	NO	NO
ENSG00000173457	PPP1R14B	1.30315	5.44263	6.79e-37	7.89e-36	Up-regulated	NO	NO	NO
ENSG00000162755	KLHDC9	1.30174	2.64153	2.94e-24	1.75e-23	Up-regulated	NO	NO	NO
ENSG00000137819	PAQR5	1.29979	3.09875	1.15e-16	4.44e-16	Up-regulated	NO	NO	NO
ENSG00000185900	POMK	1.29978	1.93166	2.6e-17	1.05e-16	Up-regulated	NO	NO	NO
ENSG00000254231	CTD-2284J15.1	1.29962	1.33452	1.42e-16	5.47e-16	Up-regulated	NO	NO	NO
ENSG00000164855	TMEM184A	1.29807	3.89453	2.79e-18	1.19e-17	Up-regulated	NO	NO	NO
ENSG00000180998	GPR137C	1.29754	1.541	8.22e-29	6.31e-28	Up-regulated	NO	NO	NO
ENSG00000095739	BAMBI	1.29601	5.87504	1.06e-13	3.39e-13	Up-regulated	NO	NO	NO
ENSG00000090971	NAT14	1.29539	3.48156	7.72e-27	5.34e-26	Up-regulated	NO	NO	NO
ENSG00000168528	SERINC2	1.29462	7.02515	1.08e-20	5.28e-20	Up-regulated	NO	NO	NO
ENSG00000161328	LRRC56	1.29373	2.47371	1.72e-19	7.83e-19	Up-regulated	NO	NO	NO
ENSG00000225449	RAB6C-AS1	1.29343	1.86184	3.7e-09	8.83e-09	Up-regulated	NO	NO	NO
ENSG00000184986	TMEM121	1.29216	1.57449	3.6e-17	1.44e-16	Up-regulated	NO	NO	NO
ENSG00000100196	KDELR3	1.29192	5.08551	6.25e-26	4.08e-25	Up-regulated	NO	NO	NO
ENSG00000100167	43711	1.28929	3.74465	2e-11	5.58e-11	Up-regulated	NO	NO	NO
ENSG00000111012	CYP27B1	1.28879	1.37972	1.14e-15	4.17e-15	Up-regulated	NO	NO	NO
ENSG00000155961	RAB39B	1.2879	1.41945	2.98e-13	9.29e-13	Up-regulated	NO	NO	NO
ENSG00000164128	NPY1R	1.28774	7.07173	4.19e-06	7.93e-06	Up-regulated	NO	NO	NO
ENSG00000131188	PRR7	1.28681	0.825635	9.08e-18	3.76e-17	Up-regulated	NO	NO	NO
ENSG00000138092	CENPO	1.28624	3.32304	5.33e-51	1.21e-49	Up-regulated	NO	NO	NO
ENSG00000123989	CHPF	1.28462	6.50293	9.66e-38	1.17e-36	Up-regulated	NO	NO	NO
ENSG00000196793	ZNF239	1.28368	3.30573	5.07e-34	5.07e-33	Up-regulated	NO	NO	NO
ENSG00000079616	KIF22	1.2836	5.54241	2.32e-62	9.29e-61	Up-regulated	NO	NO	NO
ENSG00000137809	ITGA11	1.2835	6.18888	1.6e-19	7.29e-19	Up-regulated	NO	NO	NO
ENSG00000092820	EZR	1.28337	8.18039	4.75e-43	7.28e-42	Up-regulated	NO	NO	NO
ENSG00000170921	TANC2	1.28327	6.16902	3.94e-34	3.97e-33	Up-regulated	NO	NO	NO
ENSG00000149403	GRIK4	1.28291	0.999601	2.58e-12	7.59e-12	Up-regulated	NO	NO	NO
ENSG00000172167	MTBP	1.28232	2.89238	1.06e-32	9.97e-32	Up-regulated	NO	NO	NO
ENSG00000012048	BRCA1	1.28177	4.07812	1.1e-37	1.33e-36	Up-regulated	Yes	NO	NO
ENSG00000174442	ZWILCH	1.28017	4.12147	3.19e-62	1.27e-60	Up-regulated	NO	NO	NO
ENSG00000180340	FZD2	1.27972	2.37041	2.13e-31	1.88e-30	Up-regulated	NO	NO	NO
ENSG00000254198	RP11-598P20.3	1.27969	1.23482	4.69e-20	2.2e-19	Up-regulated	NO	NO	NO
ENSG00000167535	CACNB3	1.27959	4.84233	3.8e-42	5.66e-41	Up-regulated	NO	NO	NO
ENSG00000111490	TBC1D30	1.27937	3.98807	1.31e-29	1.04e-28	Up-regulated	NO	NO	NO
ENSG00000214050	FBXO16	1.27887	1.6161	1.67e-19	7.62e-19	Up-regulated	NO	NO	NO
ENSG00000175130	MARCKSL1	1.27831	7.88282	6.61e-32	5.99e-31	Up-regulated	NO	NO	NO
ENSG00000122884	P4HA1	1.27818	6.24291	1.14e-33	1.12e-32	Up-regulated	NO	NO	NO
ENSG00000198466	ZNF587	1.27814	5.34836	2.13e-23	1.21e-22	Up-regulated	NO	NO	NO
ENSG00000143450	OAZ3	1.27808	2.19436	1.19e-31	1.06e-30	Up-regulated	NO	NO	NO
ENSG00000141367	CLTC	1.27696	9.54583	4.2e-34	4.23e-33	Up-regulated	NO	NO	NO
ENSG00000181544	FANCB	1.27574	0.525812	1.91e-30	1.6e-29	Up-regulated	NO	NO	NO
ENSG00000110660	SLC35F2	1.27415	3.972	1.37e-29	1.09e-28	Up-regulated	NO	NO	NO
ENSG00000275234	CTD-2396E7.11	1.27335	3.04626	5.24e-18	2.21e-17	Up-regulated	NO	NO	NO
ENSG00000165209	STRBP	1.27231	5.7299	1.43e-66	6.9e-65	Up-regulated	NO	NO	NO
ENSG00000138018	EPT1	1.27094	5.97279	3.12e-48	6.23e-47	Up-regulated	NO	NO	NO
ENSG00000123191	ATP7B	1.26882	4.47361	7.22e-21	3.55e-20	Up-regulated	Yes	NO	NO
ENSG00000104381	GDAP1	1.26875	4.61887	2.58e-15	9.16e-15	Up-regulated	NO	NO	NO
ENSG00000243364	EFNA4	1.26805	4.09081	6.09e-25	3.76e-24	Up-regulated	NO	NO	NO
ENSG00000100033	PRODH	1.26709	2.77737	1.06e-07	2.29e-07	Up-regulated	NO	NO	NO
ENSG00000018280	SLC11A1	1.26708	2.34339	2.6e-15	9.24e-15	Up-regulated	NO	NO	NO
ENSG00000235655	H3F3AP4	1.26675	2.47604	2.34e-35	2.52e-34	Up-regulated	NO	NO	NO
ENSG00000137310	TCF19	1.2665	4.5991	1.4e-36	1.61e-35	Up-regulated	NO	NO	NO
ENSG00000243710	CFAP57	1.26573	1.16328	4.02e-13	1.24e-12	Up-regulated	NO	NO	NO
ENSG00000147535	PLPP5	1.26514	5.71155	1.35e-24	8.21e-24	Up-regulated	NO	NO	NO
ENSG00000125898	FAM110A	1.26498	4.43581	4.41e-28	3.28e-27	Up-regulated	NO	NO	NO
ENSG00000102316	MAGED2	1.26341	9.09257	8.29e-25	5.09e-24	Up-regulated	NO	NO	NO
ENSG00000244468	RP11-206M11.7	1.26335	5.82431	0.000877318	0.0013598	Up-regulated	NO	NO	NO
ENSG00000211945	IGHV1-18	1.26318	4.85292	3.98e-06	7.53e-06	Up-regulated	NO	NO	NO
ENSG00000179918	SEPHS2	1.26314	6.77202	1.49e-50	3.3e-49	Up-regulated	NO	NO	NO
ENSG00000185745	IFIT1	1.26241	5.98035	2.52e-14	8.45e-14	Up-regulated	NO	NO	NO
ENSG00000103089	FA2H	1.26172	2.47194	3.69e-09	8.81e-09	Up-regulated	NO	NO	NO
ENSG00000198814	GK	1.26135	2.86447	6.25e-47	1.16e-45	Up-regulated	NO	NO	NO
ENSG00000166928	MS4A14	1.25882	2.40105	1.23e-12	3.68e-12	Up-regulated	NO	NO	NO
ENSG00000196172	ZNF681	1.25778	3.27247	9.7e-30	7.82e-29	Up-regulated	NO	NO	NO
ENSG00000100285	NEFH	1.25718	2.09225	8.32e-11	2.22e-10	Up-regulated	NO	NO	NO
ENSG00000164938	TP53INP1	1.25705	6.51882	4.83e-37	5.64e-36	Up-regulated	NO	NO	Yes
ENSG00000128011	LRFN1	1.25519	1.89125	2.8e-26	1.86e-25	Up-regulated	NO	NO	NO
ENSG00000108344	PSMD3	1.25513	7.24695	1.05e-25	6.76e-25	Up-regulated	NO	NO	NO
ENSG00000176788	BASP1	1.25489	4.96047	2.47e-24	1.48e-23	Up-regulated	NO	NO	NO
ENSG00000120992	LYPLA1	1.25383	6.4878	3.75e-34	3.79e-33	Up-regulated	NO	NO	NO
ENSG00000144136	SLC20A1	1.25349	5.95907	7.45e-81	7.59e-79	Up-regulated	NO	NO	NO
ENSG00000140526	ABHD2	1.25279	7.76131	1.68e-25	1.07e-24	Up-regulated	NO	NO	NO
ENSG00000140443	IGF1R	1.24802	8.04378	1.94e-14	6.54e-14	Up-regulated	Yes	NO	NO
ENSG00000156170	NDUFAF6	1.24722	4.51057	7.61e-44	1.22e-42	Up-regulated	NO	NO	NO
ENSG00000143061	IGSF3	1.24716	6.49043	2.59e-23	1.46e-22	Up-regulated	NO	NO	NO
ENSG00000152076	CCDC74B	1.24708	2.22252	2e-11	5.59e-11	Up-regulated	NO	NO	NO
ENSG00000103254	FAM173A	1.24579	2.84448	3.88e-26	2.56e-25	Up-regulated	NO	NO	NO
ENSG00000196418	ZNF124	1.2441	2.61577	3.52e-27	2.48e-26	Up-regulated	NO	NO	NO
ENSG00000130202	PVRL2	1.24375	7.30004	3.46e-42	5.17e-41	Up-regulated	NO	NO	NO
ENSG00000177542	SLC25A22	1.24366	4.34961	2.83e-41	4.04e-40	Up-regulated	NO	NO	NO
ENSG00000181104	F2R	1.24354	6.12784	4.37e-34	4.39e-33	Up-regulated	NO	NO	NO
ENSG00000164176	EDIL3	1.24304	5.39791	1.57e-17	6.39e-17	Up-regulated	NO	NO	NO
ENSG00000076716	GPC4	1.24266	5.64617	7.6e-21	3.74e-20	Up-regulated	NO	NO	NO
ENSG00000114268	PFKFB4	1.24263	3.16347	1.47e-35	1.6e-34	Up-regulated	NO	NO	NO
ENSG00000211942	IGHV3-13	1.24238	2.34544	0.000102945	0.00017391	Up-regulated	NO	NO	NO
ENSG00000006634	DBF4	1.24236	3.51474	1.47e-54	4.06e-53	Up-regulated	NO	NO	NO
ENSG00000135454	B4GALNT1	1.24223	2.09951	2.23e-17	9.02e-17	Up-regulated	NO	NO	NO
ENSG00000088726	TMEM40	1.24101	1.77443	1.64e-08	3.74e-08	Up-regulated	NO	NO	NO
ENSG00000224842	RP11-123K19.1	1.24098	0.803318	1.01e-10	2.67e-10	Up-regulated	NO	NO	NO
ENSG00000168421	RHOH	1.24052	4.36236	6.57e-13	2e-12	Up-regulated	NO	NO	NO
ENSG00000163191	S100A11	1.24045	8.591	3.57e-28	2.67e-27	Up-regulated	NO	NO	NO
ENSG00000167371	PRRT2	1.23989	1.81812	2.69e-17	1.08e-16	Up-regulated	NO	NO	NO
ENSG00000136295	TTYH3	1.2395	6.26318	4.35e-31	3.77e-30	Up-regulated	NO	NO	NO
ENSG00000033170	FUT8	1.2392	5.98454	1.33e-39	1.77e-38	Up-regulated	NO	NO	NO
ENSG00000142530	FAM71E1	1.23838	1.42894	1.43e-16	5.5e-16	Up-regulated	NO	NO	NO
ENSG00000125257	ABCC4	1.23815	3.94268	7.43e-13	2.25e-12	Up-regulated	NO	NO	NO
ENSG00000164885	CDK5	1.23815	3.68198	3.67e-56	1.1e-54	Up-regulated	NO	NO	NO
ENSG00000214313	AZGP1P1	1.23775	1.97209	4.57e-10	1.16e-09	Up-regulated	NO	NO	NO
ENSG00000143799	PARP1	1.23713	7.73276	1.86e-85	2.54e-83	Up-regulated	Yes	NO	NO
ENSG00000114646	CSPG5	1.23682	1.03743	1.57e-15	5.65e-15	Up-regulated	NO	NO	NO
ENSG00000094975	SUCO	1.2364	6.74549	1.72e-43	2.7e-42	Up-regulated	NO	NO	NO
ENSG00000182272	B4GALNT4	1.23401	3.83594	7.9e-13	2.39e-12	Up-regulated	NO	NO	NO
ENSG00000179958	DCTPP1	1.23392	5.24464	2.33e-55	6.66e-54	Up-regulated	NO	NO	NO
ENSG00000054967	RELT	1.23351	2.3315	1.47e-33	1.44e-32	Up-regulated	NO	NO	NO
ENSG00000164754	RAD21	1.23322	8.50849	3.42e-41	4.86e-40	Up-regulated	NO	NO	NO
ENSG00000143321	HDGF	1.23196	8.26643	1.88e-59	6.48e-58	Up-regulated	NO	NO	NO
ENSG00000103485	QPRT	1.2318	4.0283	1.02e-14	3.5e-14	Up-regulated	NO	NO	NO
ENSG00000160325	CACFD1	1.23084	4.97908	4.51e-33	4.31e-32	Up-regulated	NO	NO	NO
ENSG00000100867	DHRS2	1.23044	6.79939	0.00151365	0.0022841	Up-regulated	NO	NO	NO
ENSG00000079931	MOXD1	1.23041	3.28401	3.26e-20	1.54e-19	Up-regulated	NO	NO	NO
ENSG00000232093	RP11-307C12.11	1.22973	0.969565	6.87e-24	4.02e-23	Up-regulated	NO	NO	NO
ENSG00000184445	KNTC1	1.22946	4.69211	2.04e-45	3.5e-44	Up-regulated	NO	NO	NO
ENSG00000142273	CBLC	1.22936	3.61783	1.1e-10	2.91e-10	Up-regulated	NO	NO	NO
ENSG00000158315	RHBDL2	1.22872	1.99387	1.68e-26	1.13e-25	Up-regulated	NO	NO	NO
ENSG00000167700	MFSD3	1.22793	4.03068	4.68e-28	3.47e-27	Up-regulated	NO	NO	NO
ENSG00000173218	VANGL1	1.22756	5.49504	8.59e-76	6.94e-74	Up-regulated	NO	NO	NO
ENSG00000084710	EFR3B	1.22745	2.92467	6e-20	2.8e-19	Up-regulated	NO	NO	NO
ENSG00000115828	QPCT	1.22705	3.3652	1.23e-18	5.35e-18	Up-regulated	NO	NO	NO
ENSG00000159753	RLTPR	1.22617	1.44071	5.14e-12	1.48e-11	Up-regulated	NO	NO	NO
ENSG00000079263	SP140	1.22598	1.72934	3.73e-16	1.4e-15	Up-regulated	NO	NO	NO
ENSG00000163923	RPL39L	1.22491	3.32456	4.36e-26	2.86e-25	Up-regulated	NO	NO	NO
ENSG00000110492	MDK	1.22439	6.80084	4.01e-16	1.5e-15	Up-regulated	NO	NO	NO
ENSG00000166578	IQCD	1.22395	1.23839	3.97e-30	3.27e-29	Up-regulated	NO	NO	NO
ENSG00000082684	SEMA5B	1.22286	1.32261	6.77e-15	2.35e-14	Up-regulated	NO	NO	NO
ENSG00000183779	ZNF703	1.22267	6.61141	1.68e-18	7.29e-18	Up-regulated	NO	NO	NO
ENSG00000101935	AMMECR1	1.22264	4.25545	7.21e-49	1.48e-47	Up-regulated	NO	NO	NO
ENSG00000104341	LAPTM4B	1.22168	7.28389	3.71e-21	1.85e-20	Up-regulated	NO	NO	NO
ENSG00000146918	NCAPG2	1.22156	4.72995	1.05e-55	3.06e-54	Up-regulated	NO	NO	NO
ENSG00000130701	RBBP8NL	1.22125	2.30473	2.91e-13	9.09e-13	Up-regulated	NO	NO	NO
ENSG00000152056	AP1S3	1.21902	2.09385	1.93e-22	1.04e-21	Up-regulated	NO	NO	NO
ENSG00000171476	HOPX	1.21816	3.26917	8.41e-21	4.12e-20	Up-regulated	NO	NO	NO
ENSG00000232677	LINC00665	1.21777	4.99782	4.12e-40	5.59e-39	Up-regulated	NO	NO	NO
ENSG00000204764	RANBP17	1.21751	2.50981	2.57e-18	1.1e-17	Up-regulated	NO	NO	NO
ENSG00000151388	ADAMTS12	1.21612	5.44494	3.37e-18	1.44e-17	Up-regulated	NO	NO	NO
ENSG00000175857	GAPT	1.21568	1.88072	3.29e-20	1.56e-19	Up-regulated	NO	NO	NO
ENSG00000184730	APOBR	1.21524	3.47742	7.08e-16	2.61e-15	Up-regulated	NO	NO	NO
ENSG00000249042	CTD-2015H6.3	1.21506	3.25096	2.75e-30	2.29e-29	Up-regulated	NO	NO	NO
ENSG00000185272	RBM11	1.21479	1.4241	1.85e-12	5.49e-12	Up-regulated	NO	NO	NO
ENSG00000097021	ACOT7	1.21448	4.30348	2.53e-34	2.58e-33	Up-regulated	NO	NO	NO
ENSG00000159063	ALG8	1.21376	5.90346	1.73e-23	9.86e-23	Up-regulated	NO	NO	NO
ENSG00000151117	TMEM86A	1.21355	4.44087	1.92e-20	9.22e-20	Up-regulated	NO	NO	NO
ENSG00000171302	CANT1	1.21318	6.82278	1.93e-47	3.69e-46	Up-regulated	NO	NO	NO
ENSG00000117410	ATP6V0B	1.21316	6.54279	3.35e-58	1.09e-56	Up-regulated	NO	NO	NO
ENSG00000196074	SYCP2	1.21274	4.66319	1.7e-14	5.75e-14	Up-regulated	NO	NO	NO
ENSG00000152661	GJA1	1.21222	8.05603	8.61e-14	2.78e-13	Up-regulated	Yes	NO	NO
ENSG00000137216	TMEM63B	1.21221	5.75815	2.68e-74	1.88e-72	Up-regulated	NO	NO	NO
ENSG00000156398	SFXN2	1.21188	4.68727	1.15e-21	5.89e-21	Up-regulated	NO	NO	NO
ENSG00000188483	IER5L	1.21137	3.23765	6.3e-26	4.11e-25	Up-regulated	NO	NO	NO
ENSG00000168143	FAM83B	1.20959	2.85619	7.97e-08	1.73e-07	Up-regulated	NO	NO	NO
ENSG00000103495	MAZ	1.20732	5.67452	1.21e-56	3.71e-55	Up-regulated	NO	NO	NO
ENSG00000158850	B4GALT3	1.2073	5.82743	1.08e-60	3.92e-59	Up-regulated	NO	NO	NO
ENSG00000231475	IGHV4-31	1.2066	2.79717	1.7e-05	3.06e-05	Up-regulated	NO	NO	NO
ENSG00000115648	MLPH	1.20589	7.57235	1.24e-12	3.71e-12	Up-regulated	NO	NO	NO
ENSG00000178295	GEN1	1.20315	3.9408	1.32e-39	1.76e-38	Up-regulated	NO	NO	NO
ENSG00000132196	HSD17B7	1.20282	3.36332	4.52e-42	6.71e-41	Up-regulated	NO	NO	NO
ENSG00000248360	LINC00504	1.20278	3.45897	7.33e-11	1.97e-10	Up-regulated	NO	NO	NO
ENSG00000141738	GRB7	1.20096	5.29372	1.26e-09	3.11e-09	Up-regulated	Yes	NO	NO
ENSG00000163468	CCT3	1.20093	8.3017	3.51e-65	1.6e-63	Up-regulated	NO	NO	NO
ENSG00000106211	HSPB1	1.20058	8.35164	5.35e-16	1.99e-15	Up-regulated	NO	NO	NO
ENSG00000121966	CXCR4	1.2001	6.07175	2.23e-20	1.07e-19	Up-regulated	Yes	NO	NO
ENSG00000140479	PCSK6	1.19933	4.96373	5.3e-13	1.63e-12	Up-regulated	NO	NO	NO
ENSG00000067836	ROGDI	1.19921	4.70826	4.41e-32	4.03e-31	Up-regulated	NO	NO	NO
ENSG00000121101	TEX14	1.19917	1.00139	2.49e-13	7.81e-13	Up-regulated	NO	NO	NO
ENSG00000006747	SCIN	1.198	3.77311	1.6e-08	3.65e-08	Up-regulated	NO	NO	NO
ENSG00000163040	CCDC74A	1.1974	4.29592	1.12e-10	2.97e-10	Up-regulated	NO	NO	NO
ENSG00000106089	STX1A	1.19733	2.26573	4.02e-32	3.67e-31	Up-regulated	NO	NO	NO
ENSG00000102243	VGLL1	1.19671	3.32464	0.000698712	0.00109341	Up-regulated	NO	NO	NO
ENSG00000149679	CABLES2	1.19641	3.7518	2.04e-44	3.34e-43	Up-regulated	NO	NO	NO
ENSG00000160190	SLC37A1	1.19611	4.74261	2.78e-44	4.55e-43	Up-regulated	NO	NO	NO
ENSG00000076944	STXBP2	1.19604	5.08724	9.47e-26	6.12e-25	Up-regulated	NO	NO	NO
ENSG00000144040	SFXN5	1.19534	4.43413	1.13e-26	7.75e-26	Up-regulated	NO	NO	NO
ENSG00000143851	PTPN7	1.19518	2.74175	6.92e-16	2.56e-15	Up-regulated	NO	NO	NO
ENSG00000106077	ABHD11	1.19399	5.22776	8.55e-33	8.05e-32	Up-regulated	NO	NO	NO
ENSG00000122741	DCAF10	1.19356	6.56511	1.07e-33	1.05e-32	Up-regulated	NO	NO	NO
ENSG00000113924	HGD	1.19351	3.02808	3.22e-06	6.14e-06	Up-regulated	NO	NO	NO
ENSG00000177570	SAMD12	1.19339	4.72222	9.2e-22	4.75e-21	Up-regulated	NO	NO	NO
ENSG00000144354	CDCA7	1.19327	2.78985	4.49e-10	1.14e-09	Up-regulated	NO	NO	NO
ENSG00000145423	SFRP2	1.19263	8.77057	4.89e-16	1.82e-15	Up-regulated	Yes	NO	NO
ENSG00000135472	FAIM2	1.1922	3.01718	1.37e-07	2.93e-07	Up-regulated	NO	NO	NO
ENSG00000153395	LPCAT1	1.19207	6.14259	9.79e-47	1.8e-45	Up-regulated	NO	NO	NO
ENSG00000165695	AK8	1.19126	1.82607	2.13e-26	1.43e-25	Up-regulated	NO	NO	NO
ENSG00000121690	DEPDC7	1.19097	0.540373	5.39e-23	2.99e-22	Up-regulated	NO	NO	NO
ENSG00000152495	CAMK4	1.19096	2.15462	6.8e-17	2.67e-16	Up-regulated	NO	NO	NO
ENSG00000150782	IL18	1.19051	2.93071	2.13e-23	1.21e-22	Up-regulated	NO	NO	NO
ENSG00000153898	MCOLN2	1.19049	1.5036	1.13e-17	4.66e-17	Up-regulated	NO	NO	NO
ENSG00000117139	KDM5B	1.19039	7.241	2.24e-64	9.74e-63	Up-regulated	NO	NO	NO
ENSG00000141198	TOM1L1	1.18893	5.58468	5.71e-25	3.54e-24	Up-regulated	NO	NO	NO
ENSG00000117593	DARS2	1.18778	5.23193	2.87e-53	7.41e-52	Up-regulated	NO	NO	NO
ENSG00000213145	CRIP1	1.18654	2.33366	1.05e-14	3.6e-14	Up-regulated	NO	NO	NO
ENSG00000182628	SKA2	1.18627	5.17486	5.4e-34	5.39e-33	Up-regulated	NO	NO	NO
ENSG00000130270	ATP8B3	1.18582	1.28166	4.44e-16	1.66e-15	Up-regulated	NO	NO	NO
ENSG00000197261	C6orf141	1.18575	3.00637	3.09e-09	7.42e-09	Up-regulated	NO	NO	NO
ENSG00000233493	TMEM238	1.18572	1.21042	3.86e-14	1.27e-13	Up-regulated	NO	NO	NO
ENSG00000196562	SULF2	1.18463	7.6892	1.68e-25	1.07e-24	Up-regulated	NO	NO	NO
ENSG00000105989	WNT2	1.18419	3.2269	1.46e-13	4.65e-13	Up-regulated	NO	NO	NO
ENSG00000247095	MIR210HG	1.18345	0.981255	4.34e-16	1.62e-15	Up-regulated	NO	NO	NO
ENSG00000116586	LAMTOR2	1.18292	5.29534	3.31e-39	4.28e-38	Up-regulated	NO	NO	NO
ENSG00000071553	ATP6AP1	1.1826	7.71116	8.53e-71	5.12e-69	Up-regulated	NO	NO	NO
ENSG00000138496	PARP9	1.18217	6.55792	1.01e-44	1.69e-43	Up-regulated	NO	NO	NO
ENSG00000128944	KNSTRN	1.18131	3.78776	6.81e-37	7.92e-36	Up-regulated	NO	NO	NO
ENSG00000240972	MIF	1.18101	4.45237	7.42e-17	2.91e-16	Up-regulated	Yes	NO	NO
ENSG00000188312	CENPP	1.18095	2.93906	1.28e-36	1.47e-35	Up-regulated	NO	NO	NO
ENSG00000151458	ANKRD50	1.18079	6.46715	4.53e-25	2.82e-24	Up-regulated	NO	NO	NO
ENSG00000203668	CHML	1.18012	5.05147	5.79e-28	4.29e-27	Up-regulated	NO	NO	NO
ENSG00000182054	IDH2	1.1795	7.36427	3.45e-19	1.55e-18	Up-regulated	NO	NO	NO
ENSG00000170779	CDCA4	1.17915	3.83461	4.28e-43	6.59e-42	Up-regulated	NO	NO	NO
ENSG00000106366	SERPINE1	1.17849	5.9898	7.22e-13	2.19e-12	Up-regulated	NO	NO	Yes
ENSG00000254221	PCDHGB1	1.17823	1.07191	1.9e-10	4.96e-10	Up-regulated	NO	NO	NO
ENSG00000165644	COMTD1	1.17781	2.4095	3.7e-21	1.85e-20	Up-regulated	NO	NO	NO
ENSG00000183763	TRAIP	1.17764	2.14867	1.5e-35	1.63e-34	Up-regulated	NO	NO	NO
ENSG00000256229	ZNF486	1.17703	4.3747	4.34e-14	1.43e-13	Up-regulated	NO	NO	NO
ENSG00000156234	CXCL13	1.17661	4.84509	0.00167452	0.0025176	Up-regulated	NO	NO	NO
ENSG00000092068	SLC7A8	1.17652	6.74667	6.48e-21	3.2e-20	Up-regulated	NO	NO	NO
ENSG00000183317	EPHA10	1.17647	2.34989	1.05e-11	2.99e-11	Up-regulated	NO	NO	NO
ENSG00000127586	CHTF18	1.17596	3.35824	9.38e-25	5.74e-24	Up-regulated	NO	NO	NO
ENSG00000172031	EPHX4	1.17386	1.31894	3.1e-09	7.45e-09	Up-regulated	NO	NO	NO
ENSG00000163359	COL6A3	1.17252	10.2109	5.04e-18	2.12e-17	Up-regulated	NO	NO	NO
ENSG00000131748	STARD3	1.17222	5.84378	2.29e-17	9.25e-17	Up-regulated	NO	NO	NO
ENSG00000104267	CA2	1.17202	5.87175	7.59e-07	1.52e-06	Up-regulated	NO	NO	NO
ENSG00000116990	MYCL	1.17175	3.2322	6.07e-12	1.75e-11	Up-regulated	NO	NO	NO
ENSG00000130303	BST2	1.17112	7.16276	4.99e-17	1.97e-16	Up-regulated	NO	NO	NO
ENSG00000171617	ENC1	1.17095	6.22934	1.27e-29	1.02e-28	Up-regulated	NO	NO	NO
ENSG00000131759	RARA	1.1684	6.41061	3.11e-23	1.74e-22	Up-regulated	Yes	NO	NO
ENSG00000197168	NEK5	1.16834	2.2624	1.22e-18	5.3e-18	Up-regulated	NO	NO	NO
ENSG00000197822	OCLN	1.16828	4.22893	4.28e-19	1.91e-18	Up-regulated	Yes	NO	NO
ENSG00000124126	PREX1	1.16806	7.45567	1.71e-14	5.79e-14	Up-regulated	NO	NO	NO
ENSG00000156587	UBE2L6	1.16614	6.52777	1.29e-31	1.14e-30	Up-regulated	NO	NO	NO
ENSG00000181652	ATG9B	1.16552	0.869996	2.67e-22	1.42e-21	Up-regulated	NO	NO	NO
ENSG00000187801	ZFP69B	1.16523	1.35808	8.13e-31	6.98e-30	Up-regulated	NO	NO	NO
ENSG00000161682	FAM171A2	1.16498	1.42046	3.28e-13	1.02e-12	Up-regulated	NO	NO	NO
ENSG00000176619	LMNB2	1.1639	5.54215	7.95e-35	8.29e-34	Up-regulated	NO	NO	NO
ENSG00000105514	RAB3D	1.16372	5.80542	2.16e-35	2.33e-34	Up-regulated	NO	NO	NO
ENSG00000110448	CD5	1.16319	2.46515	1.07e-12	3.22e-12	Up-regulated	NO	NO	NO
ENSG00000260852	FBXL19-AS1	1.16237	1.89676	2.33e-26	1.56e-25	Up-regulated	NO	NO	NO
ENSG00000137501	SYTL2	1.1623	6.72354	6.33e-16	2.35e-15	Up-regulated	NO	NO	NO
ENSG00000162889	MAPKAPK2	1.16221	7.64189	7.45e-50	1.6e-48	Up-regulated	NO	NO	NO
ENSG00000131944	FAAP24	1.16064	2.23175	2.37e-52	5.75e-51	Up-regulated	NO	NO	NO
ENSG00000135744	AGT	1.16036	3.67107	1.42e-07	3.02e-07	Up-regulated	NO	NO	NO
ENSG00000219438	FAM19A5	1.15953	2.02721	2.65e-11	7.35e-11	Up-regulated	NO	NO	NO
ENSG00000164466	SFXN1	1.15945	5.18311	7.54e-62	2.91e-60	Up-regulated	NO	NO	NO
ENSG00000163918	RFC4	1.15839	4.03104	6.11e-39	7.8e-38	Up-regulated	NO	NO	NO
ENSG00000102575	ACP5	1.15803	6.09053	9.97e-12	2.84e-11	Up-regulated	NO	NO	NO
ENSG00000163508	EOMES	1.15748	0.971857	3.09e-10	7.94e-10	Up-regulated	NO	NO	NO
ENSG00000149923	PPP4C	1.15746	6.32989	1.08e-64	4.8e-63	Up-regulated	NO	NO	NO
ENSG00000120756	PLS1	1.15741	4.02649	1.22e-14	4.16e-14	Up-regulated	NO	NO	NO
ENSG00000146733	PSPH	1.15713	3.83732	5.23e-27	3.65e-26	Up-regulated	NO	NO	NO
ENSG00000130520	LSM4	1.15709	5.95509	8.2e-53	2.05e-51	Up-regulated	NO	NO	NO
ENSG00000146386	ABRACL	1.15704	4.7291	8.91e-32	8.01e-31	Up-regulated	NO	NO	NO
ENSG00000128039	SRD5A3	1.15691	5.39574	1.15e-31	1.03e-30	Up-regulated	NO	NO	NO
ENSG00000167977	KCTD5	1.15654	5.06851	4.45e-64	1.91e-62	Up-regulated	NO	NO	NO
ENSG00000188643	S100A16	1.15643	7.39376	8.72e-22	4.5e-21	Up-regulated	NO	NO	NO
ENSG00000114770	ABCC5	1.15582	5.91544	1.2e-27	8.72e-27	Up-regulated	NO	NO	NO
ENSG00000187164	SHTN1	1.15423	6.1946	1.49e-44	2.46e-43	Up-regulated	NO	NO	NO
ENSG00000160401	CFAP157	1.15415	1.44536	1.36e-28	1.03e-27	Up-regulated	NO	NO	NO
ENSG00000179222	MAGED1	1.15414	7.83238	7.41e-39	9.4e-38	Up-regulated	NO	NO	NO
ENSG00000184635	ZNF93	1.15408	3.18021	2.41e-30	2.01e-29	Up-regulated	NO	NO	NO
ENSG00000165704	HPRT1	1.15294	4.89725	8.22e-45	1.38e-43	Up-regulated	NO	NO	NO
ENSG00000140650	PMM2	1.15212	4.10261	7.85e-67	3.91e-65	Up-regulated	NO	NO	NO
ENSG00000072858	SIDT1	1.15105	5.14573	1.07e-14	3.67e-14	Up-regulated	NO	NO	NO
ENSG00000123728	RAP2C	1.15093	5.68692	4.87e-42	7.19e-41	Up-regulated	NO	NO	NO
ENSG00000280111	#N/A	1.15067	5.51088	2.76e-14	9.22e-14	Up-regulated	NO	NO	NO
ENSG00000181885	CLDN7	1.15059	6.16017	8.45e-17	3.29e-16	Up-regulated	NO	NO	NO
ENSG00000104356	POP1	1.15026	3.39963	4.86e-35	5.11e-34	Up-regulated	NO	NO	NO
ENSG00000106367	AP1S1	1.15005	5.23755	5.75e-51	1.3e-49	Up-regulated	NO	NO	NO
ENSG00000149636	DSN1	1.14971	4.40966	1.68e-56	5.11e-55	Up-regulated	NO	NO	NO
ENSG00000172366	FAM195A	1.14836	4.01144	2.08e-27	1.49e-26	Up-regulated	NO	NO	NO
ENSG00000160183	TMPRSS3	1.14813	4.99431	6.32e-07	1.28e-06	Up-regulated	NO	NO	NO
ENSG00000114859	CLCN2	1.14715	2.7376	2.55e-38	3.17e-37	Up-regulated	NO	NO	NO
ENSG00000129925	TMEM8A	1.14656	5.5762	9.7e-45	1.63e-43	Up-regulated	NO	NO	NO
ENSG00000179456	ZBTB18	1.14642	6.06761	1.96e-11	5.48e-11	Up-regulated	NO	NO	NO
ENSG00000124466	LYPD3	1.14594	5.29427	9.7e-11	2.58e-10	Up-regulated	NO	NO	NO
ENSG00000155974	GRIP1	1.14586	3.3252	7.84e-15	2.71e-14	Up-regulated	NO	NO	NO
ENSG00000144331	ZNF385B	1.14536	3.17208	1.92e-06	3.73e-06	Up-regulated	NO	NO	NO
ENSG00000161981	SNRNP25	1.14413	4.65939	7.96e-38	9.74e-37	Up-regulated	NO	NO	NO
ENSG00000155761	SPAG17	1.14348	2.31853	1.67e-06	3.25e-06	Up-regulated	NO	NO	NO
ENSG00000064270	ATP2C2	1.14235	3.72201	2.06e-11	5.74e-11	Up-regulated	NO	NO	NO
ENSG00000159055	MIS18A	1.14228	3.72193	1.07e-53	2.85e-52	Up-regulated	NO	NO	NO
ENSG00000152213	ARL11	1.14147	1.69957	2.73e-22	1.45e-21	Up-regulated	NO	NO	NO
ENSG00000082196	C1QTNF3	1.14122	4.17246	4.01e-10	1.02e-09	Up-regulated	NO	NO	NO
ENSG00000090382	LYZ	1.13863	6.64601	7.04e-10	1.76e-09	Up-regulated	NO	NO	NO
ENSG00000233836	RP11-255H23.2	1.13853	2.289	5.46e-13	1.67e-12	Up-regulated	NO	NO	NO
ENSG00000141854	CTB-55O6.8	1.13815	3.00658	1.01e-20	4.94e-20	Up-regulated	NO	NO	NO
ENSG00000111110	PPM1H	1.13693	5.48115	2.17e-22	1.16e-21	Up-regulated	NO	NO	NO
ENSG00000102524	TNFSF13B	1.13661	3.52524	1.15e-17	4.75e-17	Up-regulated	NO	NO	NO
ENSG00000099985	OSM	1.13405	0.78074	3.87e-12	1.12e-11	Up-regulated	NO	NO	NO
ENSG00000154370	TRIM11	1.13365	4.7495	2.16e-48	4.35e-47	Up-regulated	NO	NO	NO
ENSG00000092978	GPATCH2	1.13125	4.89775	1.13e-43	1.8e-42	Up-regulated	NO	NO	NO
ENSG00000172986	GXYLT2	1.13063	4.32795	1.4e-18	6.09e-18	Up-regulated	NO	NO	NO
ENSG00000131242	RAB11FIP4	1.12965	5.19178	3.29e-17	1.31e-16	Up-regulated	NO	NO	NO
ENSG00000151892	GFRA1	1.12955	7.97697	2.37e-07	4.95e-07	Up-regulated	NO	NO	NO
ENSG00000135919	SERPINE2	1.1295	5.43497	2.83e-16	1.07e-15	Up-regulated	NO	NO	NO
ENSG00000121900	TMEM54	1.12928	5.10405	1.17e-30	9.93e-30	Up-regulated	NO	NO	NO
ENSG00000161179	YDJC	1.1291	3.49643	1.08e-26	7.43e-26	Up-regulated	NO	NO	NO
ENSG00000160688	FLAD1	1.12812	5.44875	5.35e-54	1.45e-52	Up-regulated	NO	NO	NO
ENSG00000068615	REEP1	1.12798	3.91146	7.94e-13	2.41e-12	Up-regulated	NO	NO	NO
ENSG00000197046	SIGLEC15	1.12725	2.7141	3.35e-06	6.38e-06	Up-regulated	NO	NO	NO
ENSG00000167536	DHRS13	1.12534	2.0888	5.71e-22	2.98e-21	Up-regulated	NO	NO	NO
ENSG00000168061	SAC3D1	1.12523	3.0557	3.6e-24	2.13e-23	Up-regulated	NO	NO	NO
ENSG00000141756	FKBP10	1.12518	6.80385	3.87e-29	3.02e-28	Up-regulated	NO	NO	NO
ENSG00000088340	FER1L4	1.12414	1.90608	1.09e-09	2.71e-09	Up-regulated	NO	NO	NO
ENSG00000074071	MRPS34	1.12371	5.4958	1.34e-32	1.25e-31	Up-regulated	NO	NO	NO
ENSG00000134375	TIMM17A	1.12367	5.85392	1.83e-64	8.05e-63	Up-regulated	NO	NO	NO
ENSG00000263961	C1orf186	1.123	1.35009	4.36e-07	8.94e-07	Up-regulated	NO	NO	NO
ENSG00000205363	C15orf59	1.12229	2.03375	1.32e-08	3.03e-08	Up-regulated	NO	NO	NO
ENSG00000143217	PVRL4	1.12152	5.95892	3.19e-12	9.32e-12	Up-regulated	NO	NO	NO
ENSG00000250091	DNAH10OS	1.11908	1.83239	3.8e-20	1.8e-19	Up-regulated	NO	NO	NO
ENSG00000120322	PCDHB8	1.11782	0.903704	1.33e-09	3.27e-09	Up-regulated	NO	NO	NO
ENSG00000115255	REEP6	1.11766	5.59748	3.39e-10	8.69e-10	Up-regulated	NO	NO	NO
ENSG00000116771	AGMAT	1.11762	0.981392	3.11e-14	1.03e-13	Up-regulated	NO	NO	NO
ENSG00000123892	RAB38	1.11744	3.15608	2.75e-10	7.1e-10	Up-regulated	NO	NO	NO
ENSG00000070081	NUCB2	1.1164	7.1458	3.42e-25	2.14e-24	Up-regulated	NO	NO	NO
ENSG00000153944	MSI2	1.11629	6.79849	1.84e-29	1.46e-28	Up-regulated	NO	NO	NO
ENSG00000163814	CDCP1	1.11625	5.54315	1.41e-16	5.44e-16	Up-regulated	NO	NO	NO
ENSG00000109814	UGDH	1.11511	6.91349	1.01e-18	4.42e-18	Up-regulated	NO	NO	NO
ENSG00000173715	C11orf80	1.11494	4.36095	7.65e-18	3.19e-17	Up-regulated	NO	NO	NO
ENSG00000215845	TSTD1	1.11466	5.50503	1.03e-27	7.53e-27	Up-regulated	NO	NO	NO
ENSG00000254415	SIGLEC14	1.11456	1.36145	2.66e-10	6.86e-10	Up-regulated	NO	NO	NO
ENSG00000163909	HEYL	1.1144	3.89615	8.38e-21	4.11e-20	Up-regulated	Yes	NO	NO
ENSG00000128203	ASPHD2	1.11373	1.72786	1.31e-34	1.35e-33	Up-regulated	NO	NO	NO
ENSG00000170540	ARL6IP1	1.11305	8.10345	1.16e-51	2.74e-50	Up-regulated	NO	NO	NO
ENSG00000181649	PHLDA2	1.11246	2.39777	3.67e-12	1.07e-11	Up-regulated	NO	NO	NO
ENSG00000187583	PLEKHN1	1.11214	1.79755	2.68e-13	8.38e-13	Up-regulated	NO	NO	NO
ENSG00000142621	FHAD1	1.11065	1.54254	9.17e-20	4.22e-19	Up-regulated	NO	NO	NO
ENSG00000230445	LRRC37A6P	1.11016	1.32753	8.16e-12	2.33e-11	Up-regulated	NO	NO	NO
ENSG00000133106	EPSTI1	1.10895	4.07069	1.51e-17	6.18e-17	Up-regulated	NO	NO	NO
ENSG00000168101	NUDT16L1	1.1086	4.60134	4.25e-35	4.48e-34	Up-regulated	NO	NO	NO
ENSG00000261189	RP3-512B11.3	1.10779	0.571131	1.82e-17	7.4e-17	Up-regulated	NO	NO	NO
ENSG00000124496	TRERF1	1.10757	4.6125	4.6e-27	3.22e-26	Up-regulated	Yes	NO	NO
ENSG00000111816	FRK	1.10677	5.02481	2.34e-19	1.06e-18	Up-regulated	NO	NO	NO
ENSG00000065361	ERBB3	1.10584	8.2421	9.78e-14	3.14e-13	Up-regulated	Yes	NO	NO
ENSG00000261236	BOP1	1.1056	5.16136	1.36e-23	7.82e-23	Up-regulated	NO	NO	NO
ENSG00000177380	PPFIA3	1.10552	3.28622	5.65e-19	2.51e-18	Up-regulated	NO	NO	NO
ENSG00000183888	C1orf64	1.10488	3.76016	9.28e-05	0.000157242	Up-regulated	NO	NO	NO
ENSG00000183814	LIN9	1.10445	3.31117	4.04e-37	4.73e-36	Up-regulated	NO	NO	NO
ENSG00000163041	H3F3A	1.10442	5.48685	2.23e-66	1.06e-64	Up-regulated	NO	NO	NO
ENSG00000177888	ZBTB41	1.10384	5.92222	1.75e-33	1.71e-32	Up-regulated	NO	NO	NO
ENSG00000143742	SRP9	1.10347	7.55251	8.3e-60	2.91e-58	Up-regulated	NO	NO	NO
ENSG00000225489	RP11-390F4.3	1.10233	1.1141	2.23e-08	5.04e-08	Up-regulated	NO	NO	NO
ENSG00000099849	RASSF7	1.10157	3.95243	1.29e-17	5.29e-17	Up-regulated	NO	NO	NO
ENSG00000134602	STK26	1.10147	4.51497	1.39e-16	5.37e-16	Up-regulated	NO	NO	NO
ENSG00000269343	ZNF587B	1.10146	4.10953	5.66e-22	2.95e-21	Up-regulated	NO	NO	NO
ENSG00000197372	ZNF675	1.10121	3.70425	3.05e-33	2.95e-32	Up-regulated	NO	NO	NO
ENSG00000185156	MFSD6L	1.10102	1.23354	4.65e-06	8.77e-06	Up-regulated	NO	NO	NO
ENSG00000116133	DHCR24	1.10096	9.24291	2.13e-21	1.08e-20	Up-regulated	NO	NO	NO
ENSG00000100911	PSME2	1.10058	6.53753	3.16e-39	4.1e-38	Up-regulated	NO	NO	NO
ENSG00000109436	TBC1D9	1.10041	8.44336	3.01e-15	1.06e-14	Up-regulated	NO	NO	NO
ENSG00000105472	CLEC11A	1.1002	3.33338	1.86e-16	7.1e-16	Up-regulated	NO	NO	NO
ENSG00000167208	SNX20	1.09999	2.64193	1.92e-14	6.5e-14	Up-regulated	NO	NO	NO
ENSG00000100302	RASD2	1.09805	3.89013	1.71e-10	4.47e-10	Up-regulated	NO	NO	NO
ENSG00000187840	EIF4EBP1	1.09768	5.11255	5.26e-15	1.84e-14	Up-regulated	NO	NO	NO
ENSG00000198246	SLC29A3	1.09757	4.20698	2.72e-31	2.38e-30	Up-regulated	NO	NO	NO
ENSG00000130669	PAK4	1.09734	6.05625	1.56e-27	1.12e-26	Up-regulated	NO	NO	NO
ENSG00000143653	SCCPDH	1.09681	6.43073	1.6e-24	9.68e-24	Up-regulated	NO	NO	NO
ENSG00000066855	MTFR1	1.09607	5.04214	4.99e-33	4.76e-32	Up-regulated	NO	NO	NO
ENSG00000073969	NSF	1.09494	5.73966	3.69e-51	8.49e-50	Up-regulated	NO	NO	NO
ENSG00000245149	RNF139-AS1	1.09362	1.38643	3.4e-19	1.52e-18	Up-regulated	NO	NO	NO
ENSG00000155660	PDIA4	1.0933	7.49701	1.28e-53	3.39e-52	Up-regulated	NO	NO	NO
ENSG00000176208	ATAD5	1.09309	2.85247	4.67e-22	2.45e-21	Up-regulated	NO	NO	NO
ENSG00000179889	PDXDC1	1.09218	7.62079	3.71e-67	1.88e-65	Up-regulated	NO	NO	NO
ENSG00000076003	MCM6	1.09173	5.71825	1.71e-45	2.96e-44	Up-regulated	NO	NO	NO
ENSG00000150893	FREM2	1.0915	2.67288	3.5e-05	6.16e-05	Up-regulated	NO	NO	NO
ENSG00000171951	SCG2	1.09036	1.13255	5.52e-07	1.12e-06	Up-regulated	NO	NO	NO
ENSG00000100350	FOXRED2	1.08953	5.36705	2.29e-41	3.26e-40	Up-regulated	NO	NO	NO
ENSG00000159166	LAD1	1.08909	5.47667	2.45e-08	5.53e-08	Up-regulated	NO	NO	NO
ENSG00000153982	GDPD1	1.08873	2.47572	5.52e-20	2.58e-19	Up-regulated	NO	NO	NO
ENSG00000168275	COA6	1.08868	3.93007	2.35e-51	5.48e-50	Up-regulated	NO	NO	NO
ENSG00000145103	ILDR1	1.08851	3.39919	7.09e-12	2.03e-11	Up-regulated	NO	NO	NO
ENSG00000117877	CD3EAP	1.08851	2.57194	5.16e-48	1.02e-46	Up-regulated	NO	NO	NO
ENSG00000105967	TFEC	1.08812	3.00953	1.48e-13	4.72e-13	Up-regulated	NO	NO	NO
ENSG00000148154	UGCG	1.08792	6.75648	1.31e-19	5.99e-19	Up-regulated	NO	NO	NO
ENSG00000125967	NECAB3	1.08678	4.76028	1.34e-24	8.13e-24	Up-regulated	NO	NO	NO
ENSG00000143882	ATP6V1C2	1.08671	2.40799	1e-08	2.32e-08	Up-regulated	NO	NO	NO
ENSG00000136490	LIMD2	1.08603	3.40402	5.05e-17	2e-16	Up-regulated	Yes	NO	NO
ENSG00000102172	SMS	1.0858	6.44663	1.1e-48	2.23e-47	Up-regulated	NO	NO	NO
ENSG00000128228	SDF2L1	1.08538	3.49635	3.46e-20	1.63e-19	Up-regulated	NO	NO	NO
ENSG00000102221	JADE3	1.08511	5.0247	6.46e-33	6.12e-32	Up-regulated	NO	NO	NO
ENSG00000110092	CCND1	1.08509	8.52632	4.71e-17	1.87e-16	Up-regulated	Yes	NO	NO
ENSG00000228544	CCDC183-AS1	1.08495	1.42809	2.6e-20	1.24e-19	Up-regulated	NO	NO	NO
ENSG00000059573	ALDH18A1	1.08484	6.73753	7.04e-76	5.77e-74	Up-regulated	NO	NO	NO
ENSG00000119535	CSF3R	1.08359	4.49572	6.06e-12	1.74e-11	Up-regulated	NO	NO	NO
ENSG00000162894	FCMR	1.08294	3.48543	5.25e-15	1.84e-14	Up-regulated	NO	NO	NO
ENSG00000177628	GBA	1.08244	5.8756	1.16e-46	2.12e-45	Up-regulated	NO	NO	NO
ENSG00000139438	FAM222A	1.08196	2.82282	1.56e-15	5.63e-15	Up-regulated	NO	NO	NO
ENSG00000138182	KIF20B	1.08182	4.12884	1.95e-31	1.72e-30	Up-regulated	NO	NO	NO
ENSG00000038945	MSR1	1.08136	5.30354	4.02e-14	1.33e-13	Up-regulated	Yes	NO	NO
ENSG00000119922	IFIT2	1.08098	5.05992	9.4e-16	3.44e-15	Up-regulated	NO	NO	NO
ENSG00000142875	PRKACB	1.07955	6.40258	1.79e-11	5.03e-11	Up-regulated	NO	NO	NO
ENSG00000150961	SEC24D	1.07914	6.42799	1.36e-46	2.48e-45	Up-regulated	NO	NO	NO
ENSG00000133740	E2F5	1.07861	3.47629	1.26e-26	8.58e-26	Up-regulated	NO	NO	NO
ENSG00000007402	CACNA2D2	1.07858	3.83196	8.04e-11	2.15e-10	Up-regulated	NO	NO	NO
ENSG00000114737	CISH	1.07854	5.40837	4.65e-17	1.84e-16	Up-regulated	NO	NO	NO
ENSG00000204632	HLA-G	1.07847	1.82896	2.34e-09	5.69e-09	Up-regulated	NO	NO	NO
ENSG00000238045	AC009133.12	1.07826	2.07595	2.29e-45	3.92e-44	Up-regulated	NO	NO	NO
ENSG00000115541	HSPE1	1.07734	6.04069	5.04e-45	8.51e-44	Up-regulated	NO	NO	NO
ENSG00000104687	GSR	1.07712	6.0068	6.97e-37	8.09e-36	Up-regulated	NO	NO	NO
ENSG00000188766	SPRED3	1.07684	1.40972	1.37e-23	7.85e-23	Up-regulated	NO	NO	NO
ENSG00000263528	IKBKE	1.07639	3.67944	7.02e-28	5.17e-27	Up-regulated	NO	NO	NO
ENSG00000090539	CHRD	1.07628	4.05539	2.6e-12	7.64e-12	Up-regulated	NO	NO	NO
ENSG00000152939	MARVELD2	1.07621	4.88229	9.53e-19	4.18e-18	Up-regulated	NO	NO	NO
ENSG00000167106	FAM102A	1.07566	7.19681	5.73e-31	4.94e-30	Up-regulated	NO	NO	NO
ENSG00000105738	SIPA1L3	1.07565	6.14069	2.59e-33	2.51e-32	Up-regulated	NO	NO	NO
ENSG00000128050	PAICS	1.07546	7.15974	4.05e-46	7.19e-45	Up-regulated	NO	NO	NO
ENSG00000154096	THY1	1.07533	6.97942	4.29e-17	1.7e-16	Up-regulated	NO	NO	NO
ENSG00000184979	USP18	1.07532	3.25602	2.29e-21	1.16e-20	Up-regulated	NO	NO	NO
ENSG00000158201	ABHD3	1.07515	4.60742	5.93e-23	3.28e-22	Up-regulated	NO	NO	NO
ENSG00000170476	MZB1	1.0749	4.02943	5.46e-07	1.11e-06	Up-regulated	NO	NO	NO
ENSG00000169085	C8orf46	1.0745	1.61802	4.51e-07	9.23e-07	Up-regulated	NO	NO	NO
ENSG00000168040	FADD	1.07449	3.43401	4e-21	2e-20	Up-regulated	NO	NO	NO
ENSG00000113648	H2AFY	1.07372	7.57329	1.63e-87	2.54e-85	Up-regulated	NO	NO	NO
ENSG00000154473	BUB3	1.07372	6.83148	6.8e-53	1.71e-51	Up-regulated	NO	NO	NO
ENSG00000261150	EPPK1	1.07234	5.23251	9.41e-09	2.19e-08	Up-regulated	NO	NO	NO
ENSG00000127663	KDM4B	1.07224	6.70414	5.74e-22	2.99e-21	Up-regulated	NO	NO	NO
ENSG00000159871	LYPD5	1.0722	2.41173	4.41e-11	1.2e-10	Up-regulated	NO	NO	NO
ENSG00000163624	CDS1	1.07184	5.54275	3.13e-21	1.57e-20	Up-regulated	NO	NO	NO
ENSG00000217801	RP11-465B22.3	1.07122	1.14743	3.4e-12	9.91e-12	Up-regulated	NO	NO	NO
ENSG00000158769	F11R	1.071	7.15176	3.93e-51	9.03e-50	Up-regulated	NO	NO	NO
ENSG00000170745	KCNS3	1.07049	4.70934	8.93e-20	4.11e-19	Up-regulated	NO	NO	NO
ENSG00000232815	DUX4L50	1.07019	1.48771	1.73e-08	3.94e-08	Up-regulated	NO	NO	NO
ENSG00000180198	RCC1	1.06972	5.31997	8.72e-38	1.06e-36	Up-regulated	NO	NO	NO
ENSG00000169689	STRA13	1.06826	4.59452	6.16e-28	4.55e-27	Up-regulated	NO	NO	NO
ENSG00000120694	HSPH1	1.06814	7.18606	2.5e-28	1.87e-27	Up-regulated	NO	NO	NO
ENSG00000162702	ZNF281	1.06781	5.53342	1.77e-40	2.45e-39	Up-regulated	NO	NO	NO
ENSG00000115902	SLC1A4	1.06725	6.42226	3.66e-18	1.55e-17	Up-regulated	NO	NO	NO
ENSG00000180263	FGD6	1.06622	5.10426	2.67e-27	1.9e-26	Up-regulated	NO	NO	NO
ENSG00000136628	EPRS	1.06541	7.81567	1.24e-51	2.92e-50	Up-regulated	NO	NO	NO
ENSG00000168280	KIF5C	1.06532	4.7045	2.06e-09	5.01e-09	Up-regulated	NO	NO	NO
ENSG00000279406	RP11-327E2.5	1.06493	0.446708	2.3e-20	1.1e-19	Up-regulated	NO	NO	NO
ENSG00000179178	TMEM125	1.06465	4.14189	4.72e-12	1.36e-11	Up-regulated	NO	NO	NO
ENSG00000130816	DNMT1	1.06357	6.38601	2.78e-35	2.97e-34	Up-regulated	Yes	NO	NO
ENSG00000169242	EFNA1	1.06328	6.61282	1.73e-29	1.37e-28	Up-regulated	Yes	NO	NO
ENSG00000169895	SYAP1	1.06237	6.9481	1.24e-39	1.66e-38	Up-regulated	NO	NO	NO
ENSG00000188820	FAM26F	1.06236	2.29086	6.33e-13	1.93e-12	Up-regulated	NO	NO	NO
ENSG00000095585	BLNK	1.06215	3.89463	7.42e-24	4.34e-23	Up-regulated	NO	NO	NO
ENSG00000119699	TGFB3	1.06214	6.01211	1.28e-20	6.22e-20	Up-regulated	NO	NO	NO
ENSG00000248485	PCP4L1	1.06068	1.36377	4.91e-06	9.23e-06	Up-regulated	NO	NO	NO
ENSG00000172531	PPP1CA	1.06065	6.96705	1.59e-40	2.21e-39	Up-regulated	NO	NO	NO
ENSG00000129355	CDKN2D	1.06018	2.90618	1.59e-22	8.59e-22	Up-regulated	NO	NO	NO
ENSG00000108395	TRIM37	1.05935	5.57491	2.94e-30	2.44e-29	Up-regulated	NO	NO	NO
ENSG00000172965	MIR4435-2HG	1.05933	4.08552	1.29e-31	1.15e-30	Up-regulated	NO	NO	NO
ENSG00000165591	FAAH2	1.05929	3.68381	1.29e-15	4.66e-15	Up-regulated	NO	NO	NO
ENSG00000236830	CBR3-AS1	1.05926	2.36781	2.02e-19	9.16e-19	Up-regulated	NO	NO	NO
ENSG00000167608	TMC4	1.05846	6.15333	5.87e-12	1.69e-11	Up-regulated	NO	NO	NO
ENSG00000154380	ENAH	1.05824	7.8992	5.88e-40	7.94e-39	Up-regulated	NO	NO	NO
ENSG00000237541	HLA-DQA2	1.05814	4.38199	3.61e-07	7.44e-07	Up-regulated	NO	NO	NO
ENSG00000205155	PSENEN	1.05805	5.4479	4.1e-49	8.56e-48	Up-regulated	NO	NO	NO
ENSG00000198331	HYLS1	1.0572	2.99284	2.23e-39	2.92e-38	Up-regulated	NO	NO	NO
ENSG00000244187	TMEM141	1.05628	5.27812	4.47e-30	3.67e-29	Up-regulated	NO	NO	NO
ENSG00000112379	ARFGEF3	1.05573	7.00195	1.35e-14	4.59e-14	Up-regulated	NO	NO	NO
ENSG00000122565	CBX3	1.05568	7.60711	1.51e-73	1.02e-71	Up-regulated	NO	NO	NO
ENSG00000153310	FAM49B	1.05532	6.29408	3.7e-35	3.91e-34	Up-regulated	NO	NO	NO
ENSG00000166446	CDYL2	1.05517	5.07434	4e-20	1.88e-19	Up-regulated	NO	NO	NO
ENSG00000007376	RPUSD1	1.05516	4.14364	1.05e-33	1.04e-32	Up-regulated	NO	NO	NO
ENSG00000131037	EPS8L1	1.05512	4.54554	2e-11	5.58e-11	Up-regulated	NO	NO	NO
ENSG00000116675	DNAJC6	1.05512	2.52768	9.59e-13	2.89e-12	Up-regulated	NO	NO	NO
ENSG00000102174	PHEX	1.05458	2.25411	6.08e-13	1.85e-12	Up-regulated	NO	NO	NO
ENSG00000278259	MYO19	1.0536	4.9622	4.29e-30	3.52e-29	Up-regulated	NO	NO	NO
ENSG00000150625	GPM6A	1.05319	2.51488	0.00042646	0.000680686	Up-regulated	NO	NO	NO
ENSG00000131171	SH3BGRL	1.05209	8.29237	1.37e-18	5.98e-18	Up-regulated	NO	NO	NO
ENSG00000081923	ATP8B1	1.05184	6.43049	6.14e-29	4.74e-28	Up-regulated	NO	NO	NO
ENSG00000214160	ALG3	1.05176	5.2518	1.09e-43	1.74e-42	Up-regulated	NO	NO	NO
ENSG00000117450	PRDX1	1.05111	8.14997	4.02e-42	5.97e-41	Up-regulated	NO	NO	NO
ENSG00000131462	TUBG1	1.0511	5.09165	1.12e-35	1.23e-34	Up-regulated	NO	NO	NO
ENSG00000182004	SNRPE	1.05102	5.65864	2.63e-49	5.56e-48	Up-regulated	NO	NO	NO
ENSG00000139329	LUM	1.05085	9.45174	2.78e-15	9.86e-15	Up-regulated	NO	NO	NO
ENSG00000011347	SYT7	1.05041	6.26899	4.9e-13	1.51e-12	Up-regulated	NO	NO	NO
ENSG00000125895	TMEM74B	1.05038	0.907675	2.72e-08	6.12e-08	Up-regulated	NO	NO	NO
ENSG00000136026	CKAP4	1.04893	6.90654	1.97e-46	3.55e-45	Up-regulated	NO	NO	NO
ENSG00000072310	SREBF1	1.0488	7.79003	6.22e-19	2.76e-18	Up-regulated	NO	NO	NO
ENSG00000213190	MLLT11	1.04861	3.25637	1.43e-22	7.74e-22	Up-regulated	NO	NO	NO
ENSG00000088538	DOCK3	1.04772	1.60169	1.68e-07	3.54e-07	Up-regulated	NO	NO	NO
ENSG00000110427	KIAA1549L	1.04723	3.83914	5.84e-12	1.68e-11	Up-regulated	NO	NO	NO
ENSG00000117262	GPR89A	1.047	2.42446	6.27e-55	1.75e-53	Up-regulated	NO	NO	NO
ENSG00000049130	KITLG	1.04667	6.32054	9.74e-14	3.13e-13	Up-regulated	NO	NO	NO
ENSG00000103550	KNOP1	1.04596	4.63664	5.01e-53	1.26e-51	Up-regulated	NO	NO	NO
ENSG00000196208	GREB1	1.04503	6.47472	1.6e-07	3.39e-07	Up-regulated	NO	NO	NO
ENSG00000142694	EVA1B	1.04428	3.80001	1.11e-11	3.14e-11	Up-regulated	NO	NO	NO
ENSG00000168439	STIP1	1.04409	7.2048	2.37e-44	3.89e-43	Up-regulated	NO	NO	NO
ENSG00000176393	RNPEP	1.04406	6.71399	2.68e-49	5.65e-48	Up-regulated	NO	NO	NO
ENSG00000169862	CTNND2	1.04362	3.53172	1.22e-07	2.62e-07	Up-regulated	NO	NO	NO
ENSG00000151917	BEND6	1.04354	1.33369	5.29e-16	1.97e-15	Up-regulated	NO	NO	NO
ENSG00000165046	LETM2	1.04339	2.00388	7.2e-12	2.06e-11	Up-regulated	NO	NO	NO
ENSG00000143183	TMCO1	1.04264	7.07825	1.68e-55	4.86e-54	Up-regulated	NO	NO	NO
ENSG00000143157	POGK	1.04262	6.69637	6.32e-59	2.13e-57	Up-regulated	NO	NO	NO
ENSG00000175600	SUGCT	1.04249	2.31619	8.89e-21	4.35e-20	Up-regulated	NO	NO	NO
ENSG00000154978	VOPP1	1.0422	5.46229	1.28e-31	1.14e-30	Up-regulated	NO	NO	NO
ENSG00000137868	STRA6	1.04199	2.68492	2.03e-08	4.6e-08	Up-regulated	NO	NO	NO
ENSG00000168062	BATF2	1.04073	2.49652	3.49e-11	9.58e-11	Up-regulated	NO	NO	NO
ENSG00000184207	PGP	1.04026	3.77448	6e-32	5.45e-31	Up-regulated	NO	NO	NO
ENSG00000269890	RP5-1139B12.2	1.04026	0.742116	1.53e-22	8.27e-22	Up-regulated	NO	NO	NO
ENSG00000118513	MYB	1.03981	6.08151	3.59e-09	8.59e-09	Up-regulated	NO	NO	NO
ENSG00000127328	RAB3IP	1.03958	4.87187	7.18e-23	3.95e-22	Up-regulated	NO	NO	NO
ENSG00000169972	PUSL1	1.03942	3.08333	3.55e-27	2.5e-26	Up-regulated	NO	NO	NO
ENSG00000181192	DHTKD1	1.03797	5.90982	1.01e-41	1.47e-40	Up-regulated	NO	NO	NO
ENSG00000222041	LINC00152	1.03616	3.49983	1.87e-21	9.5e-21	Up-regulated	Yes	NO	NO
ENSG00000141378	PTRH2	1.03567	4.46577	3.52e-26	2.33e-25	Up-regulated	NO	NO	NO
ENSG00000179218	CALR	1.03415	9.43848	3.31e-44	5.37e-43	Up-regulated	NO	NO	NO
ENSG00000006704	GTF2IRD1	1.03412	4.78943	5.57e-47	1.05e-45	Up-regulated	NO	NO	NO
ENSG00000161513	FDXR	1.03406	3.52692	5.09e-18	2.14e-17	Up-regulated	NO	NO	NO
ENSG00000108021	FAM208B	1.03341	6.68257	3.55e-26	2.35e-25	Up-regulated	NO	NO	NO
ENSG00000166927	MS4A7	1.0332	5.89273	1.95e-10	5.07e-10	Up-regulated	NO	NO	NO
ENSG00000128059	PPAT	1.03311	4.44886	8.3e-31	7.13e-30	Up-regulated	NO	NO	NO
ENSG00000149927	DOC2A	1.0329	1.28775	2.89e-08	6.47e-08	Up-regulated	NO	NO	NO
ENSG00000180834	MAP6D1	1.03148	1.93702	1.24e-14	4.22e-14	Up-regulated	NO	NO	NO
ENSG00000187486	KCNJ11	1.03127	3.54018	5.46e-09	1.29e-08	Up-regulated	NO	NO	NO
ENSG00000228232	GAPDHP1	1.03091	1.78576	1.3e-06	2.57e-06	Up-regulated	NO	NO	NO
ENSG00000124207	CSE1L	1.03025	7.13016	6.79e-39	8.64e-38	Up-regulated	NO	NO	NO
ENSG00000145506	NKD2	1.03	2.31266	4.4e-11	1.2e-10	Up-regulated	NO	NO	NO
ENSG00000140323	DISP2	1.02984	1.98091	1.01e-07	2.17e-07	Up-regulated	NO	NO	NO
ENSG00000006453	BAIAP2L1	1.02878	4.9172	1.81e-26	1.22e-25	Up-regulated	NO	NO	NO
ENSG00000174013	FBXO45	1.02841	4.89569	1.28e-41	1.84e-40	Up-regulated	NO	NO	NO
ENSG00000101210	EEF1A2	1.0281	6.08309	0.00130391	0.00198179	Up-regulated	NO	NO	NO
ENSG00000197451	HNRNPAB	1.02779	7.01186	5.74e-56	1.7e-54	Up-regulated	NO	NO	NO
ENSG00000186283	TOR3A	1.02773	5.77084	1.2e-55	3.51e-54	Up-regulated	NO	NO	NO
ENSG00000088356	PDRG1	1.02755	4.46397	3.32e-35	3.52e-34	Up-regulated	NO	NO	NO
ENSG00000159346	ADIPOR1	1.02725	7.34345	1.18e-57	3.75e-56	Up-regulated	NO	NO	NO
ENSG00000070190	DAPP1	1.02622	3.68119	1.69e-12	5.03e-12	Up-regulated	NO	NO	NO
ENSG00000030110	BAK1	1.02611	4.16706	2.04e-35	2.21e-34	Up-regulated	NO	NO	NO
ENSG00000095380	NANS	1.02586	5.63683	8.63e-43	1.31e-41	Up-regulated	NO	NO	NO
ENSG00000112029	FBXO5	1.02516	3.27497	7.25e-29	5.58e-28	Up-regulated	NO	NO	NO
ENSG00000257084	U47924.27	1.02435	1.27367	1.18e-09	2.9e-09	Up-regulated	NO	NO	NO
ENSG00000183444	OR7E38P	1.02383	1.72189	2.96e-15	1.05e-14	Up-regulated	NO	NO	NO
ENSG00000099364	FBXL19	1.02352	4.29637	1.2e-30	1.02e-29	Up-regulated	NO	NO	NO
ENSG00000136943	CTSV	1.02329	2.9421	5.17e-07	1.05e-06	Up-regulated	NO	NO	NO
ENSG00000213347	MXD3	1.0229	2.12706	7.46e-20	3.46e-19	Up-regulated	NO	NO	NO
ENSG00000140379	BCL2A1	1.02234	1.48043	2.4e-09	5.82e-09	Up-regulated	Yes	NO	NO
ENSG00000230061	TRPM2-AS	1.02182	1.23522	1.8e-06	3.51e-06	Up-regulated	NO	NO	NO
ENSG00000180992	MRPL14	1.02173	4.89682	1.8e-33	1.76e-32	Up-regulated	NO	NO	NO
ENSG00000150051	MKX	1.02137	2.62935	8.15e-05	0.000138941	Up-regulated	NO	NO	NO
ENSG00000169683	LRRC45	1.02126	3.95456	1.73e-20	8.34e-20	Up-regulated	NO	NO	NO
ENSG00000049541	RFC2	1.0209	4.81888	5.61e-47	1.05e-45	Up-regulated	NO	NO	NO
ENSG00000096063	SRPK1	1.02053	5.94122	4.94e-43	7.55e-42	Up-regulated	NO	NO	NO
ENSG00000262468	LINC01569	1.02044	1.58299	2.61e-21	1.31e-20	Up-regulated	NO	NO	NO
ENSG00000160710	ADAR	1.02028	8.89245	3.56e-62	1.41e-60	Up-regulated	Yes	NO	NO
ENSG00000177465	ACOT4	1.02012	3.47752	5.26e-15	1.84e-14	Up-regulated	NO	NO	NO
ENSG00000157578	LCA5L	1.01997	2.08927	2.98e-22	1.58e-21	Up-regulated	NO	NO	NO
ENSG00000064547	LPAR2	1.01928	3.92177	5.56e-19	2.47e-18	Up-regulated	NO	NO	NO
ENSG00000165215	CLDN3	1.01894	5.5287	6.8e-07	1.37e-06	Up-regulated	NO	NO	NO
ENSG00000164104	HMGB2	1.01823	6.48099	1.91e-28	1.44e-27	Up-regulated	NO	NO	NO
ENSG00000106105	GARS	1.01809	6.698	1.23e-53	3.27e-52	Up-regulated	NO	NO	NO
ENSG00000122218	COPA	1.01801	8.60928	7.82e-64	3.33e-62	Up-regulated	NO	NO	NO
ENSG00000143761	ARF1	1.01755	8.97447	1.48e-67	7.58e-66	Up-regulated	Yes	NO	NO
ENSG00000204604	ZNF468	1.01732	4.5755	1.87e-43	2.93e-42	Up-regulated	NO	NO	NO
ENSG00000151715	TMEM45B	1.0169	3.73504	3.34e-06	6.37e-06	Up-regulated	NO	NO	NO
ENSG00000133962	CATSPERB	1.0168	1.9595	3.93e-09	9.38e-09	Up-regulated	NO	NO	NO
ENSG00000139116	KIF21A	1.01666	4.65422	2.94e-27	2.09e-26	Up-regulated	NO	NO	NO
ENSG00000106683	LIMK1	1.01564	5.41679	2.43e-35	2.61e-34	Up-regulated	NO	NO	NO
ENSG00000213123	TCTEX1D2	1.01495	1.90412	5.01e-33	4.78e-32	Up-regulated	NO	NO	NO
ENSG00000171940	ZNF217	1.01462	7.02946	4.5e-25	2.8e-24	Up-regulated	NO	NO	NO
ENSG00000160446	ZDHHC12	1.0145	4.58338	5.5e-31	4.75e-30	Up-regulated	NO	NO	NO
ENSG00000185885	IFITM1	1.01426	7.0918	3.43e-12	1e-11	Up-regulated	NO	NO	NO
ENSG00000179051	RCC2	1.01297	7.36264	1.27e-54	3.5e-53	Up-regulated	NO	NO	NO
ENSG00000186792	HYAL3	1.01265	1.71836	1.23e-22	6.68e-22	Up-regulated	NO	NO	NO
ENSG00000115267	IFIH1	1.01224	5.42755	5.99e-20	2.79e-19	Up-regulated	NO	NO	NO
ENSG00000139835	GRTP1	1.01215	3.83935	3.72e-30	3.06e-29	Up-regulated	NO	NO	NO
ENSG00000142235	LMTK3	1.01175	2.91358	1.05e-08	2.43e-08	Up-regulated	NO	NO	NO
ENSG00000152377	SPOCK1	1.01138	5.57903	1.15e-10	3.05e-10	Up-regulated	NO	NO	NO
ENSG00000035687	ADSS	1.01107	6.44538	1.38e-48	2.78e-47	Up-regulated	NO	NO	NO
ENSG00000181610	MRPS23	1.01079	5.43901	1.47e-43	2.33e-42	Up-regulated	Yes	NO	NO
ENSG00000185043	CIB1	1.01057	6.4279	2.87e-30	2.38e-29	Up-regulated	NO	NO	NO
ENSG00000102144	PGK1	1.01022	8.57949	4.8e-31	4.15e-30	Up-regulated	NO	NO	NO
ENSG00000143543	JTB	1.00985	6.92832	1.99e-50	4.39e-49	Up-regulated	NO	NO	NO
ENSG00000128626	MRPS12	1.00984	4.34215	2.24e-26	1.5e-25	Up-regulated	NO	NO	NO
ENSG00000178896	EXOSC4	1.00983	3.82377	6.06e-23	3.35e-22	Up-regulated	NO	NO	NO
ENSG00000185630	PBX1	1.00924	8.25053	2.34e-27	1.67e-26	Up-regulated	NO	NO	NO
ENSG00000112852	PCDHB2	1.00922	3.05953	2.98e-10	7.68e-10	Up-regulated	NO	NO	NO
ENSG00000143374	TARS2	1.00879	5.29452	8.64e-48	1.68e-46	Up-regulated	NO	NO	NO
ENSG00000066294	CD84	1.00877	4.53374	1.08e-10	2.87e-10	Up-regulated	NO	NO	NO
ENSG00000271303	SRXN1	1.00859	0.443556	1.37e-21	7.02e-21	Up-regulated	NO	NO	NO
ENSG00000082458	DLG3	1.00847	6.02368	4.4e-27	3.09e-26	Up-regulated	NO	NO	NO
ENSG00000160293	VAV2	1.00826	5.5058	4.32e-36	4.82e-35	Up-regulated	NO	NO	NO
ENSG00000169026	MFSD7	1.00825	3.86327	6.49e-12	1.86e-11	Up-regulated	NO	NO	NO
ENSG00000112242	E2F3	1.00704	4.5967	1.04e-34	1.08e-33	Up-regulated	NO	Yes	NO
ENSG00000163840	DTX3L	1.00662	6.62843	1.02e-45	1.78e-44	Up-regulated	NO	NO	NO
ENSG00000160791	CCR5	1.00653	3.25893	1.21e-11	3.41e-11	Up-regulated	NO	NO	NO
ENSG00000119917	IFIT3	1.00446	5.77111	6.55e-12	1.88e-11	Up-regulated	NO	NO	NO
ENSG00000277363	SRCIN1	1.00389	4.08353	6.4e-14	2.08e-13	Up-regulated	NO	NO	NO
ENSG00000130204	TOMM40	1.00232	5.37963	1.08e-34	1.12e-33	Up-regulated	NO	NO	NO
ENSG00000198805	PNP	1.00225	5.15118	3.49e-26	2.31e-25	Up-regulated	NO	NO	NO
ENSG00000137269	LRRC1	1.00177	5.28753	4.06e-29	3.16e-28	Up-regulated	NO	NO	NO
ENSG00000091129	NRCAM	1.00133	3.34871	1.56e-07	3.32e-07	Up-regulated	Yes	NO	NO
ENSG00000167394	ZNF668	1.00126	2.1244	1.33e-44	2.21e-43	Up-regulated	NO	NO	NO
ENSG00000211973	IGHV1-69	1.00109	1.71232	0.000170301	0.000281834	Up-regulated	NO	NO	NO
ENSG00000005844	ITGAL	1.00065	4.50747	5.27e-15	1.84e-14	Up-regulated	NO	NO	NO
ENSG00000160113	NR2F6	1.00064	5.42856	1.05e-37	1.27e-36	Up-regulated	Yes	NO	NO
ENSG00000211648	IGLV1-47	1.00014	4.1088	0.000146118	0.000243207	Up-regulated	NO	NO	NO
ENSG00000211625	IGKV3D-20	-1.00107	1.8405	4.92e-05	8.54e-05	Down-regulated	NO	NO	NO
ENSG00000181016	LSMEM1	-1.00156	0.749744	4.79e-10	1.21e-09	Down-regulated	NO	NO	NO
ENSG00000197256	KANK2	-1.00157	6.89264	4.67e-23	2.6e-22	Down-regulated	NO	NO	NO
ENSG00000102181	CD99L2	-1.0018	6.20422	1.68e-22	9.02e-22	Down-regulated	NO	NO	NO
ENSG00000113971	NPHP3	-1.00508	3.39697	4.99e-35	5.25e-34	Down-regulated	NO	NO	NO
ENSG00000158050	DUSP2	-1.00554	3.55923	5.79e-10	1.46e-09	Down-regulated	NO	NO	NO
ENSG00000145861	C1QTNF2	-1.00567	1.3457	2.48e-10	6.43e-10	Down-regulated	NO	NO	NO
ENSG00000144935	TRPC1	-1.00641	3.02158	5.77e-26	3.78e-25	Down-regulated	NO	NO	NO
ENSG00000140538	NTRK3	-1.00645	4.06697	2.79e-06	5.35e-06	Down-regulated	NO	NO	NO
ENSG00000240053	LY6G5B	-1.00662	0.931035	3.26e-20	1.54e-19	Down-regulated	NO	NO	NO
ENSG00000116141	MARK1	-1.00696	3.69418	8.69e-13	2.63e-12	Down-regulated	NO	NO	NO
ENSG00000198650	TAT	-1.00749	6.73867	0.00716139	0.0100925	Down-regulated	NO	NO	NO
ENSG00000035664	DAPK2	-1.00789	4.50784	6.48e-17	2.55e-16	Down-regulated	NO	NO	NO
ENSG00000107186	MPDZ	-1.00834	6.03731	5.6e-31	4.83e-30	Down-regulated	NO	NO	NO
ENSG00000196715	VKORC1L1	-1.00835	7.08822	5.05e-18	2.13e-17	Down-regulated	NO	NO	NO
ENSG00000122176	FMOD	-1.00893	7.87796	1.69e-11	4.75e-11	Down-regulated	NO	NO	NO
ENSG00000118276	B4GALT6	-1.00918	2.62597	6.48e-20	3.01e-19	Down-regulated	NO	NO	NO
ENSG00000239697	TNFSF12	-1.00994	4.82842	4.67e-30	3.83e-29	Down-regulated	NO	NO	NO
ENSG00000171714	ANO5	-1.0106	2.58628	2.21e-05	3.95e-05	Down-regulated	NO	NO	NO
ENSG00000205403	CFI	-1.0114	4.91331	4.34e-18	1.84e-17	Down-regulated	NO	NO	NO
ENSG00000102349	KLF8	-1.01189	4.31685	2.06e-22	1.1e-21	Down-regulated	NO	NO	NO
ENSG00000119737	GPR75	-1.01288	1.191	3.87e-14	1.28e-13	Down-regulated	NO	NO	NO
ENSG00000126091	ST3GAL3	-1.01291	3.87186	2.68e-30	2.23e-29	Down-regulated	NO	NO	NO
ENSG00000135926	TMBIM1	-1.01292	7.7524	1.29e-24	7.85e-24	Down-regulated	NO	NO	NO
ENSG00000145147	SLIT2	-1.01405	5.17589	1.78e-17	7.23e-17	Down-regulated	NO	NO	NO
ENSG00000197181	PIWIL2	-1.01518	1.21213	1.91e-08	4.33e-08	Down-regulated	NO	NO	NO
ENSG00000076067	RBMS2	-1.01544	6.0026	4.38e-48	8.66e-47	Down-regulated	NO	NO	NO
ENSG00000172508	CARNS1	-1.01598	1.49767	9.05e-08	1.96e-07	Down-regulated	NO	NO	NO
ENSG00000117114	ADGRL2	-1.016	5.91031	6.2e-24	3.64e-23	Down-regulated	NO	NO	NO
ENSG00000151136	BTBD11	-1.01707	3.02735	4.19e-13	1.29e-12	Down-regulated	NO	NO	NO
ENSG00000123095	BHLHE41	-1.01908	6.24744	1.44e-16	5.54e-16	Down-regulated	NO	NO	NO
ENSG00000156463	SH3RF2	-1.01931	3.50799	3.39e-11	9.32e-11	Down-regulated	NO	NO	NO
ENSG00000138135	CH25H	-1.01939	2.10675	5.86e-10	1.48e-09	Down-regulated	NO	NO	NO
ENSG00000117245	KIF17	-1.0195	1.19881	3.33e-18	1.42e-17	Down-regulated	NO	NO	NO
ENSG00000102935	ZNF423	-1.021	4.12479	3.6e-16	1.35e-15	Down-regulated	NO	NO	NO
ENSG00000185339	TCN2	-1.02105	5.19632	2.44e-20	1.17e-19	Down-regulated	NO	NO	NO
ENSG00000204618	RNF39	-1.0215	3.61033	5.13e-08	1.13e-07	Down-regulated	NO	NO	NO
ENSG00000111879	FAM184A	-1.02265	2.99087	1.69e-13	5.36e-13	Down-regulated	NO	NO	NO
ENSG00000112531	QKI	-1.02497	7.21808	1.4e-25	8.9e-25	Down-regulated	NO	NO	NO
ENSG00000168386	FILIP1L	-1.02531	6.24541	3.47e-17	1.38e-16	Down-regulated	NO	NO	NO
ENSG00000121898	CPXM2	-1.02625	5.85554	8.6e-14	2.78e-13	Down-regulated	NO	NO	NO
ENSG00000174348	PODN	-1.02651	6.57725	2.06e-11	5.74e-11	Down-regulated	NO	NO	NO
ENSG00000173376	NDNF	-1.0266	2.93583	6e-09	1.41e-08	Down-regulated	NO	NO	NO
ENSG00000197506	SLC28A3	-1.02697	4.15217	3.38e-05	5.95e-05	Down-regulated	NO	NO	NO
ENSG00000124019	FAM124B	-1.02728	1.88776	6.54e-16	2.42e-15	Down-regulated	NO	NO	NO
ENSG00000151835	SACS	-1.02759	5.11227	1.47e-25	9.34e-25	Down-regulated	NO	NO	NO
ENSG00000131055	COX4I2	-1.02788	1.31401	3.63e-14	1.2e-13	Down-regulated	NO	NO	NO
ENSG00000261353	CTA-14H9.5	-1.02814	1.25864	4.18e-20	1.96e-19	Down-regulated	NO	NO	NO
ENSG00000152518	ZFP36L2	-1.02826	8.44207	1.05e-28	8.02e-28	Down-regulated	NO	NO	NO
ENSG00000152284	TCF7L1	-1.02903	5.49369	2.93e-16	1.1e-15	Down-regulated	NO	NO	NO
ENSG00000183801	OLFML1	-1.02989	4.58519	5.11e-18	2.15e-17	Down-regulated	NO	NO	NO
ENSG00000182568	SATB1	-1.03014	5.25497	1.42e-18	6.18e-18	Down-regulated	NO	NO	NO
ENSG00000010327	STAB1	-1.03038	6.20779	3.88e-17	1.54e-16	Down-regulated	NO	NO	NO
ENSG00000114841	DNAH1	-1.03077	3.60668	3.31e-24	1.97e-23	Down-regulated	NO	NO	NO
ENSG00000257151	PWAR6	-1.03181	2.80007	1.19e-12	3.57e-12	Down-regulated	NO	NO	NO
ENSG00000170011	MYRIP	-1.03183	3.09427	6.05e-12	1.74e-11	Down-regulated	NO	NO	NO
ENSG00000053702	NRIP2	-1.03282	2.87308	1.01e-28	7.74e-28	Down-regulated	NO	NO	NO
ENSG00000230795	HLA-K	-1.03298	1.29373	1.96e-15	7.01e-15	Down-regulated	NO	NO	NO
ENSG00000144824	PHLDB2	-1.0337	5.93231	4.41e-16	1.65e-15	Down-regulated	NO	NO	NO
ENSG00000065675	PRKCQ	-1.03509	2.04716	1.42e-06	2.8e-06	Down-regulated	NO	NO	NO
ENSG00000158163	DZIP1L	-1.03551	2.31646	1.26e-27	9.14e-27	Down-regulated	NO	NO	NO
ENSG00000171680	PLEKHG5	-1.03629	4.37099	1.24e-27	9.02e-27	Down-regulated	NO	NO	NO
ENSG00000137726	FXYD6	-1.0367	4.60904	3.49e-22	1.85e-21	Down-regulated	NO	NO	NO
ENSG00000101400	SNTA1	-1.0372	4.80442	2.15e-16	8.19e-16	Down-regulated	NO	NO	NO
ENSG00000088320	REM1	-1.03879	1.15043	1.35e-16	5.21e-16	Down-regulated	NO	NO	NO
ENSG00000165029	ABCA1	-1.0392	6.32728	1.31e-15	4.74e-15	Down-regulated	NO	NO	NO
ENSG00000149131	SERPING1	-1.03961	8.95531	3.21e-19	1.44e-18	Down-regulated	NO	NO	NO
ENSG00000113070	HBEGF	-1.0398	4.09758	1.39e-15	5.01e-15	Down-regulated	NO	NO	Yes
ENSG00000135324	MRAP2	-1.0401	1.50695	8.29e-08	1.8e-07	Down-regulated	NO	NO	NO
ENSG00000176974	SHMT1	-1.04032	5.59187	4.61e-28	3.42e-27	Down-regulated	Yes	NO	NO
ENSG00000136997	MYC	-1.04059	7.2373	1.49e-15	5.38e-15	Down-regulated	NO	Yes	NO
ENSG00000068831	RASGRP2	-1.04098	2.3823	1.44e-15	5.19e-15	Down-regulated	NO	NO	NO
ENSG00000261534	RP11-244O19.1	-1.04264	2.11475	3.51e-35	3.72e-34	Down-regulated	NO	NO	NO
ENSG00000277449	CEBPB-AS1	-1.04297	0.77355	1.02e-22	5.56e-22	Down-regulated	NO	NO	NO
ENSG00000109654	TRIM2	-1.04585	6.13128	8.83e-14	2.85e-13	Down-regulated	NO	NO	NO
ENSG00000228223	HCG11	-1.04624	4.19182	5.9e-27	4.1e-26	Down-regulated	NO	NO	NO
ENSG00000151702	FLI1	-1.04626	4.99589	3.69e-26	2.44e-25	Down-regulated	NO	NO	NO
ENSG00000171757	LRRC34	-1.04702	1.1914	8.65e-24	5.03e-23	Down-regulated	NO	NO	NO
ENSG00000127951	FGL2	-1.0471	5.8818	2.25e-16	8.53e-16	Down-regulated	NO	NO	NO
ENSG00000128709	HOXD9	-1.04715	2.79658	1.65e-20	7.97e-20	Down-regulated	NO	NO	NO
ENSG00000243244	STON1	-1.04725	4.11256	1.96e-19	8.92e-19	Down-regulated	NO	NO	NO
ENSG00000198719	DLL1	-1.04728	3.11675	8.24e-25	5.06e-24	Down-regulated	Yes	NO	NO
ENSG00000274220	RP11-77K12.9	-1.04774	0.152976	1.26e-28	9.62e-28	Down-regulated	NO	NO	NO
ENSG00000151376	ME3	-1.04777	4.01405	1.81e-21	9.19e-21	Down-regulated	NO	NO	NO
ENSG00000169715	MT1E	-1.04813	4.9813	2.23e-13	7e-13	Down-regulated	NO	NO	NO
ENSG00000260841	#N/A	-1.04976	0.805323	3.86e-23	2.16e-22	Down-regulated	NO	NO	NO
ENSG00000153551	CMTM7	-1.05058	5.03434	1.32e-14	4.5e-14	Down-regulated	NO	NO	NO
ENSG00000197321	SVIL	-1.0521	7.24963	1.49e-19	6.81e-19	Down-regulated	NO	NO	NO
ENSG00000182902	SLC25A18	-1.05224	1.76465	3.41e-09	8.17e-09	Down-regulated	NO	NO	NO
ENSG00000011523	CEP68	-1.05265	5.89739	2.93e-68	1.56e-66	Down-regulated	NO	NO	NO
ENSG00000165633	VSTM4	-1.05265	5.15537	5.42e-16	2.01e-15	Down-regulated	NO	NO	NO
ENSG00000110455	ACCS	-1.05353	3.90723	5.07e-31	4.38e-30	Down-regulated	NO	NO	NO
ENSG00000050165	DKK3	-1.0544	6.60823	4.67e-17	1.85e-16	Down-regulated	NO	NO	NO
ENSG00000165312	OTUD1	-1.05486	4.78341	7.74e-17	3.03e-16	Down-regulated	NO	NO	NO
ENSG00000138639	ARHGAP24	-1.05619	4.1045	1.21e-27	8.77e-27	Down-regulated	NO	NO	NO
ENSG00000038295	TLL1	-1.05626	3.19624	1.17e-15	4.26e-15	Down-regulated	NO	NO	NO
ENSG00000173546	CSPG4	-1.05646	5.62205	2.85e-11	7.88e-11	Down-regulated	NO	NO	NO
ENSG00000214578	HMGN2P15	-1.05845	0.711168	1.6e-10	4.19e-10	Down-regulated	NO	NO	NO
ENSG00000155760	FZD7	-1.05895	6.4138	1.84e-16	7.01e-16	Down-regulated	NO	NO	NO
ENSG00000276600	RAB7B	-1.05935	3.71985	3.19e-17	1.27e-16	Down-regulated	NO	NO	NO
ENSG00000112425	EPM2A	-1.06052	3.53091	1.45e-25	9.23e-25	Down-regulated	NO	NO	NO
ENSG00000228242	AC093495.4	-1.0618	1.04314	4.12e-28	3.07e-27	Down-regulated	NO	NO	NO
ENSG00000144668	ITGA9	-1.06195	5.21849	2.9e-25	1.82e-24	Down-regulated	NO	NO	NO
ENSG00000074660	SCARF1	-1.06238	3.6911	2.31e-27	1.64e-26	Down-regulated	NO	NO	NO
ENSG00000172840	PDP2	-1.06387	4.62407	5.61e-27	3.91e-26	Down-regulated	NO	NO	NO
ENSG00000095713	CRTAC1	-1.06414	2.68303	5.46e-06	1.02e-05	Down-regulated	NO	NO	NO
ENSG00000124104	SNX21	-1.06437	4.47463	1.62e-33	1.58e-32	Down-regulated	NO	NO	NO
ENSG00000234882	EIF3EP1	-1.06507	1.19171	3.41e-22	1.8e-21	Down-regulated	NO	NO	NO
ENSG00000163686	ABHD6	-1.06525	3.5351	1.07e-21	5.49e-21	Down-regulated	NO	NO	NO
ENSG00000113916	BCL6	-1.06624	6.6384	1.85e-30	1.56e-29	Down-regulated	NO	NO	NO
ENSG00000207770	MIR568	-1.0667	0.749316	2.92e-26	1.94e-25	Down-regulated	NO	NO	NO
ENSG00000188215	DCUN1D3	-1.06882	4.70723	6.71e-32	6.08e-31	Down-regulated	NO	NO	NO
ENSG00000102230	PCYT1B	-1.06927	0.548472	4.14e-11	1.13e-10	Down-regulated	NO	NO	NO
ENSG00000155962	CLIC2	-1.07005	4.44942	2.3e-25	1.46e-24	Down-regulated	NO	NO	NO
ENSG00000250208	FZD10-AS1	-1.07223	2.34735	1.84e-11	5.15e-11	Down-regulated	NO	NO	NO
ENSG00000121577	POPDC2	-1.07264	2.45329	1.67e-18	7.22e-18	Down-regulated	NO	NO	NO
ENSG00000131477	RAMP2	-1.07283	5.06189	2.61e-17	1.05e-16	Down-regulated	NO	NO	NO
ENSG00000257354	RP11-631N16.2	-1.07296	2.2351	1.19e-16	4.59e-16	Down-regulated	NO	NO	NO
ENSG00000185989	RASA3	-1.07321	5.62802	1.45e-21	7.39e-21	Down-regulated	NO	NO	NO
ENSG00000111961	SASH1	-1.07396	6.84709	1.15e-27	8.38e-27	Down-regulated	NO	NO	NO
ENSG00000139567	ACVRL1	-1.07535	5.17633	3.15e-27	2.23e-26	Down-regulated	NO	NO	NO
ENSG00000115504	EHBP1	-1.07576	6.12827	7.86e-32	7.09e-31	Down-regulated	NO	NO	NO
ENSG00000149564	ESAM	-1.076	5.6147	6.4e-23	3.53e-22	Down-regulated	NO	NO	NO
ENSG00000189369	GSPT2	-1.07615	3.61445	3.94e-24	2.33e-23	Down-regulated	NO	NO	NO
ENSG00000250722	SEPP1	-1.07661	7.77958	7.99e-16	2.94e-15	Down-regulated	NO	NO	NO
ENSG00000126351	THRA	-1.07705	6.15772	3.57e-34	3.61e-33	Down-regulated	NO	NO	NO
ENSG00000113430	IRX4	-1.0781	1.77972	2.96e-05	5.23e-05	Down-regulated	NO	NO	NO
ENSG00000214290	COLCA2	-1.07819	0.864315	4.43e-14	1.46e-13	Down-regulated	NO	NO	NO
ENSG00000164197	RNF180	-1.07834	3.41419	1.1e-23	6.38e-23	Down-regulated	NO	NO	NO
ENSG00000178038	ALS2CL	-1.07845	3.9483	1.5e-24	9.08e-24	Down-regulated	NO	NO	NO
ENSG00000112902	SEMA5A	-1.07853	6.36181	6.67e-16	2.47e-15	Down-regulated	NO	NO	NO
ENSG00000259877	RP11-46C24.7	-1.07864	2.1161	2.38e-44	3.89e-43	Down-regulated	NO	NO	NO
ENSG00000175899	A2M	-1.07871	10.0988	7.25e-34	7.19e-33	Down-regulated	NO	NO	NO
ENSG00000101353	MROH8	-1.07921	1.30112	2.32e-30	1.94e-29	Down-regulated	NO	NO	NO
ENSG00000047648	ARHGAP6	-1.08094	2.88803	7.82e-22	4.04e-21	Down-regulated	NO	NO	NO
ENSG00000197291	RAMP2-AS1	-1.08158	2.68425	1.37e-10	3.6e-10	Down-regulated	NO	NO	NO
ENSG00000123342	MMP19	-1.08179	4.50874	9.27e-14	2.98e-13	Down-regulated	NO	NO	NO
ENSG00000275385	CCL18	-1.08192	3.38539	7.24e-05	0.000123922	Down-regulated	NO	NO	NO
ENSG00000110079	MS4A4A	-1.0823	4.1844	3.18e-12	9.28e-12	Down-regulated	NO	NO	NO
ENSG00000175806	MSRA	-1.08249	3.71945	1.97e-39	2.59e-38	Down-regulated	NO	NO	NO
ENSG00000142627	EPHA2	-1.08284	4.69688	9.48e-24	5.49e-23	Down-regulated	NO	NO	NO
ENSG00000105737	GRIK5	-1.08291	1.39526	4.61e-11	1.25e-10	Down-regulated	NO	NO	NO
ENSG00000138798	EGF	-1.08309	4.28586	2.88e-06	5.52e-06	Down-regulated	Yes	NO	NO
ENSG00000065802	ASB1	-1.08392	4.86481	1.06e-75	8.4e-74	Down-regulated	NO	NO	NO
ENSG00000204186	ZDBF2	-1.08411	3.62819	7.73e-18	3.22e-17	Down-regulated	NO	NO	NO
ENSG00000166548	TK2	-1.08455	5.76571	2.73e-40	3.75e-39	Down-regulated	NO	NO	NO
ENSG00000165194	PCDH19	-1.08484	3.35264	4.34e-13	1.34e-12	Down-regulated	NO	NO	NO
ENSG00000211642	IGLV10-54	-1.0855	1.71949	0.000214083	0.000350937	Down-regulated	NO	NO	NO
ENSG00000197928	ZNF677	-1.08587	3.74313	1.93e-19	8.75e-19	Down-regulated	NO	NO	NO
ENSG00000012822	CALCOCO1	-1.08678	6.79635	3.51e-73	2.34e-71	Down-regulated	NO	NO	NO
ENSG00000162817	C1orf115	-1.08719	6.35432	7.83e-19	3.46e-18	Down-regulated	NO	NO	NO
ENSG00000146281	PM20D2	-1.08761	4.2897	5.72e-13	1.75e-12	Down-regulated	NO	NO	NO
ENSG00000248275	TRIM52-AS1	-1.08767	2.94528	9.48e-31	8.11e-30	Down-regulated	NO	NO	NO
ENSG00000133063	CHIT1	-1.08851	3.9311	0.000233282	0.000381088	Down-regulated	NO	NO	NO
ENSG00000211895	IGHA1	-1.08905	10.1357	1.29e-05	2.35e-05	Down-regulated	NO	NO	NO
ENSG00000127990	SGCE	-1.0898	5.58014	5.23e-27	3.65e-26	Down-regulated	NO	NO	NO
ENSG00000275131	CH17-472G23.4	-1.08989	2.68574	4.74e-14	1.55e-13	Down-regulated	NO	NO	NO
ENSG00000279267	RP11-395L14.18	-1.09035	0.865493	8.53e-27	5.88e-26	Down-regulated	NO	NO	NO
ENSG00000112246	SIM1	-1.09403	2.41781	2.49e-05	4.44e-05	Down-regulated	Yes	NO	NO
ENSG00000075035	WSCD2	-1.09442	1.74789	1.08e-06	2.14e-06	Down-regulated	NO	NO	NO
ENSG00000196653	ZNF502	-1.095	2.91291	3.51e-25	2.2e-24	Down-regulated	NO	NO	NO
ENSG00000251867	RP11-48B3.5	-1.0958	0.646779	3.18e-25	1.99e-24	Down-regulated	NO	NO	NO
ENSG00000113319	RASGRF2	-1.09651	4.73413	1.3e-15	4.71e-15	Down-regulated	NO	NO	NO
ENSG00000198053	SIRPA	-1.09722	6.51715	7.73e-34	7.65e-33	Down-regulated	NO	NO	NO
ENSG00000146411	SLC2A12	-1.09852	2.04293	1.95e-10	5.07e-10	Down-regulated	NO	NO	NO
ENSG00000077274	CAPN6	-1.09906	4.23686	2.86e-05	5.06e-05	Down-regulated	NO	NO	NO
ENSG00000111859	NEDD9	-1.0992	6.75913	3.07e-22	1.63e-21	Down-regulated	NO	NO	NO
ENSG00000132386	SERPINF1	-1.09922	8.28605	3.81e-15	1.34e-14	Down-regulated	NO	NO	NO
ENSG00000169764	UGP2	-1.09951	7.71534	5.66e-26	3.71e-25	Down-regulated	NO	NO	NO
ENSG00000182534	MXRA7	-1.10129	6.54797	1.18e-26	8.02e-26	Down-regulated	NO	NO	NO
ENSG00000155016	CYP2U1	-1.10146	4.2226	7.43e-40	9.98e-39	Down-regulated	NO	NO	NO
ENSG00000198189	HSD17B11	-1.10174	5.24929	1.91e-25	1.21e-24	Down-regulated	NO	NO	NO
ENSG00000138738	PRDM5	-1.10434	2.8013	2.13e-28	1.6e-27	Down-regulated	NO	NO	NO
ENSG00000158125	XDH	-1.10534	3.98545	5.23e-06	9.83e-06	Down-regulated	NO	NO	NO
ENSG00000205213	LGR4	-1.1055	5.79179	3.5e-20	1.65e-19	Down-regulated	NO	NO	NO
ENSG00000263753	LINC00667	-1.10618	5.1373	2.55e-39	3.34e-38	Down-regulated	NO	NO	NO
ENSG00000171223	JUNB	-1.1062	7.57873	1.08e-14	3.7e-14	Down-regulated	NO	NO	NO
ENSG00000157557	ETS2	-1.1067	6.56431	8.2e-35	8.54e-34	Down-regulated	Yes	NO	NO
ENSG00000163378	EOGT	-1.10778	5.23881	2.19e-43	3.41e-42	Down-regulated	NO	NO	NO
ENSG00000066056	TIE1	-1.10809	5.41636	2.33e-26	1.56e-25	Down-regulated	NO	NO	NO
ENSG00000118898	PPL	-1.10942	6.91855	1.76e-23	1e-22	Down-regulated	NO	NO	NO
ENSG00000037280	FLT4	-1.10994	4.50815	2.7e-30	2.25e-29	Down-regulated	NO	NO	NO
ENSG00000279833	RP4-742C19.13	-1.10997	0.709767	8.9e-19	3.92e-18	Down-regulated	NO	NO	NO
ENSG00000206149	HERC2P9	-1.1112	3.19285	5.65e-39	7.23e-38	Down-regulated	NO	NO	NO
ENSG00000155090	KLF10	-1.11144	7.03962	1.55e-29	1.24e-28	Down-regulated	NO	NO	NO
ENSG00000164107	HAND2	-1.11188	1.2357	1.64e-20	7.93e-20	Down-regulated	NO	NO	NO
ENSG00000134853	PDGFRA	-1.11726	6.53619	2.88e-25	1.81e-24	Down-regulated	NO	NO	NO
ENSG00000211829	TRDC	-1.11785	1.57507	1.49e-09	3.66e-09	Down-regulated	NO	NO	NO
ENSG00000173040	EVC2	-1.11813	2.85423	5.89e-30	4.81e-29	Down-regulated	NO	NO	NO
ENSG00000110900	TSPAN11	-1.11817	3.08334	2.9e-19	1.3e-18	Down-regulated	NO	NO	NO
ENSG00000273729	RP11-7F17.8	-1.11869	0.435539	3.11e-32	2.85e-31	Down-regulated	NO	NO	NO
ENSG00000081189	MEF2C	-1.11907	5.7406	7.11e-22	3.68e-21	Down-regulated	NO	NO	NO
ENSG00000165359	DDX26B	-1.1205	3.68993	9.7e-26	6.26e-25	Down-regulated	NO	NO	NO
ENSG00000121671	CRY2	-1.12136	6.32346	2.89e-41	4.12e-40	Down-regulated	NO	NO	NO
ENSG00000100060	MFNG	-1.12191	3.9017	3.59e-25	2.24e-24	Down-regulated	NO	NO	NO
ENSG00000167614	TTYH1	-1.12225	3.82424	1.24e-05	2.27e-05	Down-regulated	NO	NO	NO
ENSG00000148700	ADD3	-1.12247	6.89786	3.47e-27	2.44e-26	Down-regulated	NO	NO	NO
ENSG00000278948	RP5-1039K5.12	-1.12272	1.56652	2.97e-22	1.58e-21	Down-regulated	NO	NO	NO
ENSG00000091972	CD200	-1.12278	4.45278	8.13e-41	1.14e-39	Down-regulated	NO	NO	NO
ENSG00000175556	LONRF3	-1.12327	1.58364	9.33e-16	3.42e-15	Down-regulated	NO	NO	NO
ENSG00000152492	CCDC50	-1.12332	6.78377	1.66e-46	3.02e-45	Down-regulated	NO	NO	NO
ENSG00000135835	KIAA1614	-1.12342	2.43112	2.47e-34	2.52e-33	Down-regulated	NO	NO	NO
ENSG00000000971	CFH	-1.12513	6.60882	9.13e-18	3.78e-17	Down-regulated	NO	NO	NO
ENSG00000137672	TRPC6	-1.12553	2.82342	2.74e-34	2.79e-33	Down-regulated	NO	NO	NO
ENSG00000087903	RFX2	-1.12674	3.70027	7.39e-29	5.68e-28	Down-regulated	NO	NO	NO
ENSG00000149231	CCDC82	-1.12739	4.31116	1.8e-34	1.85e-33	Down-regulated	NO	NO	NO
ENSG00000088854	C20orf194	-1.12787	5.23472	1.12e-54	3.09e-53	Down-regulated	NO	NO	NO
ENSG00000141622	RNF165	-1.12794	2.64867	2.59e-14	8.66e-14	Down-regulated	NO	NO	NO
ENSG00000103710	RASL12	-1.12808	3.82453	3.47e-24	2.06e-23	Down-regulated	NO	NO	NO
ENSG00000152818	UTRN	-1.13015	7.79559	1.35e-31	1.2e-30	Down-regulated	NO	NO	NO
ENSG00000258655	ARHGAP5-AS1	-1.13098	1.91706	1.11e-26	7.58e-26	Down-regulated	NO	NO	NO
ENSG00000151729	SLC25A4	-1.13133	5.49116	1.53e-13	4.87e-13	Down-regulated	NO	NO	NO
ENSG00000102053	ZC3H12B	-1.13186	1.50578	2.64e-28	1.98e-27	Down-regulated	NO	NO	NO
ENSG00000164440	TXLNB	-1.13201	3.44363	4.22e-07	8.66e-07	Down-regulated	NO	NO	NO
ENSG00000019485	PRDM11	-1.13221	3.92183	4.42e-49	9.19e-48	Down-regulated	NO	NO	NO
ENSG00000136854	STXBP1	-1.13256	5.50438	3.24e-32	2.97e-31	Down-regulated	NO	NO	NO
ENSG00000271614	LINC00936	-1.13362	1.13902	8.03e-33	7.57e-32	Down-regulated	NO	NO	NO
ENSG00000235098	ANKRD65	-1.13428	3.45584	2.38e-18	1.03e-17	Down-regulated	NO	NO	NO
ENSG00000090776	EFNB1	-1.13676	5.23522	9.99e-35	1.04e-33	Down-regulated	NO	NO	NO
ENSG00000136111	TBC1D4	-1.1368	6.2876	1.42e-42	2.15e-41	Down-regulated	NO	NO	NO
ENSG00000162373	BEND5	-1.13702	2.07095	1.58e-23	9.02e-23	Down-regulated	NO	NO	NO
ENSG00000138772	ANXA3	-1.13755	5.54906	1.06e-14	3.64e-14	Down-regulated	NO	NO	NO
ENSG00000212719	C17orf51	-1.13806	2.72562	2.12e-28	1.6e-27	Down-regulated	NO	NO	NO
ENSG00000050628	PTGER3	-1.13884	6.19503	2.95e-10	7.61e-10	Down-regulated	NO	NO	NO
ENSG00000258376	RP4-647C14.2	-1.13988	1.2089	2.54e-28	1.91e-27	Down-regulated	NO	NO	NO
ENSG00000067082	KLF6	-1.14188	8.39419	9.39e-29	7.19e-28	Down-regulated	NO	NO	NO
ENSG00000183853	KIRREL	-1.1425	6.42558	3.18e-37	3.74e-36	Down-regulated	NO	NO	NO
ENSG00000266714	MYO15B	-1.14275	5.07266	3.44e-22	1.82e-21	Down-regulated	NO	NO	NO
ENSG00000172159	FRMD3	-1.14461	3.86979	8.52e-16	3.13e-15	Down-regulated	NO	NO	NO
ENSG00000151689	INPP1	-1.14535	4.02893	1.37e-52	3.36e-51	Down-regulated	NO	NO	NO
ENSG00000108691	CCL2	-1.14615	5.33818	1.06e-11	3e-11	Down-regulated	NO	NO	NO
ENSG00000162687	KCNT2	-1.14671	0.636469	3.6e-17	1.44e-16	Down-regulated	NO	NO	NO
ENSG00000116729	WLS	-1.14671	6.4767	3.21e-20	1.53e-19	Down-regulated	NO	NO	NO
ENSG00000253368	TRNP1	-1.14672	3.32966	4.97e-17	1.97e-16	Down-regulated	NO	NO	NO
ENSG00000114166	KAT2B	-1.14681	5.02017	1e-28	7.64e-28	Down-regulated	NO	NO	NO
ENSG00000187955	COL14A1	-1.1489	7.87746	2.91e-12	8.51e-12	Down-regulated	NO	NO	NO
ENSG00000101695	RNF125	-1.14976	4.41717	8.47e-24	4.93e-23	Down-regulated	NO	NO	NO
ENSG00000120693	SMAD9	-1.14996	3.18811	2.38e-26	1.59e-25	Down-regulated	NO	NO	NO
ENSG00000269918	AF131215.9	-1.15027	0.930739	5.04e-14	1.65e-13	Down-regulated	NO	NO	NO
ENSG00000162551	ALPL	-1.15061	5.22761	3.23e-11	8.89e-11	Down-regulated	NO	NO	NO
ENSG00000108947	EFNB3	-1.15063	3.36189	1.29e-13	4.11e-13	Down-regulated	NO	NO	NO
ENSG00000100034	PPM1F	-1.15151	5.55472	5.19e-74	3.6e-72	Down-regulated	NO	NO	NO
ENSG00000203883	SOX18	-1.1522	3.61389	2.32e-16	8.81e-16	Down-regulated	NO	NO	NO
ENSG00000119929	CUTC	-1.15284	4.20374	6.61e-29	5.1e-28	Down-regulated	NO	NO	NO
ENSG00000180155	LYNX1	-1.15299	4.47554	5e-14	1.64e-13	Down-regulated	NO	NO	NO
ENSG00000178385	PLEKHM3	-1.15551	2.42889	2.45e-22	1.31e-21	Down-regulated	NO	NO	NO
ENSG00000142279	WTIP	-1.1556	3.96203	4.97e-32	4.53e-31	Down-regulated	NO	NO	NO
ENSG00000260563	RP13-516M14.1	-1.15617	1.9785	1.53e-39	2.03e-38	Down-regulated	NO	NO	NO
ENSG00000145675	PIK3R1	-1.15642	8.07103	1.06e-32	9.97e-32	Down-regulated	NO	NO	NO
ENSG00000132326	PER2	-1.15707	5.94946	3.2e-36	3.6e-35	Down-regulated	NO	NO	NO
ENSG00000067840	PDZD4	-1.1576	2.5316	2.21e-13	6.94e-13	Down-regulated	NO	NO	NO
ENSG00000091436	AC013461.1	-1.15775	7.25934	6.27e-23	3.46e-22	Down-regulated	NO	NO	NO
ENSG00000162496	DHRS3	-1.158	6.23926	1.51e-23	8.62e-23	Down-regulated	NO	NO	NO
ENSG00000140285	FGF7	-1.15819	4.50931	4.87e-15	1.71e-14	Down-regulated	NO	NO	NO
ENSG00000167315	ACAA2	-1.15904	6.27661	1.46e-27	1.05e-26	Down-regulated	NO	NO	NO
ENSG00000118407	FILIP1	-1.15958	3.75145	4.55e-13	1.4e-12	Down-regulated	NO	NO	NO
ENSG00000118762	PKD2	-1.15966	5.72927	3.02e-43	4.68e-42	Down-regulated	NO	NO	NO
ENSG00000107282	APBA1	-1.15998	3.71261	1.46e-21	7.46e-21	Down-regulated	NO	NO	NO
ENSG00000119514	GALNT12	-1.1602	2.1286	7.4e-16	2.73e-15	Down-regulated	NO	NO	NO
ENSG00000158813	EDA	-1.16021	2.44855	1.61e-25	1.02e-24	Down-regulated	NO	NO	NO
ENSG00000234899	SOX9-AS1	-1.16056	3.31744	2.27e-06	4.39e-06	Down-regulated	NO	NO	NO
ENSG00000091592	NLRP1	-1.16069	4.70878	3.15e-39	4.09e-38	Down-regulated	NO	NO	NO
ENSG00000128346	C22orf23	-1.16137	1.36789	1.66e-23	9.45e-23	Down-regulated	NO	NO	NO
ENSG00000255310	AF131215.2	-1.16153	1.51363	2.59e-13	8.12e-13	Down-regulated	NO	NO	NO
ENSG00000270055	CTD-3092A11.2	-1.16187	1.56257	6.8e-24	3.98e-23	Down-regulated	NO	NO	NO
ENSG00000267296	CEBPA-AS1	-1.16218	2.07937	8.68e-16	3.18e-15	Down-regulated	NO	NO	NO
ENSG00000106123	EPHB6	-1.16229	3.49477	3.11e-13	9.7e-13	Down-regulated	NO	NO	NO
ENSG00000260807	RP11-161M6.2	-1.16448	2.31058	3.44e-07	7.1e-07	Down-regulated	NO	NO	NO
ENSG00000113369	ARRDC3	-1.16501	7.37415	5.05e-33	4.82e-32	Down-regulated	Yes	NO	NO
ENSG00000177119	ANO6	-1.16531	7.68433	7.9e-32	7.12e-31	Down-regulated	NO	NO	NO
ENSG00000079215	SLC1A3	-1.16749	5.0496	4.81e-14	1.58e-13	Down-regulated	NO	NO	NO
ENSG00000070371	CLTCL1	-1.17024	2.86189	3.76e-14	1.24e-13	Down-regulated	NO	NO	NO
ENSG00000112182	BACH2	-1.17042	3.38399	1.15e-22	6.25e-22	Down-regulated	NO	NO	NO
ENSG00000167191	GPRC5B	-1.17068	5.95613	1.09e-27	7.92e-27	Down-regulated	NO	NO	NO
ENSG00000198873	GRK5	-1.17131	4.52084	4.02e-35	4.24e-34	Down-regulated	NO	NO	NO
ENSG00000204311	DFNB59	-1.17214	1.13618	1.93e-43	3.01e-42	Down-regulated	NO	NO	NO
ENSG00000184304	PRKD1	-1.17219	3.58518	2.32e-31	2.04e-30	Down-regulated	NO	NO	NO
ENSG00000118515	SGK1	-1.17356	6.75581	6.07e-21	3e-20	Down-regulated	NO	NO	NO
ENSG00000136546	SCN7A	-1.17425	2.72658	9.18e-09	2.13e-08	Down-regulated	NO	NO	NO
ENSG00000173320	STOX2	-1.17459	3.2535	7.56e-18	3.15e-17	Down-regulated	NO	NO	NO
ENSG00000167178	ISLR2	-1.17526	1.57487	1.59e-22	8.59e-22	Down-regulated	NO	NO	NO
ENSG00000136002	ARHGEF4	-1.17559	3.24938	1.01e-12	3.05e-12	Down-regulated	NO	NO	NO
ENSG00000007933	FMO3	-1.17605	2.11008	1.01e-16	3.93e-16	Down-regulated	NO	NO	NO
ENSG00000173757	STAT5B	-1.1761	6.94699	9.49e-69	5.21e-67	Down-regulated	NO	NO	NO
ENSG00000142677	IL22RA1	-1.17651	0.605756	2.29e-13	7.2e-13	Down-regulated	NO	NO	NO
ENSG00000099204	ABLIM1	-1.17671	7.87367	2.22e-38	2.78e-37	Down-regulated	NO	NO	NO
ENSG00000279117	CTD-2562J17.6	-1.17765	4.87673	1.21e-26	8.23e-26	Down-regulated	NO	NO	NO
ENSG00000116833	NR5A2	-1.17792	2.99153	2.59e-26	1.72e-25	Down-regulated	NO	NO	NO
ENSG00000120318	ARAP3	-1.18165	4.59955	6.53e-50	1.41e-48	Down-regulated	NO	NO	NO
ENSG00000163638	ADAMTS9	-1.18275	4.89363	4.27e-26	2.81e-25	Down-regulated	NO	NO	NO
ENSG00000136869	TLR4	-1.18308	5.17082	3.33e-27	2.35e-26	Down-regulated	NO	NO	NO
ENSG00000112769	LAMA4	-1.18396	7.72075	8.92e-19	3.92e-18	Down-regulated	NO	NO	NO
ENSG00000150764	DIXDC1	-1.18449	5.97561	2.88e-42	4.31e-41	Down-regulated	NO	NO	NO
ENSG00000185112	FAM43A	-1.18594	3.59664	9.58e-30	7.73e-29	Down-regulated	NO	NO	NO
ENSG00000116574	RHOU	-1.18612	5.65267	9.89e-19	4.34e-18	Down-regulated	NO	NO	NO
ENSG00000009724	MASP2	-1.18667	0.989865	1.39e-17	5.71e-17	Down-regulated	NO	NO	NO
ENSG00000107968	MAP3K8	-1.18697	4.2704	1.71e-23	9.71e-23	Down-regulated	NO	NO	NO
ENSG00000171867	PRNP	-1.18716	7.28899	1.08e-46	1.99e-45	Down-regulated	NO	NO	NO
ENSG00000112276	BVES	-1.1872	2.9272	6.05e-15	2.11e-14	Down-regulated	NO	NO	NO
ENSG00000162413	KLHL21	-1.1882	6.32167	4.1e-46	7.27e-45	Down-regulated	NO	NO	NO
ENSG00000106829	TLE4	-1.18843	4.51633	4.75e-34	4.75e-33	Down-regulated	NO	NO	NO
ENSG00000130956	HABP4	-1.18884	3.95508	9.59e-37	1.11e-35	Down-regulated	NO	NO	NO
ENSG00000198835	GJC2	-1.19059	0.950513	1.49e-21	7.61e-21	Down-regulated	NO	NO	NO
ENSG00000075826	SEC31B	-1.19143	2.74719	7.82e-26	5.08e-25	Down-regulated	NO	NO	NO
ENSG00000169031	COL4A3	-1.19189	1.06213	3.89e-09	9.26e-09	Down-regulated	NO	NO	NO
ENSG00000148339	SLC25A25	-1.19265	5.31344	7.13e-22	3.7e-21	Down-regulated	NO	NO	NO
ENSG00000261888	AC144831.1	-1.1938	1.21241	2.91e-14	9.7e-14	Down-regulated	NO	NO	NO
ENSG00000186301	MST1P2	-1.19558	0.779976	7.9e-15	2.73e-14	Down-regulated	NO	NO	NO
ENSG00000147027	TMEM47	-1.19594	5.9007	6.48e-20	3.01e-19	Down-regulated	NO	NO	NO
ENSG00000168994	PXDC1	-1.19628	5.48872	2.75e-31	2.41e-30	Down-regulated	NO	NO	NO
ENSG00000176435	CLEC14A	-1.19666	5.10277	1.58e-26	1.07e-25	Down-regulated	NO	NO	NO
ENSG00000078401	EDN1	-1.19679	4.47064	9.02e-17	3.51e-16	Down-regulated	NO	NO	NO
ENSG00000025039	RRAGD	-1.19814	4.7639	1.96e-20	9.43e-20	Down-regulated	NO	NO	NO
ENSG00000155659	VSIG4	-1.19899	4.85658	7.12e-13	2.16e-12	Down-regulated	NO	NO	NO
ENSG00000123700	KCNJ2	-1.1995	3.5717	1.77e-23	1e-22	Down-regulated	NO	NO	NO
ENSG00000070778	PTPN21	-1.2004	5.17254	2.58e-40	3.56e-39	Down-regulated	NO	NO	NO
ENSG00000168060	NAALADL1	-1.20057	2.00087	4.21e-39	5.42e-38	Down-regulated	NO	NO	NO
ENSG00000158301	GPRASP2	-1.20205	4.25616	4.17e-62	1.64e-60	Down-regulated	NO	NO	NO
ENSG00000135363	LMO2	-1.20258	4.44109	6.53e-44	1.05e-42	Down-regulated	NO	NO	NO
ENSG00000180447	GAS1	-1.20307	5.64282	4.41e-24	2.61e-23	Down-regulated	NO	NO	NO
ENSG00000147119	CHST7	-1.20346	2.16937	3.28e-36	3.67e-35	Down-regulated	NO	NO	NO
ENSG00000073756	PTGS2	-1.20368	4.06678	1.11e-06	2.2e-06	Down-regulated	Yes	NO	NO
ENSG00000146530	VWDE	-1.20419	1.86973	1.88e-07	3.96e-07	Down-regulated	NO	NO	NO
ENSG00000176485	PLA2G16	-1.20474	7.30607	8.79e-15	3.03e-14	Down-regulated	NO	NO	NO
ENSG00000260917	RP11-57H14.4	-1.20543	2.69116	4e-28	2.98e-27	Down-regulated	NO	NO	NO
ENSG00000182983	ZNF662	-1.20544	3.43015	3.39e-21	1.7e-20	Down-regulated	NO	NO	NO
ENSG00000092421	SEMA6A	-1.20561	5.19205	1.03e-20	5.01e-20	Down-regulated	NO	NO	NO
ENSG00000169554	ZEB2	-1.20599	6.33686	1.21e-20	5.87e-20	Down-regulated	Yes	NO	NO
ENSG00000119986	AVPI1	-1.20766	3.99199	2.03e-21	1.03e-20	Down-regulated	NO	NO	NO
ENSG00000122035	RASL11A	-1.20917	3.17092	1.17e-22	6.37e-22	Down-regulated	NO	NO	NO
ENSG00000140945	CDH13	-1.21018	5.19396	4.98e-32	4.53e-31	Down-regulated	NO	NO	NO
ENSG00000169435	RASSF6	-1.21032	4.2632	3.77e-10	9.63e-10	Down-regulated	NO	NO	NO
ENSG00000157368	IL34	-1.21033	3.84543	1.77e-11	4.96e-11	Down-regulated	NO	NO	NO
ENSG00000163132	MSX1	-1.21176	2.47422	3.38e-19	1.52e-18	Down-regulated	NO	NO	NO
ENSG00000060138	YBX3	-1.21217	7.52926	2.24e-23	1.26e-22	Down-regulated	NO	NO	NO
ENSG00000245105	A2M-AS1	-1.21265	1.17005	4.37e-28	3.25e-27	Down-regulated	NO	NO	NO
ENSG00000180769	WDFY3-AS2	-1.21435	2.25451	7.28e-38	8.9e-37	Down-regulated	NO	NO	NO
ENSG00000128342	LIF	-1.2145	3.40192	7.47e-15	2.59e-14	Down-regulated	NO	NO	NO
ENSG00000215252	GOLGA8B	-1.21549	3.95239	8.58e-17	3.34e-16	Down-regulated	NO	NO	NO
ENSG00000077420	APBB1IP	-1.21612	4.81812	9.9e-21	4.84e-20	Down-regulated	NO	NO	NO
ENSG00000280237	MIR4697HG	-1.21615	2.43446	4.42e-13	1.36e-12	Down-regulated	NO	NO	NO
ENSG00000099194	SCD	-1.2165	10.5825	9.74e-08	2.1e-07	Down-regulated	NO	NO	NO
ENSG00000146021	KLHL3	-1.21791	3.35475	2.15e-37	2.55e-36	Down-regulated	NO	NO	NO
ENSG00000071205	ARHGAP10	-1.21887	4.6738	2.37e-28	1.78e-27	Down-regulated	NO	NO	NO
ENSG00000214456	PLIN5	-1.21927	3.53428	4.04e-08	8.98e-08	Down-regulated	NO	NO	NO
ENSG00000223509	RP11-632K20.7	-1.22033	1.22077	1.39e-26	9.45e-26	Down-regulated	NO	NO	NO
ENSG00000250802	ZBED3-AS1	-1.22156	1.09913	6.86e-22	3.56e-21	Down-regulated	NO	NO	NO
ENSG00000136848	DAB2IP	-1.22219	6.59123	1.75e-56	5.34e-55	Down-regulated	NO	NO	NO
ENSG00000149294	NCAM1	-1.22288	3.5285	5.44e-10	1.37e-09	Down-regulated	NO	NO	NO
ENSG00000260025	RP11-490M8.1	-1.22344	1.22467	4.58e-23	2.55e-22	Down-regulated	NO	NO	NO
ENSG00000205683	DPF3	-1.22498	0.874325	1.91e-11	5.33e-11	Down-regulated	NO	NO	NO
ENSG00000151967	SCHIP1	-1.2253	0.938563	2.47e-16	9.36e-16	Down-regulated	NO	NO	NO
ENSG00000227199	ST7-AS1	-1.22728	0.961128	3e-30	2.49e-29	Down-regulated	NO	NO	NO
ENSG00000100504	PYGL	-1.22741	6.8629	5.56e-13	1.7e-12	Down-regulated	NO	NO	NO
ENSG00000079739	PGM1	-1.22755	6.82043	4.89e-23	2.72e-22	Down-regulated	NO	NO	NO
ENSG00000100154	TTC28	-1.22796	5.46262	3.55e-53	9.06e-52	Down-regulated	NO	NO	NO
ENSG00000181617	FDCSP	-1.22954	4.39267	0.000639625	0.00100569	Down-regulated	NO	NO	NO
ENSG00000092964	DPYSL2	-1.2309	7.30775	2.36e-52	5.75e-51	Down-regulated	NO	NO	NO
ENSG00000233117	LINC00702	-1.23144	2.3232	3.74e-15	1.32e-14	Down-regulated	NO	NO	NO
ENSG00000114480	GBE1	-1.23264	5.99767	7.21e-21	3.55e-20	Down-regulated	NO	NO	NO
ENSG00000138796	HADH	-1.23343	6.98179	1.27e-31	1.13e-30	Down-regulated	NO	NO	NO
ENSG00000169247	SH3TC2	-1.23432	1.57706	3.28e-18	1.4e-17	Down-regulated	NO	NO	NO
ENSG00000176399	DMRTA1	-1.23473	1.05166	2.84e-09	6.85e-09	Down-regulated	NO	NO	NO
ENSG00000137872	SEMA6D	-1.2354	4.4544	3.54e-14	1.18e-13	Down-regulated	NO	NO	NO
ENSG00000130653	PNPLA7	-1.23859	4.26009	1.07e-25	6.86e-25	Down-regulated	NO	NO	NO
ENSG00000151090	THRB	-1.23944	5.68854	2.22e-32	2.04e-31	Down-regulated	NO	NO	NO
ENSG00000007908	SELE	-1.24069	4.28652	1.03e-07	2.22e-07	Down-regulated	NO	NO	NO
ENSG00000058085	LAMC2	-1.24181	7.00305	6.9e-11	1.85e-10	Down-regulated	NO	NO	NO
ENSG00000122378	FAM213A	-1.2436	7.55162	2.81e-22	1.49e-21	Down-regulated	NO	NO	NO
ENSG00000019144	PHLDB1	-1.24383	7.00104	5.94e-33	5.65e-32	Down-regulated	NO	NO	NO
ENSG00000073737	DHRS9	-1.24388	1.67039	1.7e-09	4.16e-09	Down-regulated	NO	NO	NO
ENSG00000185920	PTCH1	-1.24389	3.97858	1.63e-28	1.23e-27	Down-regulated	NO	NO	NO
ENSG00000115425	PECR	-1.24401	4.18188	1.44e-17	5.88e-17	Down-regulated	NO	NO	NO
ENSG00000186462	NAP1L2	-1.2443	2.40541	1.57e-15	5.67e-15	Down-regulated	NO	NO	NO
ENSG00000246898	LINC00920	-1.24501	1.1319	1.27e-15	4.6e-15	Down-regulated	NO	NO	NO
ENSG00000143344	RGL1	-1.24511	5.62312	2.08e-39	2.74e-38	Down-regulated	NO	NO	NO
ENSG00000176014	TUBB6	-1.24587	6.49059	1.38e-25	8.83e-25	Down-regulated	NO	NO	NO
ENSG00000171408	PDE7B	-1.24614	2.86408	2.36e-26	1.58e-25	Down-regulated	NO	NO	NO
ENSG00000219607	PPP1R3G	-1.24839	1.07048	1.49e-24	9e-24	Down-regulated	NO	NO	NO
ENSG00000106772	PRUNE2	-1.2493	4.22368	1.21e-15	4.38e-15	Down-regulated	NO	NO	NO
ENSG00000104043	ATP8B4	-1.24941	3.01661	5.41e-20	2.53e-19	Down-regulated	NO	NO	NO
ENSG00000131018	SYNE1	-1.25151	6.57841	1.37e-41	1.96e-40	Down-regulated	Yes	NO	NO
ENSG00000257743	MGAM2	-1.25247	3.02898	6.19e-05	0.000106491	Down-regulated	NO	NO	NO
ENSG00000166148	AVPR1A	-1.25547	3.84381	6.53e-20	3.04e-19	Down-regulated	NO	NO	NO
ENSG00000173482	PTPRM	-1.25636	6.51322	4.12e-29	3.21e-28	Down-regulated	NO	NO	NO
ENSG00000155966	AFF2	-1.25762	1.04157	1.79e-15	6.42e-15	Down-regulated	NO	NO	NO
ENSG00000163661	PTX3	-1.25835	3.04781	1.71e-07	3.62e-07	Down-regulated	NO	NO	NO
ENSG00000105559	PLEKHA4	-1.25851	5.38329	2.53e-23	1.42e-22	Down-regulated	NO	NO	NO
ENSG00000144712	CAND2	-1.26026	2.76205	1.74e-13	5.52e-13	Down-regulated	NO	NO	NO
ENSG00000153446	C16orf89	-1.26121	4.16449	3.42e-08	7.64e-08	Down-regulated	NO	NO	NO
ENSG00000152784	PRDM8	-1.26358	1.45344	5.02e-33	4.78e-32	Down-regulated	NO	NO	NO
ENSG00000186951	PPARA	-1.26362	4.95867	2.83e-28	2.12e-27	Down-regulated	NO	Yes	NO
ENSG00000122691	TWIST1	-1.26487	3.86794	5.34e-16	1.99e-15	Down-regulated	NO	NO	NO
ENSG00000066382	MPPED2	-1.26504	2.72752	3.66e-16	1.37e-15	Down-regulated	NO	NO	NO
ENSG00000185664	PMEL	-1.26578	2.44396	9.87e-13	2.97e-12	Down-regulated	NO	NO	NO
ENSG00000134030	CTIF	-1.2659	6.05177	2.28e-33	2.21e-32	Down-regulated	NO	NO	NO
ENSG00000185267	CDNF	-1.26644	1.57625	1.37e-30	1.17e-29	Down-regulated	NO	NO	NO
ENSG00000149289	ZC3H12C	-1.26791	3.8124	1.12e-28	8.52e-28	Down-regulated	NO	NO	NO
ENSG00000132514	CLEC10A	-1.26806	2.88885	3.98e-10	1.02e-09	Down-regulated	NO	NO	NO
ENSG00000197461	PDGFA	-1.26887	4.84896	6.79e-33	6.42e-32	Down-regulated	Yes	NO	NO
ENSG00000166833	NAV2	-1.2689	6.34031	8.32e-21	4.09e-20	Down-regulated	NO	NO	NO
ENSG00000006283	CACNA1G	-1.27045	1.21405	1.47e-11	4.14e-11	Down-regulated	NO	NO	NO
ENSG00000270069	MIR222HG	-1.27045	1.0427	2.47e-13	7.74e-13	Down-regulated	NO	NO	NO
ENSG00000220785	MTMR9LP	-1.27069	2.73732	1.68e-36	1.92e-35	Down-regulated	NO	NO	NO
ENSG00000120162	MOB3B	-1.27077	4.56965	2.94e-26	1.95e-25	Down-regulated	NO	NO	NO
ENSG00000065833	ME1	-1.27109	5.49939	3.53e-10	9.03e-10	Down-regulated	NO	NO	NO
ENSG00000160111	CPAMD8	-1.27291	4.4087	5.21e-15	1.82e-14	Down-regulated	NO	NO	NO
ENSG00000160408	ST6GALNAC6	-1.27352	6.31027	4.43e-36	4.93e-35	Down-regulated	NO	NO	NO
ENSG00000173175	ADCY5	-1.27356	4.97839	7.87e-11	2.11e-10	Down-regulated	NO	NO	NO
ENSG00000111716	LDHB	-1.27413	8.05162	9.61e-22	4.95e-21	Down-regulated	Yes	NO	NO
ENSG00000250451	HOXC-AS1	-1.27553	0.58516	1.01e-19	4.65e-19	Down-regulated	NO	NO	NO
ENSG00000198865	CCDC152	-1.2762	1.90186	9.97e-27	6.84e-26	Down-regulated	NO	NO	NO
ENSG00000176533	GNG7	-1.2768	4.26209	1.22e-23	7.04e-23	Down-regulated	NO	NO	NO
ENSG00000124942	AHNAK	-1.27708	11.4697	3.57e-41	5.06e-40	Down-regulated	NO	NO	NO
ENSG00000124224	PPP4R1L	-1.27922	2.857	1.98e-35	2.15e-34	Down-regulated	NO	NO	NO
ENSG00000163520	FBLN2	-1.27966	8.06122	7.03e-16	2.6e-15	Down-regulated	NO	NO	NO
ENSG00000196159	FAT4	-1.28091	4.79964	1.05e-23	6.06e-23	Down-regulated	NO	NO	NO
ENSG00000129675	ARHGEF6	-1.28114	6.75976	1.2e-25	7.67e-25	Down-regulated	NO	NO	NO
ENSG00000184271	POU6F1	-1.28179	3.72423	2.56e-74	1.8e-72	Down-regulated	NO	NO	NO
ENSG00000169894	MUC3A	-1.28191	0.957044	3.68e-13	1.14e-12	Down-regulated	NO	NO	NO
ENSG00000244567	AC096772.6	-1.28319	2.69555	1.42e-44	2.36e-43	Down-regulated	NO	NO	NO
ENSG00000128596	CCDC136	-1.28424	1.9881	1.04e-27	7.63e-27	Down-regulated	NO	NO	NO
ENSG00000165801	ARHGEF40	-1.2868	6.21675	1.25e-52	3.08e-51	Down-regulated	NO	NO	NO
ENSG00000153246	PLA2R1	-1.28814	5.26352	5.5e-40	7.43e-39	Down-regulated	NO	NO	NO
ENSG00000185100	ADSSL1	-1.28985	3.64106	4.25e-12	1.23e-11	Down-regulated	NO	NO	NO
ENSG00000167701	GPT	-1.28994	2.98381	4.32e-09	1.03e-08	Down-regulated	NO	NO	NO
ENSG00000139318	DUSP6	-1.29006	6.78348	7.06e-32	6.39e-31	Down-regulated	NO	NO	NO
ENSG00000124143	ARHGAP40	-1.29255	3.79623	1.98e-05	3.55e-05	Down-regulated	NO	NO	NO
ENSG00000139597	N4BP2L1	-1.29404	4.52352	1.44e-51	3.37e-50	Down-regulated	NO	NO	NO
ENSG00000203710	CR1	-1.29511	1.50655	2.64e-11	7.32e-11	Down-regulated	NO	NO	NO
ENSG00000041515	MYO16	-1.29526	1.60346	3.39e-09	8.12e-09	Down-regulated	NO	NO	NO
ENSG00000133027	PEMT	-1.29602	4.76912	8.84e-28	6.47e-27	Down-regulated	NO	NO	NO
ENSG00000150347	ARID5B	-1.29618	7.19652	1.23e-52	3.05e-51	Down-regulated	NO	NO	NO
ENSG00000234465	PINLYP	-1.29697	1.06257	5.68e-45	9.57e-44	Down-regulated	NO	NO	NO
ENSG00000196154	S100A4	-1.29708	6.95052	3.02e-18	1.29e-17	Down-regulated	NO	NO	NO
ENSG00000167074	TEF	-1.29769	5.61902	5.01e-42	7.38e-41	Down-regulated	NO	NO	NO
ENSG00000152932	RAB3C	-1.29779	2.04643	2.79e-09	6.72e-09	Down-regulated	NO	NO	NO
ENSG00000134627	PIWIL4	-1.2988	1.78283	1.36e-31	1.21e-30	Down-regulated	NO	NO	NO
ENSG00000020181	ADGRA2	-1.3016	6.05442	7.61e-32	6.88e-31	Down-regulated	NO	NO	NO
ENSG00000108799	EZH1	-1.30207	5.97913	1.9e-74	1.36e-72	Down-regulated	NO	NO	NO
ENSG00000189136	UBE2Q2P1	-1.30251	0.960926	2.03e-29	1.6e-28	Down-regulated	NO	NO	NO
ENSG00000101680	LAMA1	-1.30271	3.3768	6.76e-18	2.83e-17	Down-regulated	NO	NO	NO
ENSG00000146054	TRIM7	-1.30298	1.42174	1.52e-09	3.74e-09	Down-regulated	NO	NO	NO
ENSG00000149591	TAGLN	-1.30339	9.01656	1.1e-26	7.54e-26	Down-regulated	NO	NO	NO
ENSG00000196569	LAMA2	-1.30396	6.49142	3.44e-18	1.47e-17	Down-regulated	NO	NO	NO
ENSG00000258818	RNASE4	-1.30551	2.18532	2.28e-27	1.63e-26	Down-regulated	NO	NO	NO
ENSG00000271895	RP4-635E18.8	-1.30872	1.20961	2.53e-37	2.99e-36	Down-regulated	NO	NO	NO
ENSG00000122863	CHST3	-1.30912	5.48387	3.85e-34	3.88e-33	Down-regulated	NO	NO	NO
ENSG00000260329	RP11-412D9.4	-1.30917	0.480585	3.11e-44	5.07e-43	Down-regulated	NO	NO	NO
ENSG00000140876	NUDT7	-1.31006	1.85387	2.07e-35	2.24e-34	Down-regulated	NO	NO	NO
ENSG00000253293	HOXA10	-1.31264	2.973	6.16e-15	2.14e-14	Down-regulated	NO	Yes	NO
ENSG00000104967	NOVA2	-1.31348	3.08643	9.82e-32	8.81e-31	Down-regulated	NO	NO	NO
ENSG00000153064	BANK1	-1.31368	2.59812	2.87e-10	7.41e-10	Down-regulated	NO	NO	NO
ENSG00000178695	KCTD12	-1.31376	7.70154	1.95e-39	2.57e-38	Down-regulated	NO	NO	NO
ENSG00000205269	TMEM170B	-1.31427	4.25768	2.59e-21	1.31e-20	Down-regulated	NO	NO	NO
ENSG00000278989	RP11-762L8.6	-1.31519	0.276354	1.43e-23	8.18e-23	Down-regulated	NO	NO	NO
ENSG00000162616	DNAJB4	-1.31586	5.202	3.04e-48	6.07e-47	Down-regulated	NO	NO	NO
ENSG00000105808	RASA4	-1.31594	0.476204	1.25e-31	1.11e-30	Down-regulated	NO	NO	NO
ENSG00000223658	C1GALT1C1L	-1.31648	0.32185	4.14e-31	3.6e-30	Down-regulated	NO	NO	NO
ENSG00000054803	CBLN4	-1.31931	1.10315	6.11e-11	1.65e-10	Down-regulated	NO	NO	NO
ENSG00000139112	GABARAPL1	-1.31967	6.38166	3.3e-47	6.26e-46	Down-regulated	NO	NO	NO
ENSG00000124343	XG	-1.32134	3.53665	1.3e-12	3.88e-12	Down-regulated	NO	NO	NO
ENSG00000256235	SMIM3	-1.32162	5.32349	3.17e-25	1.99e-24	Down-regulated	NO	NO	NO
ENSG00000145949	MYLK4	-1.32173	1.35035	4.33e-19	1.93e-18	Down-regulated	NO	NO	NO
ENSG00000258441	LINC00641	-1.32245	3.78071	4.99e-30	4.08e-29	Down-regulated	NO	NO	NO
ENSG00000244968	LIFR-AS1	-1.32271	1.53831	3.04e-35	3.24e-34	Down-regulated	NO	NO	NO
ENSG00000155324	GRAMD3	-1.32275	5.59482	3.17e-33	3.06e-32	Down-regulated	NO	NO	NO
ENSG00000101871	MID1	-1.32339	4.66878	1.43e-22	7.74e-22	Down-regulated	NO	NO	NO
ENSG00000008226	DLEC1	-1.32388	0.726438	8.92e-24	5.18e-23	Down-regulated	NO	NO	NO
ENSG00000136114	THSD1	-1.32417	3.35542	8.66e-52	2.06e-50	Down-regulated	NO	NO	NO
ENSG00000250303	RP11-356J5.12	-1.32435	1.46735	1.87e-19	8.52e-19	Down-regulated	NO	NO	NO
ENSG00000137713	PPP2R1B	-1.32489	6.09683	7.23e-29	5.56e-28	Down-regulated	NO	NO	NO
ENSG00000276550	HERC2P2	-1.32659	4.35996	6.17e-37	7.17e-36	Down-regulated	NO	NO	NO
ENSG00000246223	LINC01550	-1.32741	0.711147	7.29e-17	2.85e-16	Down-regulated	NO	NO	NO
ENSG00000158856	DMTN	-1.3287	5.10723	7.86e-24	4.58e-23	Down-regulated	NO	NO	NO
ENSG00000267281	RP11-793H13.10	-1.33094	0.589582	1.22e-40	1.69e-39	Down-regulated	NO	NO	NO
ENSG00000119943	PYROXD2	-1.33315	3.98027	1.79e-32	1.65e-31	Down-regulated	NO	NO	NO
ENSG00000053254	FOXN3	-1.33365	6.72326	3.71e-43	5.73e-42	Down-regulated	NO	NO	NO
ENSG00000167711	SERPINF2	-1.33436	2.5267	1.27e-22	6.86e-22	Down-regulated	NO	NO	NO
ENSG00000178175	ZNF366	-1.3355	2.40218	2.99e-26	1.98e-25	Down-regulated	Yes	NO	NO
ENSG00000225032	RP11-228B15.4	-1.33684	1.16842	2.27e-37	2.7e-36	Down-regulated	NO	NO	NO
ENSG00000129048	ACKR4	-1.33757	1.77617	1.6e-17	6.51e-17	Down-regulated	NO	NO	NO
ENSG00000241399	CD302	-1.33988	4.24684	8.95e-29	6.86e-28	Down-regulated	NO	NO	NO
ENSG00000139263	LRIG3	-1.33988	5.20384	2.99e-43	4.63e-42	Down-regulated	NO	NO	NO
ENSG00000119185	ITGB1BP1	-1.34256	6.15597	2.2e-30	1.84e-29	Down-regulated	NO	NO	NO
ENSG00000129244	ATP1B2	-1.34281	2.20832	3.97e-27	2.79e-26	Down-regulated	NO	NO	NO
ENSG00000123096	SSPN	-1.34512	6.021	2.38e-37	2.83e-36	Down-regulated	NO	NO	NO
ENSG00000196329	GIMAP5	-1.34604	1.53548	4.28e-21	2.13e-20	Down-regulated	NO	NO	NO
ENSG00000214575	CPEB1	-1.34659	1.72599	1.53e-26	1.03e-25	Down-regulated	NO	NO	NO
ENSG00000152583	SPARCL1	-1.34767	9.21035	3e-33	2.9e-32	Down-regulated	NO	NO	NO
ENSG00000272316	XXbac-BPGBPG55C20.2	-1.3478	1.20603	8.23e-30	6.67e-29	Down-regulated	NO	NO	NO
ENSG00000159761	C16orf86	-1.34807	0.971256	7.06e-38	8.66e-37	Down-regulated	NO	NO	NO
ENSG00000115963	RND3	-1.3485	6.35262	1.15e-33	1.14e-32	Down-regulated	NO	NO	NO
[truncated: 1,002 more rows]

## Sheet: DE miRNAs
Supplementary Table S5: the significantly DE miRNAs (adjusted P-value<0.05 and |log2FC|>1).
miRNA ID	miRNA Name	logFC	logCPM	PValue	FDR	Direction	known BC associated	Top 100 Ranked
MIMAT0022727	hsa-miR-1307-5p	3.53074	7.52583	6.42687e-113	1.7224e-110	Up-regulated	Yes	NO
MIMAT0000267	hsa-miR-210-3p	3.41479	8.96798	2.06131e-60	5.52431e-59	Up-regulated	Yes	NO
MIMAT0000226	hsa-miR-196a-5p	3.04852	8.85103	7.59554e-43	7.27002e-42	Up-regulated	Yes	NO
MIMAT0000261	hsa-miR-183-5p	2.80125	13.3316	1.90572e-73	1.27683e-71	Up-regulated	Yes	NO
MIMAT0000441	hsa-miR-9-5p	2.52416	11.542	2.37063e-19	8.58552e-19	Up-regulated	Yes	NO
MIMAT0004494	hsa-miR-21-3p	2.39574	10.9399	1.70793e-58	4.16114e-57	Up-regulated	Yes	NO
MIMAT0000264	hsa-miR-203a-3p	2.35031	12.448	3.33355e-27	1.78678e-26	Up-regulated	Yes	NO
MIMAT0004694	hsa-miR-342-5p	2.34208	4.77204	3.03309e-47	3.69486e-46	Up-regulated	Yes	NO
MIMAT0022692	hsa-miR-181b-3p	2.30212	4.18113	5.47784e-53	9.17538e-52	Up-regulated	Yes	NO
MIMAT0000432	hsa-miR-141-3p	2.27511	9.39201	1.86648e-37	1.35193e-36	Up-regulated	Yes	NO
MIMAT0000728	hsa-miR-375	2.24656	13.9843	4.36064e-22	1.855e-21	Up-regulated	Yes	NO
MIMAT0000710	hsa-miR-365a-3p	2.19139	3.57112	2.67531e-66	8.96229e-65	Up-regulated	NO	Yes
MIMAT0000434	hsa-miR-142-3p	2.12652	10.9526	1.39215e-40	1.10646e-39	Up-regulated	Yes	NO
MIMAT0000259	hsa-miR-182-5p	2.10136	14.7858	7.06034e-46	7.95329e-45	Up-regulated	Yes	NO
MIMAT0001620	hsa-miR-200a-5p	2.09928	8.86665	5.71707e-33	3.5632e-32	Up-regulated	Yes	NO
MIMAT0000076	hsa-miR-21-5p	2.05404	17.248	4.62899e-67	1.77224e-65	Up-regulated	Yes	NO
MIMAT0000753	hsa-miR-342-3p	1.86391	8.62918	1.74829e-32	1.06487e-31	Up-regulated	Yes	NO
MIMAT0004598	hsa-miR-141-5p	1.80379	9.00465	1.17369e-26	5.93489e-26	Up-regulated	Yes	NO
MIMAT0003218	hsa-miR-92b-3p	1.74246	6.77484	2.03092e-38	1.55511e-37	Up-regulated	Yes	NO
MIMAT0004680	hsa-miR-130b-5p	1.69717	3.51297	9.7258e-41	8.16768e-40	Up-regulated	Yes	NO
MIMAT0000691	hsa-miR-130b-3p	1.64555	3.17766	3.24843e-42	2.90193e-41	Up-regulated	Yes	NO
MIMAT0000222	hsa-miR-192-5p	1.55593	8.56537	6.15132e-37	4.3383e-36	Up-regulated	Yes	NO
MIMAT0000318	hsa-miR-200b-3p	1.55138	8.89471	1.43278e-19	5.33311e-19	Up-regulated	Yes	NO
MIMAT0000693	hsa-miR-30e-3p	1.46876	4.73031	1.3688e-16	3.86144e-16	Up-regulated	NO	Yes
MIMAT0000760	hsa-miR-331-3p	1.45902	4.97068	3.10408e-45	3.32757e-44	Up-regulated	Yes	NO
MIMAT0000646	hsa-miR-155-5p	1.43049	8.258	6.09526e-27	3.203e-26	Up-regulated	Yes	NO
MIMAT0004784	hsa-miR-455-3p	1.4287	7.63737	1.70517e-19	6.26009e-19	Up-regulated	NO	NO
MIMAT0000433	hsa-miR-142-5p	1.38683	5.81018	1.21218e-17	3.69165e-17	Up-regulated	Yes	NO
MIMAT0000440	hsa-miR-191-5p	1.32608	9.78465	2.59923e-36	1.74149e-35	Up-regulated	Yes	NO
MIMAT0000759	hsa-miR-148b-3p	1.32206	7.3416	7.51338e-54	1.34239e-52	Up-regulated	Yes	NO
MIMAT0000772	hsa-miR-345-5p	1.30339	4.26341	1.37459e-22	5.94178e-22	Up-regulated	Yes	NO
MIMAT0000617	hsa-miR-200c-3p	1.28681	12.9202	1.48024e-15	3.96704e-15	Up-regulated	Yes	NO
MIMAT0000090	hsa-miR-32-5p	1.27197	4.27101	6.98264e-30	4.06815e-29	Up-regulated	Yes	NO
MIMAT0019761	hsa-miR-4677-3p	1.2654	3.13319	3.44898e-29	1.96665e-28	Up-regulated	NO	NO
MIMAT0000450	hsa-miR-149-5p	1.26051	7.17005	2.74599e-12	6.69023e-12	Up-regulated	Yes	NO
MIMAT0004584	hsa-let-7g-3p	1.22114	5.24211	2.00188e-23	9.09328e-23	Up-regulated	Yes	NO
MIMAT0017990	hsa-miR-3613-5p	1.17449	3.25505	8.81955e-28	4.82376e-27	Up-regulated	NO	NO
MIMAT0003258	hsa-miR-590-5p	1.13078	3.52872	7.75683e-23	3.40792e-22	Up-regulated	Yes	NO
MIMAT0004553	hsa-miR-7-1-3p	1.11118	4.59871	5.66782e-19	2.0253e-18	Up-regulated	Yes	NO
MIMAT0001343	hsa-miR-425-3p	1.09719	3.34002	7.72023e-27	3.97889e-26	Up-regulated	Yes	NO
MIMAT0004559	hsa-miR-181c-3p	1.09575	5.25949	6.63368e-18	2.14196e-17	Up-regulated	Yes	NO
MIMAT0000257	hsa-miR-181b-5p	1.05515	7.96075	2.29357e-18	7.78071e-18	Up-regulated	Yes	NO
MIMAT0000750	hsa-miR-340-3p	1.05304	3.19397	3.38785e-21	1.37567e-20	Up-regulated	Yes	NO
MIMAT0004926	hsa-miR-708-5p	1.04818	5.19362	1.10401e-19	4.16724e-19	Up-regulated	Yes	NO
MIMAT0004509	hsa-miR-93-3p	1.03933	3.68351	4.55256e-21	1.82103e-20	Up-regulated	Yes	NO
MIMAT0000243	hsa-miR-148a-3p	1.02986	15.4052	6.59232e-18	2.14196e-17	Up-regulated	Yes	NO
MIMAT0000680	hsa-miR-106b-5p	1.0293	7.37975	4.34904e-28	2.42821e-27	Up-regulated	Yes	NO
MIMAT0004678	hsa-miR-99b-3p	1.02896	6.22383	1.021e-21	4.27544e-21	Up-regulated	NO	NO
MIMAT0003393	hsa-miR-425-5p	1.00014	8.48426	1.0261e-10	2.33046e-10	Up-regulated	Yes	NO
MIMAT0004757	hsa-miR-431-3p	-1.00364	3.9422	1.98611e-14	5.27006e-14	Down-regulated	NO	NO
MIMAT0004614	hsa-miR-193a-5p	-1.04251	9.57382	1.46478e-21	6.03942e-21	Down-regulated	Yes	NO
MIMAT0000266	hsa-miR-205-5p	-1.06455	12.2852	8.82055e-06	1.47744e-05	Down-regulated	Yes	NO
MIMAT0026472	hsa-let-7c-3p	-1.07907	5.85468	2.22788e-16	6.21949e-16	Down-regulated	Yes	NO
MIMAT0004814	hsa-miR-654-3p	-1.12003	5.0341	2.74372e-18	9.19146e-18	Down-regulated	NO	NO
MIMAT0000280	hsa-miR-223-3p	-1.1661	7.23888	4.44681e-18	1.47129e-17	Down-regulated	Yes	NO
MIMAT0002820	hsa-miR-497-5p	-1.1987	5.58639	1.94161e-34	1.26915e-33	Down-regulated	Yes	NO
MIMAT0005797	hsa-miR-1301-3p	-1.19986	7.58776	1.333e-18	4.63954e-18	Down-regulated	Yes	NO
MIMAT0022834	hsa-miR-365b-3p	-1.19987	7.58765	1.31309e-18	4.63036e-18	Down-regulated	Yes	NO
MIMAT0000733	hsa-miR-379-5p	-1.21697	10.2678	1.23888e-23	5.72449e-23	Down-regulated	Yes	NO
MIMAT0000435	hsa-miR-143-3p	-1.30563	16.0981	7.06465e-37	4.85468e-36	Down-regulated	Yes	NO
MIMAT0004556	hsa-miR-10b-3p	-1.40314	4.99316	9.75245e-41	8.16768e-40	Down-regulated	Yes	NO
MIMAT0004501	hsa-miR-27a-5p	-1.48205	4.86314	7.68071e-18	2.42168e-17	Down-regulated	Yes	NO
MIMAT0003249	hsa-miR-584-5p	-1.48459	6.47926	3.00941e-25	1.4664e-24	Down-regulated	Yes	NO
MIMAT0004601	hsa-miR-145-3p	-1.48876	5.98196	2.5613e-68	1.14405e-66	Down-regulated	Yes	NO
MIMAT0002817	hsa-miR-495-3p	-1.48925	3.72328	1.52659e-37	1.13646e-36	Down-regulated	Yes	NO
MIMAT0004597	hsa-miR-140-3p	-1.52232	10.0422	3.15416e-56	7.04429e-55	Down-regulated	Yes	NO
MIMAT0000461	hsa-miR-195-5p	-1.55683	6.31432	2.52135e-49	3.55644e-48	Down-regulated	Yes	NO
MIMAT0000736	hsa-miR-381-3p	-1.56638	5.58585	1.15022e-44	1.18561e-43	Down-regulated	Yes	NO
MIMAT0000754	hsa-miR-337-3p	-1.58055	6.49437	8.27072e-34	5.27751e-33	Down-regulated	NO	NO
MIMAT0000423	hsa-miR-125b-5p	-1.59458	10.7837	1.09586e-47	1.39853e-46	Down-regulated	Yes	NO
MIMAT0001635	hsa-miR-452-5p	-1.70767	6.84456	1.4931e-17	4.49608e-17	Down-regulated	Yes	NO
MIMAT0000098	hsa-miR-100-5p	-1.72075	12.8585	7.12235e-46	7.95329e-45	Down-regulated	Yes	NO
MIMAT0015378	hsa-miR-3065-3p	-1.74548	12.4136	2.69194e-48	3.6072e-47	Down-regulated	Yes	NO
MIMAT0000254	hsa-miR-10b-5p	-1.76917	17.4405	5.31202e-54	1.01687e-52	Down-regulated	Yes	NO
MIMAT0022721	hsa-miR-1247-3p	-1.77067	6.06163	1.43692e-20	5.66315e-20	Down-regulated	NO	NO
MIMAT0004603	hsa-miR-125b-2-3p	-1.78245	5.29093	1.66891e-49	2.48482e-48	Down-regulated	Yes	NO
MIMAT0016847	hsa-miR-378c	-1.90394	3.47479	1.2027e-42	1.11146e-41	Down-regulated	NO	NO
MIMAT0004703	hsa-miR-335-3p	-1.91588	7.47527	3.15069e-30	1.87641e-29	Down-regulated	Yes	NO
MIMAT0000097	hsa-miR-99a-5p	-1.97145	10.9314	4.68584e-61	1.39534e-59	Down-regulated	Yes	NO
MIMAT0000437	hsa-miR-145-5p	-2.16018	12.0206	5.66892e-82	5.06423e-80	Down-regulated	Yes	NO
MIMAT0000731	hsa-miR-378a-5p	-2.24764	7.27972	1.40372e-40	1.10646e-39	Down-regulated	Yes	NO
MIMAT0000732	hsa-miR-378a-3p	-2.38796	9.39566	2.60971e-44	2.59038e-43	Down-regulated	Yes	NO
MIMAT0000250	hsa-miR-139-5p	-2.71042	7.60453	2.43308e-85	3.26033e-83	Down-regulated	Yes	NO
MIMAT0004600	hsa-miR-144-5p	-3.55122	8.07703	6.68004e-52	1.05309e-50	Down-regulated	Yes	NO
MIMAT0001631	hsa-miR-451a	-3.84056	10.3786	1.54177e-54	3.17842e-53	Down-regulated	Yes	NO
MIMAT0002177	hsa-miR-486-5p	-4.86784	9.70816	2.81534e-72	1.50902e-70	Down-regulated	NO	NO

## Sheet: DE lncRNAs
Supplementary Table S5: the significantly DE lncRNAs (adjusted P-value<0.05 and |log2FC|>1).
LncRNA ID	LncRNA Name	logFC	P.Value	adj.P.Val	Direction	known BC associated	Top 100 Ranked
ENSG00000230838	LINC01614	3.55158	1.43e-154	6.27e-152	Up-regualted	NO	NO
ENSG00000223808	AC044784.1	2.31837	3.68e-23	3.79e-22	Up-regualted	NO	NO
ENSG00000235123	DSCAM-AS1	2.18821	7.21e-20	6.32e-19	Up-regualted	Yes	NO
ENSG00000232679	LINC01705	2.15261	4.63e-67	2.11e-65	Up-regualted	NO	NO
ENSG00000261039	LINC02544	2.14345	8.17e-65	3.5e-63	Up-regualted	NO	NO
ENSG00000230798	FOXD3-AS1	1.81411	5.49e-32	8.25e-31	Up-regualted	NO	NO
ENSG00000203499	IQANK1	1.69961	2.4e-93	2.46e-91	Up-regualted	NO	NO
ENSG00000261327	AC134312.5	1.60138	6.24e-64	2.63e-62	Up-regualted	NO	NO
ENSG00000222032	AC112721.2	1.55504	2.69e-49	7.19e-48	Up-regualted	NO	NO
ENSG00000260162	AC134312.2	1.54525	1.03e-58	3.72e-57	Up-regualted	NO	NO
ENSG00000261742	LINC00922	1.48461	6.7e-54	2.09e-52	Up-regualted	NO	NO
ENSG00000253125	AC055854.1	1.41994	2.26e-17	1.72e-16	Up-regualted	NO	NO
ENSG00000267751	AC009005.1	1.397	4.3e-37	7.81e-36	Up-regualted	NO	NO
ENSG00000231074	HCG18	1.38303	4.04e-28	5.18e-27	Up-regualted	NO	Yes
ENSG00000273272	U62317.4	1.36699	1.19e-27	1.51e-26	Up-regualted	NO	NO
ENSG00000237423	LINC01522	1.36601	3.81e-21	3.57e-20	Up-regualted	NO	NO
ENSG00000273445	AC133644.2	1.31775	3.85e-31	5.63e-30	Up-regualted	NO	NO
ENSG00000267013	LINC01929	1.31501	6.07e-34	9.69e-33	Up-regualted	NO	NO
ENSG00000235091	BX324167.1	1.31242	1.35e-25	1.56e-24	Up-regualted	NO	NO
ENSG00000226012	AP001434.1	1.30659	1.23e-39	2.44e-38	Up-regualted	NO	NO
ENSG00000249599	BMPR1B-DT	1.26558	1.38e-11	7.28e-11	Up-regualted	NO	NO
ENSG00000229980	TOB1-AS1	1.2377	9.3e-10	4.29e-09	Up-regualted	NO	Yes
ENSG00000254337	AC083967.1	1.23185	1.61e-25	1.85e-24	Up-regualted	NO	NO
ENSG00000228630	HOTAIR	1.22897	9.55e-14	5.83e-13	Up-regualted	Yes	NO
ENSG00000223573	TINCR	1.22627	8.53e-17	6.26e-16	Up-regualted	Yes	NO
ENSG00000238122	AL359258.1	1.22314	7.97e-11	4e-10	Up-regualted	NO	NO
ENSG00000259187	AC122108.1	1.20633	5.52e-47	1.39e-45	Up-regualted	NO	NO
ENSG00000270145	ENSG00000270145	1.19153	8.19e-46	2.01e-44	Up-regualted	NO	NO
ENSG00000237594	AP000251.1	1.17368	6.93e-37	1.25e-35	Up-regualted	NO	NO
ENSG00000254389	RHPN1-AS1	1.16778	2.35e-61	9.03e-60	Up-regualted	NO	NO
ENSG00000204832	ST8SIA6-AS1	1.14242	5.21e-11	2.65e-10	Up-regualted	Yes	NO
ENSG00000235529	AGAP1-IT1	1.1361	6.98e-36	1.2e-34	Up-regualted	NO	NO
ENSG00000249082	C5orf66-AS1	1.13491	2.61e-20	2.34e-19	Up-regualted	NO	NO
ENSG00000226835	AC097059.1	1.13454	1.97e-16	1.42e-15	Up-regualted	NO	NO
ENSG00000265688	MAFG-DT	1.12053	1.11e-54	3.55e-53	Up-regualted	NO	NO
ENSG00000259153	AC004816.1	1.12	1.12e-50	3.13e-49	Up-regualted	NO	NO
ENSG00000272264	AC009686.2	1.10374	3.98e-35	6.6e-34	Up-regualted	NO	NO
ENSG00000272993	ENSG00000272993	1.10213	1.51e-42	3.32e-41	Up-regualted	NO	NO
ENSG00000231439	WASIR2	1.10187	1.17e-19	1.01e-18	Up-regualted	NO	NO
ENSG00000255774	AP000439.2	1.09335	4.79e-09	2.08e-08	Up-regualted	NO	NO
ENSG00000240350	AC017002.3	1.08599	1.2e-52	3.63e-51	Up-regualted	NO	NO
ENSG00000254973	AC105219.4	1.08451	7.6e-44	1.76e-42	Up-regualted	NO	NO
ENSG00000227857	AL358075.2	1.08173	4.96e-34	7.95e-33	Up-regualted	NO	NO
ENSG00000242396	AC096536.2	1.06814	7.68e-45	1.83e-43	Up-regualted	NO	NO
ENSG00000261716	AC239868.1	1.06727	2.94e-43	6.64e-42	Up-regualted	NO	NO
ENSG00000259807	AC009093.1	1.06647	6.16e-38	1.15e-36	Up-regualted	NO	NO
ENSG00000243479	MNX1-AS1	1.06524	2.07e-12	1.15e-11	Up-regualted	Yes	NO
ENSG00000233627	C4A-AS1	1.06137	2.17e-13	1.29e-12	Up-regualted	NO	NO
ENSG00000246465	AC138904.1	1.05435	1.27e-31	1.88e-30	Up-regualted	NO	NO
ENSG00000224137	LINC01857	1.04553	1.71e-23	1.79e-22	Up-regualted	NO	NO
ENSG00000272468	AL021807.1	1.03813	1.21e-22	1.22e-21	Up-regualted	NO	NO
ENSG00000261437	AC108860.2	1.03506	2.71e-41	5.71e-40	Up-regualted	NO	NO
ENSG00000257086	AP001453.4	1.02337	1.28e-50	3.57e-49	Up-regualted	NO	NO
ENSG00000259527	LINC00052	1.01961	4.34e-09	1.9e-08	Up-regualted	Yes	NO
ENSG00000255007	LINC02489	1.01328	3.42e-16	2.43e-15	Up-regualted	NO	NO
ENSG00000257084	MIR200CHG	1.00165	1.29e-30	1.83e-29	Up-regualted	NO	NO
ENSG00000232284	GNG12-AS1	-1.00059	3.92e-87	3.28e-85	Down-regualted	Yes	NO
ENSG00000271967	AL583856.2	-1.00197	1.04e-56	3.54e-55	Down-regualted	NO	NO
ENSG00000240666	MME-AS1	-1.00332	7.37e-106	1.01e-103	Down-regualted	NO	NO
ENSG00000235688	SNTG2-AS1	-1.00404	6.86e-24	7.32e-23	Down-regualted	NO	NO
ENSG00000266601	AC018521.6	-1.00457	1.02e-59	3.76e-58	Down-regualted	NO	NO
ENSG00000224930	ENSG00000224930	-1.00532	8.22e-18	6.51e-17	Down-regualted	NO	NO
ENSG00000254703	SENCR	-1.006	8.89e-48	2.29e-46	Down-regualted	NO	NO
ENSG00000267364	AC022706.1	-1.00618	2.32e-43	5.26e-42	Down-regualted	NO	NO
ENSG00000267583	AC007998.3	-1.00746	6.84e-47	1.71e-45	Down-regualted	NO	NO
ENSG00000230928	AL139241.1	-1.00844	1.39e-57	4.82e-56	Down-regualted	NO	NO
ENSG00000258789	AL162171.2	-1.00854	4.58e-38	8.58e-37	Down-regualted	NO	NO
ENSG00000233411	AL359962.1	-1.0111	6.68e-32	1e-30	Down-regualted	NO	NO
ENSG00000261706	LINC00165	-1.01116	2.29e-51	6.56e-50	Down-regualted	NO	NO
ENSG00000256654	AC005906.2	-1.01291	4.91e-117	9.06e-115	Down-regualted	NO	NO
ENSG00000236166	AL021408.1	-1.01335	1.11e-76	6.86e-75	Down-regualted	NO	NO
ENSG00000255362	AP000785.2	-1.01459	5.92e-34	9.46e-33	Down-regualted	NO	NO
ENSG00000272279	AL512329.2	-1.01465	1.03e-17	8.08e-17	Down-regualted	NO	NO
ENSG00000238078	LINC01352	-1.01786	6.87e-57	2.35e-55	Down-regualted	NO	NO
ENSG00000269929	AL158152.1	-1.01908	1.83e-40	3.77e-39	Down-regualted	NO	NO
ENSG00000253649	PRSS51	-1.01922	7.15e-30	9.85e-29	Down-regualted	NO	NO
ENSG00000257829	AC121757.1	-1.02074	2.56e-21	2.42e-20	Down-regualted	NO	NO
ENSG00000260693	AC026150.1	-1.02533	1.7e-58	6.05e-57	Down-regualted	NO	NO
ENSG00000267280	TBX2-AS1	-1.02574	3.88e-43	8.7e-42	Down-regualted	NO	NO
ENSG00000249365	ENSG00000249365	-1.02583	2.49e-77	1.62e-75	Down-regualted	NO	NO
ENSG00000177133	LINC00982	-1.02765	1.45e-115	2.52e-113	Down-regualted	NO	NO
ENSG00000272783	AC147067.2	-1.02912	1.72e-41	3.68e-40	Down-regualted	NO	NO
ENSG00000256139	AC007637.1	-1.0299	1.3e-30	1.84e-29	Down-regualted	NO	NO
ENSG00000272777	AC019131.2	-1.03004	1.82e-76	1.11e-74	Down-regualted	NO	NO
ENSG00000254744	AC084855.1	-1.03271	7.03e-37	1.26e-35	Down-regualted	NO	NO
ENSG00000227117	HORMAD2-AS1	-1.03343	1.06e-67	4.9e-66	Down-regualted	NO	NO
ENSG00000231518	ENSG00000231518	-1.03404	2.36e-64	1e-62	Down-regualted	NO	NO
ENSG00000257219	LNCOG	-1.03513	2.01e-52	6e-51	Down-regualted	NO	NO
ENSG00000260633	AC010207.1	-1.03612	2.16e-91	2.08e-89	Down-regualted	NO	NO
ENSG00000259342	AC025580.1	-1.03747	1.12e-17	8.76e-17	Down-regualted	NO	NO
ENSG00000261269	AC093278.2	-1.03861	2.32e-63	9.62e-62	Down-regualted	NO	NO
ENSG00000225670	CADM3-AS1	-1.03973	9.22e-72	5.04e-70	Down-regualted	NO	NO
ENSG00000246898	LINC00920	-1.04275	1.88e-38	3.58e-37	Down-regualted	NO	NO
ENSG00000250602	AC093535.1	-1.04286	2.61e-79	1.8e-77	Down-regualted	NO	NO
ENSG00000257151	ENSG00000257151	-1.04546	2.89e-30	4.05e-29	Down-regualted	NO	NO
ENSG00000254675	AP003032.1	-1.04563	2.01e-32	3.06e-31	Down-regualted	NO	NO
ENSG00000186594	MIR22HG	-1.04628	6.2e-74	3.54e-72	Down-regualted	NO	NO
ENSG00000249574	AC226118.1	-1.0464	4.38e-49	1.17e-47	Down-regualted	NO	NO
ENSG00000273203	AC006946.2	-1.04685	3.6e-26	4.25e-25	Down-regualted	NO	NO
ENSG00000243018	AC005486.1	-1.05789	3.19e-50	8.78e-49	Down-regualted	NO	NO
ENSG00000237781	AL356356.1	-1.0582	1.25e-34	2.04e-33	Down-regualted	NO	NO
ENSG00000257647	AC124312.2	-1.06103	1.11e-28	1.45e-27	Down-regualted	NO	NO
ENSG00000261707	AC092134.1	-1.06252	1.53e-37	2.83e-36	Down-regualted	NO	NO
ENSG00000188525	AC010969.1	-1.0626	3.38e-64	1.43e-62	Down-regualted	NO	NO
ENSG00000271347	ENSG00000271347	-1.06499	5.93e-31	8.58e-30	Down-regualted	NO	NO
ENSG00000235009	LINC01883	-1.06524	1.08e-58	3.89e-57	Down-regualted	NO	NO
ENSG00000259744	AC009269.4	-1.06533	6.87e-117	1.25e-114	Down-regualted	NO	NO
ENSG00000259430	CERS3-AS1	-1.06781	3.72e-95	4.05e-93	Down-regualted	NO	NO
ENSG00000243953	AC073359.1	-1.06865	1.42e-141	4.76e-139	Down-regualted	NO	NO
ENSG00000232316	LINC02518	-1.069	6.81e-49	1.8e-47	Down-regualted	NO	NO
ENSG00000259920	AC007938.1	-1.07156	1.52e-125	3.65e-123	Down-regualted	NO	NO
ENSG00000271948	ENSG00000271948	-1.07163	9.53e-56	3.17e-54	Down-regualted	NO	NO
ENSG00000249955	AC084866.1	-1.07559	4.47e-42	9.69e-41	Down-regualted	NO	NO
ENSG00000221571	RNU6ATAC35P	-1.07576	3.34e-53	1.03e-51	Down-regualted	NO	NO
ENSG00000250451	HOXC-AS1	-1.07953	5.42e-38	1.01e-36	Down-regualted	NO	NO
ENSG00000273442	AC006946.3	-1.07989	1.13e-34	1.85e-33	Down-regualted	NO	NO
ENSG00000224238	WARS2-IT1	-1.08052	3.89e-68	1.82e-66	Down-regualted	NO	NO
ENSG00000225764	P3H2-AS1	-1.08093	6.98e-70	3.58e-68	Down-regualted	NO	NO
ENSG00000254510	AP001107.5	-1.08196	2.58e-45	6.26e-44	Down-regualted	NO	NO
ENSG00000269895	AP000654.1	-1.09068	4.71e-85	3.79e-83	Down-regualted	NO	NO
ENSG00000258837	AL133370.1	-1.09335	5.2e-10	2.44e-09	Down-regualted	NO	NO
ENSG00000268555	AC123912.4	-1.09491	9.26e-31	1.32e-29	Down-regualted	NO	NO
ENSG00000272508	AL136982.6	-1.096	1.03e-58	3.72e-57	Down-regualted	NO	NO
ENSG00000261399	AL031710.1	-1.09718	1.3e-57	4.5e-56	Down-regualted	NO	NO
ENSG00000253177	AC104211.2	-1.10245	1.34e-119	2.62e-117	Down-regualted	NO	NO
ENSG00000233332	AL122008.3	-1.10307	4.39e-43	9.81e-42	Down-regualted	NO	NO
ENSG00000236404	VLDLR-AS1	-1.10438	2.18e-52	6.49e-51	Down-regualted	NO	NO
ENSG00000236304	AP001189.1	-1.10584	3.53e-66	1.58e-64	Down-regualted	NO	NO
ENSG00000259446	AC055874.1	-1.10709	9.53e-70	4.79e-68	Down-regualted	NO	NO
ENSG00000250266	LINC01612	-1.10725	9.76e-60	3.62e-58	Down-regualted	NO	NO
ENSG00000238198	AL357055.3	-1.10766	2.55e-114	4.27e-112	Down-regualted	NO	NO
ENSG00000258441	LINC00641	-1.10879	6.54e-72	3.59e-70	Down-regualted	NO	NO
ENSG00000228401	AL590226.1	-1.11246	2.36e-58	8.4e-57	Down-regualted	NO	NO
ENSG00000268605	AC011497.1	-1.11642	1.32e-79	9.22e-78	Down-regualted	NO	NO
ENSG00000248668	OXCT1-AS1	-1.11793	4.82e-88	4.09e-86	Down-regualted	NO	NO
ENSG00000224468	LAMC1-AS1	-1.11862	3.38e-63	1.39e-61	Down-regualted	NO	NO
ENSG00000270607	AC009549.1	-1.11959	1.27e-31	1.88e-30	Down-regualted	NO	NO
ENSG00000272823	AL445423.1	-1.12062	4.85e-47	1.23e-45	Down-regualted	NO	NO
ENSG00000266968	AC023421.1	-1.12548	1.87e-24	2.05e-23	Down-regualted	NO	NO
ENSG00000226409	AL450332.1	-1.12899	4.98e-79	3.37e-77	Down-regualted	NO	NO
ENSG00000248698	LINC01085	-1.1299	1.55e-37	2.85e-36	Down-regualted	NO	NO
ENSG00000246090	AP002026.1	-1.13418	8.21e-100	9.77e-98	Down-regualted	NO	NO
ENSG00000234471	AC147651.3	-1.13585	7.13e-124	1.62e-121	Down-regualted	NO	NO
ENSG00000259244	AC048382.2	-1.13631	4.06e-43	9.1e-42	Down-regualted	NO	NO
ENSG00000249509	AC023886.1	-1.14019	2.81e-51	8.01e-50	Down-regualted	NO	NO
ENSG00000251257	AC010457.1	-1.14073	8.5e-70	4.29e-68	Down-regualted	NO	NO
ENSG00000254814	AP003031.1	-1.1422	8.6e-33	1.33e-31	Down-regualted	NO	NO
ENSG00000258114	AC005871.2	-1.14229	4.42e-58	1.56e-56	Down-regualted	NO	NO
ENSG00000235033	AL590999.1	-1.14284	6.29e-96	7.02e-94	Down-regualted	NO	NO
ENSG00000248441	LINC01197	-1.14569	2.26e-81	1.66e-79	Down-regualted	NO	NO
ENSG00000250208	FZD10-AS1	-1.14936	3.26e-40	6.67e-39	Down-regualted	NO	NO
ENSG00000272780	ENSG00000272780	-1.15175	1.68e-49	4.52e-48	Down-regualted	NO	NO
ENSG00000273087	ENSG00000273087	-1.15411	3.28e-52	9.65e-51	Down-regualted	NO	NO
ENSG00000269918	AF131215.6	-1.15963	3.33e-38	6.3e-37	Down-regualted	NO	NO
ENSG00000249436	AC008780.2	-1.15967	3.65e-86	2.96e-84	Down-regualted	NO	NO
ENSG00000273409	AP003481.1	-1.1615	8.37e-36	1.43e-34	Down-regualted	NO	NO
ENSG00000238099	LINC01625	-1.16497	3.89e-82	2.98e-80	Down-regualted	NO	NO
ENSG00000244513	AC109587.1	-1.17567	4.8e-109	7.19e-107	Down-regualted	NO	NO
ENSG00000224739	AC016735.1	-1.17608	1.69e-27	2.11e-26	Down-regualted	NO	NO
ENSG00000272505	AC104964.4	-1.17612	1.04e-64	4.42e-63	Down-regualted	NO	NO
ENSG00000223401	ENSG00000223401	-1.17686	6.71e-37	1.21e-35	Down-regualted	NO	NO
ENSG00000259070	LINC00639	-1.17691	7.83e-55	2.52e-53	Down-regualted	NO	NO
ENSG00000224259	LINC01133	-1.17751	1.24e-14	8.02e-14	Down-regualted	NO	NO
ENSG00000271334	LINC02104	-1.17806	9.26e-64	3.87e-62	Down-regualted	NO	NO
ENSG00000239677	PDZRN3-AS1	-1.17997	7.27e-57	2.48e-55	Down-regualted	NO	NO
ENSG00000234076	TPRG1-AS1	-1.18209	4.34e-36	7.56e-35	Down-regualted	NO	NO
ENSG00000231999	LRRC8C-DT	-1.18225	2.53e-80	1.82e-78	Down-regualted	NO	NO
ENSG00000203849	ENSG00000203849	-1.18314	8.5e-70	4.29e-68	Down-regualted	NO	NO
ENSG00000270704	ENSG00000270704	-1.18797	2.12e-37	3.9e-36	Down-regualted	NO	NO
ENSG00000236036	LINC00445	-1.19056	2.84e-94	3.01e-92	Down-regualted	NO	NO
ENSG00000255850	RXYLT1-AS1	-1.19099	6.77e-69	3.3e-67	Down-regualted	NO	NO
ENSG00000250411	ENSG00000250411	-1.19277	2.33e-79	1.61e-77	Down-regualted	NO	NO
ENSG00000225039	LINC01058	-1.19397	6.22e-65	2.67e-63	Down-regualted	NO	NO
ENSG00000267304	AC004637.1	-1.19751	1.11e-60	4.19e-59	Down-regualted	NO	NO
ENSG00000251381	LINC00958	-1.1997	7.92e-30	1.09e-28	Down-regualted	NO	NO
ENSG00000256164	ENSG00000256164	-1.20064	4.45e-59	1.62e-57	Down-regualted	NO	NO
ENSG00000224251	AL391427.1	-1.20262	3.08e-60	1.16e-58	Down-regualted	NO	NO
ENSG00000231160	KLF3-AS1	-1.20303	1.27e-59	4.69e-58	Down-regualted	Yes	NO
ENSG00000269736	AC010319.5	-1.20502	5.75e-102	7.17e-100	Down-regualted	NO	NO
ENSG00000224307	AL161785.1	-1.20572	4.59e-41	9.57e-40	Down-regualted	NO	NO
ENSG00000254366	AC062004.1	-1.20585	2.54e-60	9.6e-59	Down-regualted	NO	NO
ENSG00000224239	AC090044.1	-1.20957	1.85e-55	6.07e-54	Down-regualted	NO	NO
ENSG00000231638	LUARIS	-1.21018	7.07e-121	1.48e-118	Down-regualted	NO	NO
ENSG00000230747	AC021188.1	-1.21226	1.42e-79	9.87e-78	Down-regualted	NO	NO
ENSG00000254404	AP003306.1	-1.21278	6.61e-32	9.91e-31	Down-regualted	NO	NO
ENSG00000237438	CECR7	-1.22049	4.36e-29	5.83e-28	Down-regualted	NO	NO
ENSG00000260306	AC092375.2	-1.22143	1.79e-73	1.01e-71	Down-regualted	NO	NO
ENSG00000262370	AC108134.3	-1.22793	7.53e-77	4.72e-75	Down-regualted	NO	NO
ENSG00000226482	ADIPOQ-AS1	-1.23086	7.76e-92	7.6e-90	Down-regualted	NO	NO
ENSG00000270076	AF131215.7	-1.23135	6.91e-47	1.73e-45	Down-regualted	NO	NO
ENSG00000196972	SMIM10L2B	-1.23225	3.9e-55	1.26e-53	Down-regualted	NO	NO
ENSG00000267107	PCAT19	-1.23351	3.61e-83	2.8e-81	Down-regualted	NO	NO
ENSG00000259884	AC025259.3	-1.2343	7.12e-20	6.25e-19	Down-regualted	NO	NO
ENSG00000233760	AC004947.1	-1.23785	4.68e-51	1.33e-49	Down-regualted	NO	NO
ENSG00000253509	AC104393.1	-1.24016	1.98e-41	4.23e-40	Down-regualted	NO	NO
ENSG00000229847	EMX2OS	-1.24131	1.21e-65	5.25e-64	Down-regualted	NO	NO
ENSG00000260025	CRIM1-DT	-1.24353	2.55e-47	6.5e-46	Down-regualted	NO	NO
ENSG00000270069	MIR222HG	-1.24949	5.02e-59	1.83e-57	Down-regualted	NO	NO
ENSG00000233251	AC007743.1	-1.24985	2.26e-36	3.98e-35	Down-regualted	NO	NO
ENSG00000258479	LINC00640	-1.26092	1.69e-105	2.28e-103	Down-regualted	NO	NO
ENSG00000230024	ENSG00000230024	-1.26691	4.69e-72	2.59e-70	Down-regualted	NO	NO
ENSG00000255648	AC087242.1	-1.26819	7.02e-109	1.03e-106	Down-regualted	NO	NO
ENSG00000225938	AL109741.1	-1.27388	1.23e-65	5.31e-64	Down-regualted	NO	NO
ENSG00000254951	AC044810.2	-1.29093	7.08e-105	9.48e-103	Down-regualted	NO	NO
ENSG00000261616	AC036108.3	-1.29327	2.29e-57	7.87e-56	Down-regualted	NO	NO
ENSG00000228798	ENSG00000228798	-1.29594	8.16e-60	3.04e-58	Down-regualted	NO	NO
ENSG00000228035	NGF-AS1	-1.29614	1.13e-131	3.01e-129	Down-regualted	NO	NO
ENSG00000253552	HOXA-AS2	-1.29871	5.19e-84	4.1e-82	Down-regualted	Yes	NO
ENSG00000255310	AF131215.5	-1.31943	2.12e-41	4.49e-40	Down-regualted	NO	NO
ENSG00000254109	RBPMS-AS1	-1.32625	4.93e-71	2.6e-69	Down-regualted	NO	NO
ENSG00000264345	LINC01894	-1.33366	1.54e-96	1.75e-94	Down-regualted	NO	NO
ENSG00000230148	HOXB-AS1	-1.33855	2.41e-32	3.66e-31	Down-regualted	NO	NO
ENSG00000267194	ENSG00000267194	-1.33864	9.8e-64	4.08e-62	Down-regualted	NO	NO
ENSG00000254369	HOXA-AS3	-1.34074	9.33e-78	6.18e-76	Down-regualted	NO	NO
ENSG00000225194	LINC00092	-1.34234	4.89e-45	1.18e-43	Down-regualted	NO	NO
ENSG00000228704	ENSG00000228704	-1.34925	1.02e-78	6.87e-77	Down-regualted	NO	NO
ENSG00000263586	HID1-AS1	-1.353	2.21e-93	2.28e-91	Down-regualted	NO	NO
ENSG00000228139	LINC01402	-1.36377	3.17e-86	2.58e-84	Down-regualted	NO	NO
ENSG00000272511	ENSG00000272511	-1.36566	8.48e-43	1.87e-41	Down-regualted	NO	NO
ENSG00000270093	ENSG00000270093	-1.36655	5.31e-87	4.41e-85	Down-regualted	NO	NO
ENSG00000234899	SOX9-AS1	-1.36944	9.14e-35	1.5e-33	Down-regualted	NO	NO
ENSG00000254862	AC100771.2	-1.3726	2.78e-189	5.05e-186	Down-regualted	NO	NO
ENSG00000255248	MIR100HG	-1.37534	1.09e-68	5.26e-67	Down-regualted	NO	NO
ENSG00000258498	DIO3OS	-1.38366	2.76e-71	1.47e-69	Down-regualted	NO	NO
ENSG00000254847	AC009806.1	-1.38771	1.28e-109	1.99e-107	Down-regualted	NO	NO
ENSG00000234235	BOK-AS1	-1.39296	1.93e-62	7.69e-61	Down-regualted	NO	NO
ENSG00000267519	AC020916.1	-1.39822	3.33e-69	1.64e-67	Down-regualted	NO	NO
ENSG00000229246	LINC00377	-1.40198	1.08e-200	3.43e-197	Down-regualted	NO	NO
ENSG00000255090	ENSG00000255090	-1.4072	2.83e-152	1.09e-149	Down-regualted	NO	NO
ENSG00000259134	LINC00924	-1.409	4.12e-100	4.95e-98	Down-regualted	NO	NO
ENSG00000174680	GRIK1-AS1	-1.41441	1.55e-34	2.52e-33	Down-regualted	NO	NO
ENSG00000261625	AP003071.4	-1.41553	6.61e-91	6.13e-89	Down-regualted	NO	NO
ENSG00000250971	AC110772.2	-1.41858	2.6e-115	4.47e-113	Down-regualted	NO	NO
ENSG00000226416	MRPL23-AS1	-1.4221	1.28e-61	4.97e-60	Down-regualted	NO	NO
ENSG00000263508	AC015908.2	-1.43651	5.53e-74	3.17e-72	Down-regualted	NO	NO
ENSG00000229694	AL158071.1	-1.43731	6e-139	1.82e-136	Down-regualted	NO	NO
ENSG00000263400	TMEM220-AS1	-1.4376	9.35e-119	1.75e-116	Down-regualted	NO	NO
ENSG00000243243	AC073130.2	-1.43969	4.07e-138	1.21e-135	Down-regualted	NO	NO
ENSG00000236751	LINC01186	-1.44811	1.5e-106	2.08e-104	Down-regualted	NO	NO
ENSG00000250620	LINC02515	-1.45219	1.31e-38	2.51e-37	Down-regualted	NO	NO
ENSG00000226009	KCNIP2-AS1	-1.45406	2.08e-74	1.21e-72	Down-regualted	NO	NO
ENSG00000226237	GAS1RR	-1.46045	7.6e-112	1.22e-109	Down-regualted	NO	NO
ENSG00000229116	AL137026.1	-1.46121	3.92e-66	1.74e-64	Down-regualted	NO	NO
ENSG00000238120	LINC01589	-1.46333	4.67e-93	4.75e-91	Down-regualted	NO	NO
ENSG00000264868	ENSG00000264868	-1.46489	1.02e-30	1.45e-29	Down-regualted	NO	NO
ENSG00000270547	LINC01235	-1.46731	1.3e-36	2.31e-35	Down-regualted	NO	NO
ENSG00000250934	AC016924.1	-1.47256	1.34e-133	3.64e-131	Down-regualted	NO	NO
ENSG00000225472	AL136366.1	-1.47411	1.08e-47	2.79e-46	Down-regualted	NO	NO
ENSG00000261472	AC084064.1	-1.47512	1.23e-159	5.58e-157	Down-regualted	NO	NO
ENSG00000100181	TPTEP1	-1.48008	8.43e-31	1.21e-29	Down-regualted	NO	NO
ENSG00000225731	AP001627.1	-1.48187	1.12e-133	3.09e-131	Down-regualted	NO	NO
ENSG00000230937	MIR205HG	-1.48861	3.27e-17	2.46e-16	Down-regualted	NO	NO
ENSG00000228962	ENSG00000228962	-1.48903	3.26e-103	4.28e-101	Down-regualted	NO	NO
ENSG00000230839	AL121760.1	-1.49163	3.48e-62	1.37e-60	Down-regualted	NO	NO
ENSG00000253434	LINC02237	-1.49787	2.42e-183	3.08e-180	Down-regualted	NO	NO
ENSG00000233429	HOTAIRM1	-1.49813	7.82e-71	4.08e-69	Down-regualted	NO	NO
ENSG00000231768	LINC01354	-1.51023	2.06e-76	1.25e-74	Down-regualted	NO	NO
ENSG00000237813	AC002066.1	-1.51045	3.65e-153	1.55e-150	Down-regualted	NO	NO
ENSG00000272761	ENSG00000272761	-1.51483	2.61e-39	5.12e-38	Down-regualted	NO	NO
ENSG00000255216	AP001360.2	-1.51966	2.8e-102	3.53e-100	Down-regualted	NO	NO
ENSG00000255021	AC093496.1	-1.5222	9.03e-68	4.19e-66	Down-regualted	NO	NO
ENSG00000228536	LYPLAL1-AS1	-1.53008	4.52e-56	1.51e-54	Down-regualted	NO	NO
ENSG00000226833	AC092164.1	-1.53066	3.24e-92	3.23e-90	Down-regualted	NO	NO
ENSG00000264016	AC015908.3	-1.53097	9.52e-124	2.13e-121	Down-regualted	NO	NO
ENSG00000271758	AC044810.3	-1.53173	1.83e-101	2.26e-99	Down-regualted	NO	NO
ENSG00000261468	AC096921.2	-1.53545	2e-110	3.18e-108	Down-regualted	NO	NO
ENSG00000260807	AC009041.2	-1.54063	1.98e-41	4.23e-40	Down-regualted	NO	NO
ENSG00000272789	AC010976.2	-1.54146	2.01e-98	2.33e-96	Down-regualted	NO	NO
ENSG00000241158	ADAMTS9-AS1	-1.54787	9.42e-166	5.99e-163	Down-regualted	NO	NO
ENSG00000223477	ENSG00000223477	-1.54789	1.31e-69	6.58e-68	Down-regualted	NO	NO
ENSG00000230587	LINC02580	-1.55191	2.2e-101	2.7e-99	Down-regualted	NO	NO
ENSG00000267272	LINC01140	-1.5524	4.91e-76	2.96e-74	Down-regualted	NO	NO
ENSG00000228865	ENSG00000228865	-1.55307	1.02e-46	2.53e-45	Down-regualted	NO	NO
ENSG00000231817	LINC01198	-1.55882	7.75e-42	1.67e-40	Down-regualted	NO	NO
ENSG00000234456	MAGI2-AS3	-1.56312	1.08e-103	1.43e-101	Down-regualted	Yes	NO
ENSG00000267603	LINC01028	-1.56321	2.09e-167	1.4e-164	Down-regualted	NO	NO
ENSG00000235387	SPAAR	-1.56434	1.43e-68	6.8e-67	Down-regualted	NO	NO
ENSG00000225889	AC012368.1	-1.56789	2.69e-94	2.88e-92	Down-regualted	NO	NO
ENSG00000226197	AL583785.1	-1.56896	1.77e-40	3.65e-39	Down-regualted	NO	NO
ENSG00000235434	AL391883.1	-1.56995	5.53e-113	9.14e-111	Down-regualted	NO	NO
ENSG00000266176	ENSG00000266176	-1.57514	8.64e-39	1.67e-37	Down-regualted	NO	NO
ENSG00000272482	AC254633.1	-1.57761	5.86e-76	3.52e-74	Down-regualted	NO	NO
ENSG00000258604	AL161668.4	-1.57785	1.38e-81	1.04e-79	Down-regualted	NO	NO
ENSG00000255191	AP003555.3	-1.58194	5.5e-51	1.54e-49	Down-regualted	NO	NO
ENSG00000214548	MEG3	-1.59361	1.62e-71	8.73e-70	Down-regualted	Yes	NO
ENSG00000262097	LINC02185	-1.6024	2.41e-140	7.86e-138	Down-regualted	NO	NO
ENSG00000215386	MIR99AHG	-1.63323	7.45e-87	6.16e-85	Down-regualted	NO	NO
ENSG00000272143	FGF14-AS2	-1.63334	2.77e-68	1.3e-66	Down-regualted	Yes	NO
ENSG00000231826	LINC01819	-1.63388	8.15e-29	1.08e-27	Down-regualted	NO	NO
ENSG00000235904	RBMS3-AS3	-1.6395	5.91e-122	1.25e-119	Down-regualted	NO	NO
ENSG00000269289	AC011503.1	-1.64927	3.17e-58	1.12e-56	Down-regualted	NO	NO
ENSG00000261824	LINC00662	-1.65249	8.66e-63	3.53e-61	Down-regualted	NO	NO
ENSG00000268164	ENSG00000268164	-1.65495	9.14e-63	3.72e-61	Down-regualted	NO	NO
ENSG00000253864	ENSG00000253864	-1.66817	3.05e-186	4.31e-183	Down-regualted	NO	NO
ENSG00000272327	ENSG00000272327	-1.67385	2.34e-41	4.94e-40	Down-regualted	NO	NO
ENSG00000267532	MIR497HG	-1.68839	1.13e-92	1.14e-90	Down-regualted	NO	NO
ENSG00000259407	AC021739.2	-1.68905	1.05e-71	5.7e-70	Down-regualted	NO	NO
ENSG00000259604	AC015712.4	-1.69489	3.36e-47	8.54e-46	Down-regualted	NO	NO
ENSG00000260947	AL356489.2	-1.69689	3.28e-142	1.13e-139	Down-regualted	NO	NO
ENSG00000279978	ENSG00000279978	-1.70313	4.88e-175	4.43e-172	Down-regualted	NO	NO
ENSG00000227260	LINC01985	-1.70364	8.34e-135	2.36e-132	Down-regualted	NO	NO
ENSG00000272639	AC015712.5	-1.72215	9.75e-45	2.31e-43	Down-regualted	NO	NO
ENSG00000228649	SNHG26	-1.72393	6.47e-91	6.05e-89	Down-regualted	NO	NO
ENSG00000226031	FGF13-AS1	-1.72655	8.49e-117	1.52e-114	Down-regualted	NO	NO
ENSG00000259942	ENSG00000259942	-1.75229	1.51e-46	3.75e-45	Down-regualted	NO	NO
ENSG00000223678	AL356218.1	-1.75998	5.66e-161	2.88e-158	Down-regualted	NO	NO
ENSG00000248869	LINC02511	-1.76556	8.92e-209	5.68e-205	Down-regualted	NO	NO
ENSG00000237560	LINC01497	-1.79087	1.01e-200	3.43e-197	Down-regualted	NO	NO
ENSG00000241684	ADAMTS9-AS2	-1.79198	3.39e-198	8.63e-195	Down-regualted	NO	NO
ENSG00000178947	SMIM10L2A	-1.79348	1.64e-74	9.6e-73	Down-regualted	NO	NO
ENSG00000246022	ALDH1L1-AS2	-1.79561	2.02e-151	7.55e-149	Down-regualted	NO	NO
ENSG00000231290	APCDD1L-DT	-1.80194	1.84e-67	8.48e-66	Down-regualted	NO	NO
ENSG00000226005	LINC02660	-1.80529	6.5e-161	3.18e-158	Down-regualted	NO	NO
ENSG00000260877	AP005233.2	-1.82135	6.55e-58	2.3e-56	Down-regualted	NO	NO
ENSG00000267047	AC040977.2	-1.82137	1.5e-62	6.04e-61	Down-regualted	NO	NO
ENSG00000267069	AP005264.1	-1.83915	2.81e-162	1.49e-159	Down-regualted	NO	NO
ENSG00000256916	AP000851.1	-1.84245	1.18e-28	1.54e-27	Down-regualted	NO	NO
ENSG00000256124	LINC01152	-1.85003	1.55e-52	4.67e-51	Down-regualted	NO	NO
ENSG00000262179	MYMX	-1.85296	1.16e-71	6.27e-70	Down-regualted	NO	NO
ENSG00000230058	ENSG00000230058	-1.85809	2.96e-129	7.38e-127	Down-regualted	NO	NO
ENSG00000231943	PGM5P4-AS1	-1.88716	4.85e-164	2.68e-161	Down-regualted	NO	NO
ENSG00000243961	PARAL1	-1.89691	3.97e-80	2.82e-78	Down-regualted	NO	NO
ENSG00000238018	AC093110.1	-1.9073	1.15e-95	1.27e-93	Down-regualted	NO	NO
ENSG00000157152	SYN2	-1.91595	1.88e-97	2.16e-95	Down-regualted	NO	NO
ENSG00000229645	ENSG00000229645	-1.93941	9.43e-103	1.21e-100	Down-regualted	NO	NO
ENSG00000243836	WDR86-AS1	-1.961	6.65e-91	6.13e-89	Down-regualted	NO	NO
ENSG00000255471	AP001528.2	-1.96234	5.74e-109	8.49e-107	Down-regualted	NO	NO
ENSG00000229312	AL353693.1	-1.96526	6.96e-125	1.64e-122	Down-regualted	NO	NO
ENSG00000271239	AC007423.1	-1.96691	1.05e-114	1.78e-112	Down-regualted	NO	NO
ENSG00000254211	LINC01485	-1.96817	1.36e-98	1.58e-96	Down-regualted	NO	NO
ENSG00000231246	AL445426.1	-1.97569	1.85e-152	7.37e-150	Down-regualted	NO	NO
ENSG00000245812	LINC02202	-1.97997	9.67e-153	3.97e-150	Down-regualted	NO	NO
ENSG00000259347	AC087482.1	-1.98474	2.7e-180	3.12e-177	Down-regualted	NO	NO
ENSG00000227467	LINC01537	-1.99065	3.31e-180	3.51e-177	Down-regualted	NO	NO
ENSG00000246430	LINC00968	-2.00636	2.41e-135	6.98e-133	Down-regualted	NO	NO
ENSG00000257877	ENSG00000257877	-2.01658	4.52e-90	4.08e-88	Down-regualted	NO	NO
ENSG00000261175	LINC02188	-2.02422	2.83e-35	4.71e-34	Down-regualted	NO	NO
ENSG00000180139	ACTA2-AS1	-2.05287	3.03e-79	2.07e-77	Down-regualted	NO	NO
ENSG00000250961	AC025470.2	-2.13492	2.49e-142	8.81e-140	Down-regualted	NO	Yes
ENSG00000224318	CHL1-AS2	-2.13843	3.62e-145	1.32e-142	Down-regualted	NO	NO
ENSG00000237949	LINC00844	-2.1764	2.8e-100	3.39e-98	Down-regualted	NO	NO
ENSG00000232079	LINC01697	-2.34654	3.05e-192	6.46e-189	Down-regualted	NO	NO
ENSG00000231367	LINC02613	-2.37528	4.6e-82	3.48e-80	Down-regualted	NO	NO
ENSG00000228162	AC097713.1	-2.38019	2.13e-120	4.3e-118	Down-regualted	NO	NO
ENSG00000224525	AL591686.1	-2.38377	1.36e-164	8.26e-162	Down-regualted	NO	NO
ENSG00000224958	PGM5-AS1	-2.41113	2.85e-164	1.65e-161	Down-regualted	NO	NO
ENSG00000258545	RHOXF1-AS1	-2.42689	1.86e-120	3.82e-118	Down-regualted	NO	NO
ENSG00000267653	AC002546.1	-2.50377	8.57e-103	1.11e-100	Down-regualted	NO	NO
ENSG00000250538	AC104407.1	-2.5134	5.15e-123	1.13e-120	Down-regualted	NO	NO
ENSG00000269936	ENSG00000269936	-2.53422	3.15e-124	7.28e-122	Down-regualted	NO	NO
ENSG00000229108	LINC02587	-2.54546	1.37e-129	3.49e-127	Down-regualted	NO	NO
ENSG00000249669	CARMN	-2.60851	6.9e-189	1.1e-185	Down-regualted	NO	NO
ENSG00000228639	ROCR	-2.63008	1.99e-39	3.94e-38	Down-regualted	NO	NO
ENSG00000236333	TRHDE-AS1	-2.6509	1.77e-167	1.25e-164	Down-regualted	NO	NO
ENSG00000228971	LINC02607	-2.66325	3.38e-90	3.07e-88	Down-regualted	NO	NO
ENSG00000254148	ENSG00000254148	-2.68786	2.22e-38	4.21e-37	Down-regualted	NO	NO
ENSG00000227591	HSD11B1-AS1	-3.01824	1.48e-119	2.85e-117	Down-regualted	NO	NO
